# Supplementary material for: Systematic Identification of circRNAs in Alzheimer’s Disease
Source: Genes (Basel). 2021 Aug 18;12(8):1258. doi: 10.3390/genes12081258 (PMC8391980; doi:10.3390/genes12081258)
Supplement: Supplementary file 1 [file genes-12-01258-s001.zip]

Archive with 4 entries (4 files):
- Cochran et al., revised Supplementary Table S1.xlsx
- Cochran et al., revised Supplementary Table S2.xlsx
- Cochran et al., revised Supplementary Table S3.xlsx
- Cochran et al. supplemental text and figures final.pdf
