# Supplementary material for: Systematic Identification of circRNAs in Alzheimer’s Disease
Source: Genes (Basel). 2021 Aug 18;12(8):1258. doi: 10.3390/genes12081258 (PMC8391980; doi:10.3390/genes12081258)
Supplement: Supplementary file 1 [file genes-12-01258-s001.zip › Cochran et al., revised Supplementary Table S1.xlsx]

## Sheet: GSE53697
Elevated in AD						Reduced in AD
Fold Change	p-value	HSA Name	Tracking Name	Tissue Type		Fold Change	p-value	HSA Name	Tracking Name	Tissue Type
5.11426	5.15678e-09	hsa_circ_chr14_33684387_33684793_F	NPAS3_ENST00000357798	Frontal Lobe		-1.50082	0.0359718	hsa_circ_chr1_12359258_12368698_F	VPS13D_ENST00000356315	Frontal Lobe
3.3175	0.000608842	hsa_circ_chr10_88635623_88659883_F	BMPR1A_ENST00000372037	Frontal Lobe		-1.51033	0.034903	hsa_circ_chr1_235403627_235424067_R	ARID4B_ENST00000366603	Frontal Lobe
3.31345	0.000616868	hsa_circ_chr1_16263657_16264501_F	SPEN_ENST00000375759	Frontal Lobe		-1.51628	0.034207	hsa_circ_chr11_110007387_110030215_F	ZC3H12C_ENST00000278590	Frontal Lobe
3.29565	0.000653659	hsa_circ_chr7_104678572_104731761_F	KMT2E_ENST00000311117	Frontal Lobe		-1.51656	0.0121339	hsa_circ_chr10_7840952_7844817_F	ATP5C1_ENST00000356708	Frontal Lobe
3.27914	3.90274e-05	hsa_circ_chr11_125104940_125109624_F	PKNOX2_ENST00000527238	Frontal Lobe		-1.51743	0.0340865	hsa_circ_chr11_83243750_83252901_R	DLG2_ENST00000398309	Frontal Lobe
3.1741	0.00113139	hsa_circ_chr4_88983057_88989213_F	PKD2_ENST00000237596	Frontal Lobe		-1.53013	0.0460202	hsa_circ_chr9_5944870_5988545_R	KIAA2026_ENST00000399933	Frontal Lobe
3.14595	0.00122863	hsa_circ_chr17_40497576_40500557_R	STAT3_ENST00000264657	Frontal Lobe		-1.53496	0.0454486	hsa_circ_chr7_71130395_71142291_F	WBSCR17_ENST00000333538	Frontal Lobe
3.02506	0.00206801	hsa_circ_chr16_69304045_69333677_F	SNTB2_ENST00000336278	Frontal Lobe		-1.54471	0.0442084	hsa_circ_chr21_35091101_35094956_F	ITSN1_ENST00000399353	Frontal Lobe
3.01771	0.00211254	hsa_circ_chr2_165378489_165383645_R	GRB14_ENST00000488342	Frontal Lobe		-1.55208	0.0431467	hsa_circ_chr2_212483901_212522719_R	ERBB4_ENST00000402597	Frontal Lobe
3.01433	0.00213392	hsa_circ_chr16_66547633_66551780_R	TK2_ENST00000299697	Frontal Lobe		-1.56816	0.00463359	hsa_circ_chr17_34864900_34867294_R	MYO19_ENST00000431794	Frontal Lobe
3.00673	0.00218324	hsa_circ_chr8_3855424_3889621_R	CSMD1_ENST00000400186	Frontal Lobe		-1.56823	0.0410978	hsa_circ_chr20_32224445_32228337_F	CBFA2T2_ENST00000342704	Frontal Lobe
3.0004	0.0022239	hsa_circ_chr12_108938914_108942990_R	SART3_ENST00000228284	Frontal Lobe		-1.57341	0.0406774	hsa_circ_chr11_9878004_10011142_R	SBF2_ENST00000256190	Frontal Lobe
3.0004	0.0022239	hsa_circ_chr5_32364053_32390543_R	ZFR_ENST00000265069	Frontal Lobe		-1.57768	0.0400129	hsa_circ_chr10_12272946_12280484_F	CDC123_ENST00000281141	Frontal Lobe
2.99593	0.00026576	hsa_circ_chr12_49333437_49334971_R	RP11-302B13.5_ENST00000398092	Frontal Lobe		-1.57938	0.0399661	hsa_circ_chr16_70044653_70052000_R	PDXDC2P_ENST00000531894	Frontal Lobe
2.98884	0.00230161	hsa_circ_chr1_227210963_227221116_R	CDC42BPA_ENST00000366767	Frontal Lobe		-1.59818	0.0378562	hsa_circ_chr16_71710349_71748704_R	PHLPP2_ENST00000568954	Frontal Lobe
2.86879	0.0038183	hsa_circ_chr10_11291115_11317083_F	CELF2_ENST00000379261	Frontal Lobe		-1.59881	0.0376325	hsa_circ_chr7_36901263_36917722_R	ELMO1_ENST00000341056	Frontal Lobe
2.86275	0.00387892	hsa_circ_chr14_24735635_24737825_R	RABGGTA_ENST00000399409	Frontal Lobe		-1.59955	0.0376798	hsa_circ_chr13_21373303_21375129_R	XPO4_ENST00000400602	Frontal Lobe
2.86055	0.00390127	hsa_circ_chr18_14828276_14837675_F	ANKRD30B_ENST00000358984	Frontal Lobe		-1.61078	0.0364515	hsa_circ_chr4_2172405_2230970_R	POLN_ENST00000511885	Frontal Lobe
2.86037	0.00390315	hsa_circ_chr7_74239461_74248066_R	GTF2IRD2_ENST00000405086	Frontal Lobe		-1.61598	0.0104732	hsa_circ_chr16_148142_150507_R	NPRL3_ENST00000445810	Frontal Lobe
2.85981	0.0039085	hsa_circ_chr5_78940945_78975493_F	PAPD4_ENST00000453514	Frontal Lobe		-1.61948	0.0219408	hsa_circ_chr4_54011499_54011749_R	SCFD2_ENST00000401642	Frontal Lobe
2.85971	0.00390918	hsa_circ_chr22_42262834_42264796_F	SREBF2_ENST00000361204	Frontal Lobe		-1.64961	0.00133213	hsa_circ_chr18_20555115_20564953_F	RBBP8_ENST00000327155	Frontal Lobe
2.85733	0.00393393	hsa_circ_chr10_21129667_21158770_R	NEBL_ENST00000377122	Frontal Lobe		-1.65343	0.0477985	hsa_circ_chr1_6291961_6292179_R	ICMT_ENST00000343813	Frontal Lobe
2.85575	0.00395123	hsa_circ_chr21_34953607_34958487_R	DONSON_ENST00000303113	Frontal Lobe		-1.65572	0.0122824	hsa_circ_chr16_11857333_11859541_R	ZC3H7A_ENST00000396516	Frontal Lobe
2.85342	0.00397475	hsa_circ_chr1_25773252_25785383_F	TMEM57_ENST00000374343	Frontal Lobe		-1.65657	0.0473805	hsa_circ_chr9_33960823_34017187_R	UBAP2_ENST00000449054	Frontal Lobe
2.85256	0.0039843	hsa_circ_chr4_156617957_156643344_F	GUCY1A3_ENST00000455639	Frontal Lobe		-1.6634	0.0467259	hsa_circ_chr22_41521867_41526007_F	EP300_ENST00000263253	Frontal Lobe
2.85161	0.00399235	hsa_circ_chr7_2611159_2613122_F	IQCE_ENST00000404984	Frontal Lobe		-1.66616	0.0463233	hsa_circ_chr1_10321962_10342591_F	KIF1B_ENST00000377093	Frontal Lobe
2.84978	0.00401183	hsa_circ_chr3_41841623_41877463_R	ULK4_ENST00000301831	Frontal Lobe		-1.67299	0.0105363	hsa_circ_chr3_63884074_63898901_F	ATXN7_ENST00000474112	Frontal Lobe
2.8467	0.00404449	hsa_circ_chr1_145787771_145818826_R	GPR89A_ENST00000313835	Frontal Lobe		-1.67328	0.0455769	hsa_circ_chr13_96577933_96624925_R	UGGT2_ENST00000376747	Frontal Lobe
2.84435	0.00406962	hsa_circ_chr3_35748465_35785457_F	ARPP21_ENST00000337271	Frontal Lobe		-1.67359	0.0267068	hsa_circ_chr4_146744573_146813567_R	ZNF827_ENST00000508784	Frontal Lobe
2.82617	0.0042661	hsa_circ_chr19_41235106_41239269_F	ITPKC_ENST00000263370	Frontal Lobe		-1.67779	0.0263711	hsa_circ_chr3_155545970_155560408_R	SLC33A1_ENST00000359479	Frontal Lobe
2.82037	0.00433132	hsa_circ_chr8_141710989_141762415_R	PTK2_ENST00000522684	Frontal Lobe		-1.6783	0.0263976	hsa_circ_chr5_131915008_131925529_F	RAD50_ENST00000378823	Frontal Lobe
2.69554	0.00717796	hsa_circ_chr8_62593526_62596747_R	ASPH_ENST00000541428	Frontal Lobe		-1.67945	0.0262184	hsa_circ_chr3_107429298_107474525_F	BBX_ENST00000415149	Frontal Lobe
2.68465	0.00738068	hsa_circ_chr8_33310733_33319243_R	FUT10_ENST00000327671	Frontal Lobe		-1.6816	0.0259784	hsa_circ_chr1_109427896_109446876_F	GPSM2_ENST00000406462	Frontal Lobe
2.68301	0.00740904	hsa_circ_chr7_45776385_45791245_R	SEPT7P2_ENST00000429741	Frontal Lobe		-1.68363	0.0443494	hsa_circ_chr9_107513236_107521452_F	NIPSNAP3A_ENST00000374767	Frontal Lobe
2.68253	0.00741748	hsa_circ_chr5_11411647_11565168_R	CTNND2_ENST00000304623	Frontal Lobe		-1.68372	0.0443648	hsa_circ_chr1_201970503_201972589_F	RNPEP_ENST00000295640	Frontal Lobe
2.67955	0.00747293	hsa_circ_chr9_33960823_33998862_R	UBAP2_ENST00000449054	Frontal Lobe		-1.68385	0.0443721	hsa_circ_chr10_123596232_123670666_R	ATE1_ENST00000369043	Frontal Lobe
2.67789	0.00750385	hsa_circ_chr2_152659520_152671713_R	ARL5A_ENST00000446896	Frontal Lobe		-1.6846	0.0442082	hsa_circ_chr19_11289020_11289396_R	KANK2_ENST00000586659	Frontal Lobe
2.67759	0.00751148	hsa_circ_chr9_19286766_19328160_F	DENND4C_ENST00000434457	Frontal Lobe		-1.68543	0.0442109	hsa_circ_chr5_94114814_94230540_R	MCTP1_ENST00000515393	Frontal Lobe
2.67479	0.0075641	hsa_circ_chr6_117010482_117037481_F	KPNA5_ENST00000368564	Frontal Lobe		-1.69057	0.0436079	hsa_circ_chr5_76342171_76342502_F	AGGF1_ENST00000312916	Frontal Lobe
2.67115	0.00763341	hsa_circ_chr12_120611456_120611973_R	GCN1L1_ENST00000300648	Frontal Lobe		-1.69108	0.0435504	hsa_circ_chr8_37971709_37978667_F	ASH2L_ENST00000343823	Frontal Lobe
2.67092	0.0076359	hsa_circ_chr10_88231964_88233730_R	WAPAL_ENST00000298767	Frontal Lobe		-1.69189	0.0252302	hsa_circ_chr1_118035768_118045592_F	MAN1A2_ENST00000356554	Frontal Lobe
2.67046	0.00764491	hsa_circ_chr2_102472438_102476326_F	MAP4K4_ENST00000425019	Frontal Lobe		-1.69294	0.0433765	hsa_circ_chr3_51101878_51127815_F	DOCK3_ENST00000266037	Frontal Lobe
2.67039	0.00764681	hsa_circ_chr17_60087910_60130066_R	MED13_ENST00000397786	Frontal Lobe		-1.69302	0.0433894	hsa_circ_chr4_47746418_47809064_R	CORIN_ENST00000273857	Frontal Lobe
2.6691	0.00767112	hsa_circ_chr4_151223776_151271311_R	LRBA_ENST00000535741	Frontal Lobe		-1.69382	0.0432494	hsa_circ_chr1_8482786_8617582_R	RERE_ENST00000337907	Frontal Lobe
2.66882	0.00767668	hsa_circ_chr10_69651159_69669199_F	SIRT1_ENST00000212015	Frontal Lobe		-1.69476	0.0431546	hsa_circ_chr2_159077106_159170406_R	CCDC148_ENST00000283233	Frontal Lobe
2.66841	0.00768397	hsa_circ_chr2_80085138_80101468_F	CTNNA2_ENST00000466387	Frontal Lobe		-1.69757	0.0247577	hsa_circ_chr15_72855734_72864506_F	ARIH1_ENST00000379887	Frontal Lobe
2.66722	0.00770968	hsa_circ_chr4_1801250_1801454_F	FGFR3_ENST00000481110	Frontal Lobe		-1.69872	0.0427236	hsa_circ_chr13_101881743_101997771_R	NALCN_ENST00000251127	Frontal Lobe
2.66676	0.0077152	hsa_circ_chr15_63845913_63866602_F	USP3_ENST00000540797	Frontal Lobe		-1.69905	0.0426821	hsa_circ_chr3_5212187_5216099_F	ARL8B_ENST00000256496	Frontal Lobe
2.66583	0.00773408	hsa_circ_chr7_91974291_91991587_F	ANKIB1_ENST00000265742	Frontal Lobe		-1.7026	0.0423189	hsa_circ_chr4_85781564_85781775_R	WDFY3_ENST00000322366	Frontal Lobe
2.66583	0.00773408	hsa_circ_chr3_125620275_125620897_F	ENPP7P4_ENST00000487446	Frontal Lobe		-1.70636	0.0240758	hsa_circ_chr1_155340294_155365344_R	ASH1L_ENST00000368346	Frontal Lobe
2.6633	0.00778491	hsa_circ_chr8_100711752_100733275_F	VPS13B_ENST00000395996	Frontal Lobe		-1.70678	0.0240363	hsa_circ_chr10_103557736_103573363_R	MGEA5_ENST00000439817	Frontal Lobe
2.66281	0.00779804	hsa_circ_chr1_234553829_234563512_R	TARBP1_ENST00000040877	Frontal Lobe		-1.71082	0.0236923	hsa_circ_chr2_208591565_208607066_F	CCNYL1_ENST00000392209	Frontal Lobe
2.65995	0.0078409	hsa_circ_chr1_174188262_174190302_F	RABGAP1L_ENST00000367689	Frontal Lobe		-1.71633	0.040885	hsa_circ_chr3_58376308_58398690_F	PXK_ENST00000356151	Frontal Lobe
2.65833	0.00786498	hsa_circ_chr7_91707009_91709466_F	AKAP9_ENST00000356239	Frontal Lobe		-1.72306	0.0401761	hsa_circ_chr11_22242642_22279300_F	ANO5_ENST00000324559	Frontal Lobe
2.65688	0.00788815	hsa_circ_chr13_35619083_36046673_F	NBEA_ENST00000400445	Frontal Lobe		-1.7284	0.00339658	hsa_circ_chr5_142675024_142693733_R	NR3C1_ENST00000394464	Frontal Lobe
2.65622	0.00790164	hsa_circ_chr2_10784445_10824738_R	NOL10_ENST00000345985	Frontal Lobe		-1.73591	0.000648428	hsa_circ_chr10_70547683_70548085_F	CCAR1_ENST00000535016	Frontal Lobe
2.65521	0.00791483	hsa_circ_chr6_121600266_121642940_R	TBC1D32_ENST00000275159	Frontal Lobe		-1.75039	0.0376714	hsa_circ_chr7_117825700_117828459_F	NAA38_ENST00000411938	Frontal Lobe
2.65466	0.00792409	hsa_circ_chr8_141710989_141774389_R	PTK2_ENST00000522684	Frontal Lobe		-1.77198	0.0309121	hsa_circ_chr14_76548710_76548941_F	IFT43_ENST00000314067	Frontal Lobe
2.65455	0.00792839	hsa_circ_chr1_222889025_222895856_F	BROX_ENST00000340934	Frontal Lobe		-1.79825	0.00921046	hsa_circ_chr14_103336521_103369766_F	TRAF3_ENST00000560371	Frontal Lobe
2.65402	0.00793799	hsa_circ_chr10_70497601_70509442_F	CCAR1_ENST00000265872	Frontal Lobe		-1.80183	0.0155957	hsa_circ_chr6_90432673_90435115_R	MDN1_ENST00000369393	Frontal Lobe
2.65373	0.00794205	hsa_circ_chr16_4867598_4882913_R	GLYR1_ENST00000589389	Frontal Lobe		-1.81004	0.00877244	hsa_circ_chr17_80521229_80529746_F	FOXK2_ENST00000473637	Frontal Lobe
2.65291	0.00795574	hsa_circ_chr5_108203467_108382899_F	FER_ENST00000281092	Frontal Lobe		-1.81479	0.0274138	hsa_circ_chr8_103339969_103358623_R	UBR5_ENST00000520539	Frontal Lobe
2.65154	0.00797924	hsa_circ_chrX_67412760_67518938_R	OPHN1_ENST00000355520	Frontal Lobe		-1.81642	0.00311492	hsa_circ_chr3_53684805_53736837_F	CACNA1D_ENST00000350061	Frontal Lobe
2.65148	0.00797617	hsa_circ_chr4_39747371_39776553_F	UBE2K_ENST00000261427	Frontal Lobe		-1.81822	0.0271524	hsa_circ_chr1_233334684_233344435_R	PCNXL2_ENST00000258229	Frontal Lobe
2.64658	0.00806184	hsa_circ_chr14_78187053_78202349_R	SNW1_ENST00000261531	Frontal Lobe		-1.82191	0.0267792	hsa_circ_chr17_57046899_57050286_F	PPM1E_ENST00000308249	Frontal Lobe
2.64527	0.00808205	hsa_circ_chr16_75445722_75448593_R	CFDP1_ENST00000283882	Frontal Lobe		-1.82841	0.0263398	hsa_circ_chr13_36367502_36385105_R	DCLK1_ENST00000379893	Frontal Lobe
2.64478	0.00809105	hsa_circ_chr16_70294946_70296427_R	AARS_ENST00000261772	Frontal Lobe		-1.83152	0.0259808	hsa_circ_chr14_89202707_89221015_R	EML5_ENST00000554922	Frontal Lobe
2.64409	0.00810291	hsa_circ_chr12_98921663_98931350_F	TMPO_ENST00000556029	Frontal Lobe		-1.83531	0.0258571	hsa_circ_chr1_233270758_233372726_R	PCNXL2_ENST00000258229	Frontal Lobe
2.64194	0.0081376	hsa_circ_chr1_151204146_151205179_F	PIP5K1A_ENST00000349792	Frontal Lobe		-1.83716	0.0138533	hsa_circ_chr20_37529223_37531435_F	PPP1R16B_ENST00000299824	Frontal Lobe
2.64057	0.00197223	hsa_circ_chr1_67327829_67371058_R	WDR78_ENST00000371026	Frontal Lobe		-1.84168	0.0459006	hsa_circ_chr8_17141981_17143936_F	VPS37A_ENST00000324849	Frontal Lobe
2.63974	0.00817497	hsa_circ_chr7_37136223_37172839_R	ELMO1_ENST00000341056	Frontal Lobe		-1.84688	0.0250266	hsa_circ_chr8_17570722_17613470_R	MTUS1_ENST00000381869	Frontal Lobe
2.6335	0.00828289	hsa_circ_chr16_2312278_2313288_R	RNPS1_ENST00000397086	Frontal Lobe		-1.8473	0.0250735	hsa_circ_chr4_42526779_42554627_R	ATP8A1_ENST00000381668	Frontal Lobe
2.62972	0.00834916	hsa_circ_chr12_125441236_125441681_R	DHX37_ENST00000539298	Frontal Lobe		-1.84766	0.045469	hsa_circ_chr3_100091449_100105822_R	TOMM70A_ENST00000284320	Frontal Lobe
2.53776	0.00330409	hsa_circ_chr9_112542767_112642961_F	PALM2_ENST00000374531	Frontal Lobe		-1.85034	0.0247914	hsa_circ_chr1_144994590_145016011_R	PDE4DIP_ENST00000313382	Frontal Lobe
2.52702	0.00343515	hsa_circ_chr1_220179447_220180680_R	EPRS_ENST00000366923	Frontal Lobe		-1.85277	0.0246072	hsa_circ_chr1_99150440_99167459_F	SNX7_ENST00000370189	Frontal Lobe
2.47367	0.0139389	hsa_circ_chr3_133475775_133475853_F	TF_ENST00000485977	Frontal Lobe		-1.85294	0.0447059	hsa_circ_chr6_17539499_17543374_F	CAP2_ENST00000229922	Frontal Lobe
2.4711	0.0140013	hsa_circ_chr19_13470419_13482593_R	CACNA1A_ENST00000360228	Frontal Lobe		-1.85313	0.0449023	hsa_circ_chr8_141803452_141874498_R	PTK2_ENST00000522684	Frontal Lobe
2.46714	0.0141022	hsa_circ_chr3_138423284_138433561_R	PIK3CB_ENST00000477593	Frontal Lobe		-1.8538	0.0448413	hsa_circ_chr15_72837160_72855841_F	ARIH1_ENST00000379887	Frontal Lobe
2.46682	0.0141138	hsa_circ_chr4_39077584_39116950_F	KLHL5_ENST00000261425	Frontal Lobe		-1.85463	0.0444988	hsa_circ_chr1_227210963_227223308_R	CDC42BPA_ENST00000366767	Frontal Lobe
2.46617	0.0141262	hsa_circ_chr14_50732075_50750751_R	L2HGDH_ENST00000261699	Frontal Lobe		-1.85761	0.0444404	hsa_circ_chr14_104141888_104145855_F	KLC1_ENST00000380038	Frontal Lobe
2.46601	0.0141344	hsa_circ_chr7_103805682_103824619_R	ORC5_ENST00000297431	Frontal Lobe		-1.8589	0.044424	hsa_circ_chr22_40805022_40805231_F	SGSM3_ENST00000248929	Frontal Lobe
2.46558	0.0141453	hsa_circ_chr9_132848698_132854660_F	GPR107_ENST00000347136	Frontal Lobe		-1.85951	0.023988	hsa_circ_chrX_67731690_67742759_F	YIPF6_ENST00000462683	Frontal Lobe
2.46336	0.0142009	hsa_circ_chr6_57017018_57025950_F	ZNF451_ENST00000370706	Frontal Lobe		-1.85986	0.0441486	hsa_circ_chr19_31025753_31040421_F	ZNF536_ENST00000355537	Frontal Lobe
2.46309	0.0142036	hsa_circ_chr10_70140988_70153893_R	RUFY2_ENST00000466493	Frontal Lobe		-1.86289	0.043656	hsa_circ_chr7_131060182_131163436_F	MKLN1_ENST00000421797	Frontal Lobe
2.4617	0.0142364	hsa_circ_chrX_122767803_122772878_R	THOC2_ENST00000245838	Frontal Lobe		-1.86412	0.0436211	hsa_circ_chr2_15534350_15629146_R	NBAS_ENST00000441750	Frontal Lobe
2.46161	0.014242	hsa_circ_chr3_195800800_195802231_R	TFRC_ENST00000360110	Frontal Lobe		-1.86416	0.0435975	hsa_circ_chr4_169141805_169158946_R	DDX60_ENST00000393743	Frontal Lobe
2.46131	0.0142497	hsa_circ_chr7_138957067_138958820_F	UBN2_ENST00000288561	Frontal Lobe		-1.86498	0.0436548	hsa_circ_chr3_57569624_57570191_R	ARF4_ENST00000303436	Frontal Lobe
2.46088	0.0142607	hsa_circ_chrX_24512858_24523415_F	PDK3_ENST00000379162	Frontal Lobe		-1.86666	0.0436176	hsa_circ_chr7_14613836_14647133_R	DGKB_ENST00000258767	Frontal Lobe
2.45889	0.0143125	hsa_circ_chr6_90432673_90433338_R	MDN1_ENST00000369393	Frontal Lobe		-1.86738	0.04354	hsa_circ_chr19_45871887_45872405_R	ERCC2_ENST00000391945	Frontal Lobe
2.45889	0.0143125	hsa_circ_chr1_205128674_205129398_R	DSTYK_ENST00000367161	Frontal Lobe		-1.87122	0.0430519	hsa_circ_chr19_34921480_34955036_F	UBA2_ENST00000246548	Frontal Lobe
2.45765	0.0143443	hsa_circ_chr18_21805005_21957499_R	OSBPL1A_ENST00000319481	Frontal Lobe		-1.87279	0.0428825	hsa_circ_chr12_124934360_124979914_R	NCOR2_ENST00000404621	Frontal Lobe
2.4569	0.0143607	hsa_circ_chr6_39353397_39581094_R	KIF6_ENST00000458470	Frontal Lobe		-1.87357	0.042687	hsa_circ_chr18_5394675_5397425_R	EPB41L3_ENST00000341928	Frontal Lobe
2.45522	0.0144044	hsa_circ_chr2_51149006_51149825_R	NRXN1_ENST00000404971	Frontal Lobe		-1.87873	0.0421904	hsa_circ_chr17_63847921_64066119_R	CEP112_ENST00000535342	Frontal Lobe
2.45471	0.0144193	hsa_circ_chr3_137928658_137964025_F	ARMC8_ENST00000481646	Frontal Lobe		-1.8811	0.0419681	hsa_circ_chr10_97715150_97726059_F	RP11-248J23.6_ENST00000472454	Frontal Lobe
2.45432	0.0144323	hsa_circ_chr5_145872482_145883569_F	TCERG1_ENST00000296702	Frontal Lobe		-1.88156	0.0419553	hsa_circ_chr5_122881110_122941056_F	CSNK1G3_ENST00000345990	Frontal Lobe
2.45352	0.0144503	hsa_circ_chr2_111212427_111213132_R	LIMS3_ENST00000603767	Frontal Lobe		-1.88175	0.0420311	hsa_circ_chr4_114223922_114264298_F	ANK2_ENST00000503423	Frontal Lobe
2.45311	0.0144606	hsa_circ_chr1_52682040_52705267_F	ZFYVE9_ENST00000361625	Frontal Lobe		-1.88282	0.0418937	hsa_circ_chr14_73614502_73653628_F	PSEN1_ENST00000357710	Frontal Lobe
2.45303	0.0144613	hsa_circ_chr18_31185398_31187640_F	ASXL3_ENST00000592349	Frontal Lobe		-1.88286	0.0419292	hsa_circ_chr17_27778472_27829741_F	TAOK1_ENST00000261716	Frontal Lobe
2.45205	0.01449	hsa_circ_chr4_26622234_26690029_F	TBC1D19_ENST00000264866	Frontal Lobe		-1.88331	0.0417891	hsa_circ_chr20_32996456_33001685_F	ITCH_ENST00000374864	Frontal Lobe
2.45184	0.0144913	hsa_circ_chr20_36668836_36687922_F	RPRD1B_ENST00000373433	Frontal Lobe		-1.88465	0.0417739	hsa_circ_chr12_57036241_57037742_R	ATP5B_ENST00000262030	Frontal Lobe
2.45131	0.0145096	hsa_circ_chr13_78317150_78327493_F	SLAIN1_ENST00000314070	Frontal Lobe		-1.88718	0.0415275	hsa_circ_chr6_42583739_42600642_F	UBR2_ENST00000372899	Frontal Lobe
2.45097	0.0145137	hsa_circ_chr3_71037144_71096246_R	FOXP1_ENST00000318789	Frontal Lobe		-1.88801	0.0413304	hsa_circ_chr1_19483260_19486775_R	UBR4_ENST00000375217	Frontal Lobe
2.44925	0.0145591	hsa_circ_chr6_136732757_136742937_R	MAP7_ENST00000354570	Frontal Lobe		-1.88809	0.041495	hsa_circ_chrX_19953926_19988416_R	CXorf23_ENST00000379687	Frontal Lobe
2.4492	0.014559	hsa_circ_chr12_98921663_98940225_F	TMPO_ENST00000556029	Frontal Lobe		-1.89026	0.041214	hsa_circ_chr1_21306826_21329301_R	EIF4G3_ENST00000264211	Frontal Lobe
2.4492	0.014559	hsa_circ_chr4_57344544_57349436_F	SRP72_ENST00000342756	Frontal Lobe		-1.89031	0.0412856	hsa_circ_chr2_198324655_198327455_F	COQ10B_ENST00000263960	Frontal Lobe
2.44912	0.0145639	hsa_circ_chr6_69640450_69703854_F	BAI3_ENST00000370598	Frontal Lobe		-1.89097	0.0412395	hsa_circ_chr1_92789001_92811471_F	RPAP2_ENST00000610020	Frontal Lobe
2.44911	0.0145641	hsa_circ_chr9_127781077_127828337_R	SCAI_ENST00000373549	Frontal Lobe		-1.8922	0.0410677	hsa_circ_chr15_42807434_42822017_F	SNAP23_ENST00000563765	Frontal Lobe
2.44851	0.0145858	hsa_circ_chr15_31260122_31269158_R	MTMR10_ENST00000435680	Frontal Lobe		-1.89228	0.0410672	hsa_circ_chr17_19554859_19575269_F	ALDH3A2_ENST00000176643	Frontal Lobe
2.44773	0.0145975	hsa_circ_chr15_35174702_35178862_R	AQR_ENST00000156471	Frontal Lobe		-1.89247	0.0410508	hsa_circ_chr18_192841_199316_F	USP14_ENST00000582707	Frontal Lobe
2.44714	0.0146143	hsa_circ_chr2_20453582_20455931_R	PUM2_ENST00000338086	Frontal Lobe		-1.89255	0.0410361	hsa_circ_chr1_213341200_213405598_F	RPS6KC1_ENST00000543470	Frontal Lobe
2.44691	0.0146221	hsa_circ_chr2_159165944_159222588_R	CCDC148_ENST00000409187	Frontal Lobe		-1.8927	0.0410137	hsa_circ_chr19_55805384_55805765_F	BRSK1_ENST00000590333	Frontal Lobe
2.44691	0.0146221	hsa_circ_chr2_170591522_170598047_F	KLHL23_ENST00000272797	Frontal Lobe		-1.89375	0.040914	hsa_circ_chr1_172100314_172277979_F	DNM3_ENST00000358155	Frontal Lobe
2.4469	0.0146266	hsa_circ_chr15_102241288_102242588_R	TARSL2_ENST00000335968	Frontal Lobe		-1.89386	0.0409195	hsa_circ_chr2_55599587_55616022_R	CCDC88A_ENST00000336838	Frontal Lobe
2.44646	0.0146356	hsa_circ_chr1_70446061_70460316_F	LRRC7_ENST00000310961	Frontal Lobe		-1.89414	0.0408981	hsa_circ_chr1_168073714_168074132_R	GPR161_ENST00000367838	Frontal Lobe
2.44565	0.0146567	hsa_circ_chr13_28830428_28845003_F	PAN3_ENST00000503791	Frontal Lobe		-1.89959	0.0403135	hsa_circ_chr5_132232014_132235333_R	AFF4_ENST00000265343	Frontal Lobe
2.44543	0.014665	hsa_circ_chr12_39117573_39170103_R	CPNE8_ENST00000331366	Frontal Lobe		-1.90089	0.0402688	hsa_circ_chr6_54013853_54122159_F	MLIP_ENST00000274897	Frontal Lobe
2.44538	0.0146595	hsa_circ_chr1_16235815_16237796_F	SPEN_ENST00000375759	Frontal Lobe		-1.90326	0.0401061	hsa_circ_chr1_52266227_52279761_R	NRD1_ENST00000352171	Frontal Lobe
2.44536	0.0146657	hsa_circ_chrX_32472778_32509635_R	DMD_ENST00000378677	Frontal Lobe		-1.90439	0.0398998	hsa_circ_chr1_165859440_165860559_F	UCK2_ENST00000367879	Frontal Lobe
2.44507	0.0146677	hsa_circ_chr1_78248922_78309092_F	FAM73A_ENST00000370791	Frontal Lobe		-1.90491	0.0399615	hsa_circ_chr5_93294481_93410474_R	FAM172A_ENST00000395965	Frontal Lobe
2.44499	0.0146727	hsa_circ_chr10_78771724_78799395_R	KCNMA1_ENST00000604624	Frontal Lobe		-1.90759	0.0397102	hsa_circ_chr7_151891093_151904513_R	KMT2C_ENST00000262189	Frontal Lobe
2.44473	0.014679	hsa_circ_chr4_56342129_56355632_R	CLOCK_ENST00000309964	Frontal Lobe		-1.90883	0.0396043	hsa_circ_chr3_182545907_182554962_F	ATP11B_ENST00000323116	Frontal Lobe
2.44411	0.0146975	hsa_circ_chr11_107923386_107943189_F	CUL5_ENST00000393094	Frontal Lobe		-1.91074	0.0393817	hsa_circ_chr5_37115061_37122590_R	C5orf42_ENST00000508244	Frontal Lobe
2.44316	0.014722	hsa_circ_chr4_128938512_128950008_F	C4orf29_ENST00000473040	Frontal Lobe		-1.91081	0.00273481	hsa_circ_chr5_108281830_108382899_F	FER_ENST00000281092	Frontal Lobe
2.44272	0.0147297	hsa_circ_chr13_35729910_35758208_F	NBEA_ENST00000400445	Frontal Lobe		-1.91146	0.0392478	hsa_circ_chr17_73909782_73910379_R	RP11-552F3.12_ENST00000593156	Frontal Lobe
2.44245	0.0147368	hsa_circ_chr12_97045365_97079016_F	C12orf55_ENST00000524981	Frontal Lobe		-1.91189	0.039281	hsa_circ_chr12_31632522_31633189_R	DENND5B_ENST00000306833	Frontal Lobe
2.442	0.0147473	hsa_circ_chr13_49913812_50008359_R	CAB39L_ENST00000347776	Frontal Lobe		-1.91189	0.039281	hsa_circ_chr14_50611887_50626804_R	SOS2_ENST00000216373	Frontal Lobe
2.44183	0.00528681	hsa_circ_chr9_130080341_130083057_F	GARNL3_ENST00000439286	Frontal Lobe		-1.91844	0.00911889	hsa_circ_chr21_40604102_40622815_R	BRWD1_ENST00000333229	Frontal Lobe
2.44118	0.0147722	hsa_circ_chr2_99256270_99291638_R	MGAT4A_ENST00000264968	Frontal Lobe		-1.9207	0.0385886	hsa_circ_chr15_55731669_55742565_R	DYX1C1-CCPG1_ENST00000565113	Frontal Lobe
2.44096	0.0147749	hsa_circ_chrX_9659618_9661459_F	TBL1X_ENST00000407597	Frontal Lobe		-1.92477	0.0381902	hsa_circ_chr4_146435589_146463850_F	SMAD1_ENST00000302085	Frontal Lobe
2.44073	0.0147837	hsa_circ_chr1_173486675_173556969_R	SLC9C2_ENST00000367714	Frontal Lobe		-1.92886	0.00879978	hsa_circ_chr12_118198815_118199329_R	KSR2_ENST00000425217	Frontal Lobe
2.44045	0.0147912	hsa_circ_chr18_39573233_39607512_F	PIK3C3_ENST00000262039	Frontal Lobe		-1.93952	0.0163867	hsa_circ_chr1_233344263_233372726_R	PCNXL2_ENST00000258229	Frontal Lobe
2.44008	0.0148	hsa_circ_chr1_236987418_237016388_F	MTR_ENST00000366577	Frontal Lobe		-1.9396	0.0164675	hsa_circ_chr21_45513943_45518415_F	TRAPPC10_ENST00000291574	Frontal Lobe
2.43986	0.0148084	hsa_circ_chr2_241976332_241976631_F	SNED1_ENST00000401884	Frontal Lobe		-1.9428	0.00833501	hsa_circ_chr4_62775277_62801763_F	LPHN3_ENST00000512091	Frontal Lobe
2.43965	0.0148095	hsa_circ_chr18_59888269_59912109_F	KIAA1468_ENST00000256858	Frontal Lobe		-1.94528	0.00825149	hsa_circ_chr17_49091592_49098726_R	SPAG9_ENST00000262013	Frontal Lobe
2.43825	0.01485	hsa_circ_chr1_92643367_92648152_F	KIAA1107_ENST00000409154	Frontal Lobe		-1.9509	0.00394351	hsa_circ_chr14_71215545_71216798_R	MAP3K9_ENST00000554752	Frontal Lobe
2.43773	0.0148624	hsa_circ_chr17_65124766_65147340_R	HELZ_ENST00000358691	Frontal Lobe		-1.957	0.0395085	hsa_circ_chr12_53412581_53421972_F	EIF4B_ENST00000262056	Frontal Lobe
2.43752	0.0148692	hsa_circ_chr16_31142221_31142496_F	KAT8_ENST00000543774	Frontal Lobe		-1.957	0.0395085	hsa_circ_chr10_70115109_70164601_R	RUFY2_ENST00000466493	Frontal Lobe
2.4375	0.0148684	hsa_circ_chr11_59406520_59410508_R	PATL1_ENST00000300146	Frontal Lobe		-1.957	0.0395085	hsa_circ_chr17_18418659_18420787_R	CTD-2303H24.2_ENST00000425211	Frontal Lobe
2.43733	0.0148829	hsa_circ_chr2_55894125_55895093_R	PNPT1_ENST00000447944	Frontal Lobe		-1.957	0.0395085	hsa_circ_chr17_54925282_54939612_F	DGKE_ENST00000284061	Frontal Lobe
2.43727	0.014877	hsa_circ_chr8_99560196_99608397_R	STK3_ENST00000419617	Frontal Lobe		-1.957	0.0395085	hsa_circ_chr16_21629185_21636436_F	METTL9_ENST00000567404	Frontal Lobe
2.43662	0.0148919	hsa_circ_chr8_141310567_141370292_R	TRAPPC9_ENST00000389327	Frontal Lobe		-1.957	0.0395085	hsa_circ_chr16_69173727_69188360_F	CIRH1A_ENST00000314423	Frontal Lobe
2.43656	0.014892	hsa_circ_chr2_71629085_71645769_F	ZNF638_ENST00000355812	Frontal Lobe		-1.957	0.0395085	hsa_circ_chr14_76548710_76548932_F	IFT43_ENST00000314067	Frontal Lobe
2.4361	0.0149085	hsa_circ_chr1_237806626_237831258_F	RYR2_ENST00000366574	Frontal Lobe		-1.957	0.0395085	hsa_circ_chr5_54941616_54952602_R	SLC38A9_ENST00000515159	Frontal Lobe
2.43509	0.0149314	hsa_circ_chr4_114376881_114424133_R	CAMK2D_ENST00000418639	Frontal Lobe		-1.957	0.0395085	hsa_circ_chr3_46580534_46586743_R	LRRC2_ENST00000395905	Frontal Lobe
2.43451	0.0149469	hsa_circ_chr13_76134888_76196004_F	RP11-29G8.3_ENST00000563635	Frontal Lobe		-1.957	0.0395085	hsa_circ_chr2_178305692_178364458_F	AGPS_ENST00000264167	Frontal Lobe
2.43438	0.0149503	hsa_circ_chrX_15473970_15477863_R	PIR_ENST00000380420	Frontal Lobe		-1.957	0.0395085	hsa_circ_chr1_223985916_223986379_R	TP53BP2_ENST00000391878	Frontal Lobe
2.43438	0.0149503	hsa_circ_chr8_48192449_48203726_F	SPIDR_ENST00000297423	Frontal Lobe		-1.957	0.0395085	hsa_circ_chr9_114202651_114213835_R	KIAA0368_ENST00000338205	Frontal Lobe
2.43427	0.0149561	hsa_circ_chr1_197297551_197316609_F	CRB1_ENST00000535699	Frontal Lobe		-1.96201	0.0392599	hsa_circ_chr13_21961646_21965993_R	ZDHHC20_ENST00000400590	Frontal Lobe
2.43406	0.0149575	hsa_circ_chrX_48460171_48460594_F	WDR13_ENST00000376729	Frontal Lobe		-1.96201	0.0392599	hsa_circ_chr12_112219721_112221102_F	RP11-162P23.2_ENST00000546840	Frontal Lobe
2.43384	0.0149659	hsa_circ_chr7_22202014_22206766_R	RAPGEF5_ENST00000401957	Frontal Lobe		-1.96201	0.0392599	hsa_circ_chr12_123818599_123834988_R	SBNO1_ENST00000602750	Frontal Lobe
2.43376	0.0149654	hsa_circ_chr2_9028147_9114564_R	MBOAT2_ENST00000462696	Frontal Lobe		-1.96201	0.0392599	hsa_circ_chr11_111863138_111866870_F	DIXDC1_ENST00000440460	Frontal Lobe
2.43369	0.0149717	hsa_circ_chr21_40596333_40670508_R	BRWD1_ENST00000333229	Frontal Lobe		-1.96201	0.0392599	hsa_circ_chr10_11308560_11330515_F	CELF2_ENST00000379261	Frontal Lobe
2.43355	0.0149739	hsa_circ_chr9_15199858_15211395_R	TTC39B_ENST00000512701	Frontal Lobe		-1.96201	0.0392599	hsa_circ_chr10_25140316_25160992_R	PRTFDC1_ENST00000320152	Frontal Lobe
2.43355	0.0149739	hsa_circ_chr8_18413718_18623048_R	PSD3_ENST00000327040	Frontal Lobe		-1.96201	0.0392599	hsa_circ_chr15_52897329_52903974_R	FAM214A_ENST00000261844	Frontal Lobe
2.4331	0.0149877	hsa_circ_chr5_21783466_21817241_R	CDH12_ENST00000504376	Frontal Lobe		-1.96201	0.0392599	hsa_circ_chr7_104719292_104722244_F	KMT2E_ENST00000311117	Frontal Lobe
2.43289	0.014989	hsa_circ_chr14_52922041_52937398_R	TXNDC16_ENST00000281741	Frontal Lobe		-1.96201	0.0392599	hsa_circ_chr6_34835001_34835393_F	UHRF1BP1_ENST00000192788	Frontal Lobe
2.43265	0.0149966	hsa_circ_chr5_167920898_167945067_F	RARS_ENST00000231572	Frontal Lobe		-1.96201	0.0392599	hsa_circ_chr6_106649846_106696119_R	ATG5_ENST00000343245	Frontal Lobe
2.43163	0.0150254	hsa_circ_chr5_79795703_79817957_F	FAM151B_ENST00000511718	Frontal Lobe		-1.96201	0.0392599	hsa_circ_chr5_77330184_77396849_R	AP3B1_ENST00000255194	Frontal Lobe
2.43154	0.00545788	hsa_circ_chr8_141753328_141762415_R	PTK2_ENST00000522684	Frontal Lobe		-1.96201	0.0392599	hsa_circ_chr4_148830882_148876525_F	ARHGAP10_ENST00000336498	Frontal Lobe
2.43148	0.0150282	hsa_circ_chr14_31816953_31844174_R	HEATR5A_ENST00000439727	Frontal Lobe		-1.96201	0.0392599	hsa_circ_chr2_43813539_43819555_R	THADA_ENST00000405975	Frontal Lobe
2.43113	0.0150359	hsa_circ_chr2_39552658_39553418_R	MAP4K3_ENST00000263881	Frontal Lobe		-1.96201	0.0392599	hsa_circ_chr2_109408130_109473426_F	CCDC138_ENST00000412964	Frontal Lobe
2.43059	0.015059	hsa_circ_chr17_40620027_40635149_F	ATP6V0A1_ENST00000393829	Frontal Lobe		-1.96201	0.0392599	hsa_circ_chr1_49201910_49227142_R	BEND5_ENST00000371833	Frontal Lobe
2.43032	0.0150604	hsa_circ_chr2_32117060_32168452_R	MEMO1_ENST00000295065	Frontal Lobe		-1.96321	0.00771237	hsa_circ_chr2_109405307_109432561_F	CCDC138_ENST00000412964	Frontal Lobe
2.43029	0.0150656	hsa_circ_chr6_108645028_108723258_F	LACE1_ENST00000368977	Frontal Lobe		-1.96529	0.00767089	hsa_circ_chr14_93180167_93183806_R	LGMN_ENST00000555699	Frontal Lobe
2.43029	0.0150656	hsa_circ_chr1_16044387_16046415_F	PLEKHM2_ENST00000375799	Frontal Lobe		-1.96718	0.0390069	hsa_circ_chr11_70251370_70253697_F	CTTN_ENST00000346329	Frontal Lobe
2.42974	0.0150761	hsa_circ_chr21_40581920_40601362_R	BRWD1_ENST00000333229	Frontal Lobe		-1.96718	0.0390069	hsa_circ_chr7_74541716_74559785_F	GTF2IRD2B_ENST00000356115	Frontal Lobe
2.42945	0.0150841	hsa_circ_chrX_32305645_32328393_R	DMD_ENST00000378677	Frontal Lobe		-1.96718	0.0390069	hsa_circ_chr6_17669523_17669777_R	NUP153_ENST00000262077	Frontal Lobe
2.42945	0.0150841	hsa_circ_chr15_41988272_42019604_F	MGA_ENST00000389936	Frontal Lobe		-1.96718	0.0390069	hsa_circ_chr4_143114239_143130179_R	INPP4B_ENST00000513000	Frontal Lobe
2.42943	0.0150833	hsa_circ_chr15_83240093_83296118_R	CPEB1_ENST00000450751	Frontal Lobe		-1.96718	0.0390069	hsa_circ_chr1_28733920_28793279_F	PHACTR4_ENST00000373839	Frontal Lobe
2.42942	0.0150893	hsa_circ_chr5_121726783_121739560_F	SNCAIP_ENST00000514467	Frontal Lobe		-1.96718	0.0390069	hsa_circ_chr1_92733661_92757094_R	GLMN_ENST00000370360	Frontal Lobe
2.42937	0.0150836	hsa_circ_chr1_155640110_155644887_R	YY1AP1_ENST00000311573	Frontal Lobe		-1.96718	0.0390069	hsa_circ_chr9_114170968_114172320_R	KIAA0368_ENST00000338205	Frontal Lobe
2.42913	0.0150913	hsa_circ_chr7_129019481_129029575_F	AHCYL2_ENST00000446544	Frontal Lobe		-1.96807	0.0389501	hsa_circ_chr13_80094944_80117817_F	NDFIP2_ENST00000218652	Frontal Lobe
2.42885	0.0151002	hsa_circ_chr17_80426639_80439087_F	NARF_ENST00000390006	Frontal Lobe		-1.96807	0.0389501	hsa_circ_chr12_6946250_6946562_F	LEPREL2_ENST00000251761	Frontal Lobe
2.42876	0.0151056	hsa_circ_chr3_151087223_151098012_F	MED12L_ENST00000474524	Frontal Lobe		-1.96807	0.0389501	hsa_circ_chr11_33307958_33363232_F	HIPK3_ENST00000525975	Frontal Lobe
2.42826	0.015115	hsa_circ_chr1_227073238_227076750_F	PSEN2_ENST00000366783	Frontal Lobe		-1.96807	0.0389501	hsa_circ_chr11_62459847_62460269_R	BSCL2_ENST00000405837	Frontal Lobe
2.42801	0.0151287	hsa_circ_chr2_204354306_204360076_R	RAPH1_ENST00000457812	Frontal Lobe		-1.96807	0.0389501	hsa_circ_chr11_103104762_103151142_F	DYNC2H1_ENST00000375735	Frontal Lobe
2.42796	0.0151228	hsa_circ_chr18_64176231_64221761_R	CDH19_ENST00000262150	Frontal Lobe		-1.96807	0.0389501	hsa_circ_chr10_75830427_75843271_F	VCL_ENST00000211998	Frontal Lobe
2.42761	0.0151308	hsa_circ_chr9_37768072_37770736_F	TRMT10B_ENST00000377753	Frontal Lobe		-1.96807	0.0389501	hsa_circ_chr10_75960521_76074503_F	ADK_ENST00000539909	Frontal Lobe
2.42729	0.0151454	hsa_circ_chr20_60572605_60589763_R	TAF4_ENST00000252996	Frontal Lobe		-1.96807	0.0389501	hsa_circ_chr17_40635055_40653322_F	ATP6V0A1_ENST00000393829	Frontal Lobe
2.42708	0.0151465	hsa_circ_chr10_61827692_61844588_R	ANK3_ENST00000280772	Frontal Lobe		-1.96807	0.0389501	hsa_circ_chr7_99737794_99738062_F	AC073842.19_ENST00000376482	Frontal Lobe
2.42615	0.0151706	hsa_circ_chr13_103533437_103545050_F	METTL21EP_ENST00000605100	Frontal Lobe		-1.96807	0.0389501	hsa_circ_chr6_22020567_22020771_F	CASC15_ENST00000606851	Frontal Lobe
2.42612	0.0151754	hsa_circ_chr5_54637508_54649097_F	SKIV2L2_ENST00000230640	Frontal Lobe		-1.96807	0.0389501	hsa_circ_chr6_44797500_45073743_R	SUPT3H_ENST00000475057	Frontal Lobe
2.42591	0.0151783	hsa_circ_chr16_67165188_67166814_F	C16orf70_ENST00000563853	Frontal Lobe		-1.96807	0.0389501	hsa_circ_chr6_72889277_73043538_F	RIMS1_ENST00000491071	Frontal Lobe
2.42566	0.0151921	hsa_circ_chr3_122160884_122186276_R	KPNA1_ENST00000344337	Frontal Lobe		-1.96807	0.0389501	hsa_circ_chr8_113484819_113519058_R	CSMD3_ENST00000343508	Frontal Lobe
2.42518	0.00558826	hsa_circ_chr1_197564337_197627499_R	DENND1B_ENST00000294737	Frontal Lobe		-1.96874	0.0389319	hsa_circ_chr12_51079615_51092985_F	DIP2B_ENST00000301180	Frontal Lobe
2.42482	0.0152107	hsa_circ_chr15_78308887_78337410_R	TBC1D2B_ENST00000300584	Frontal Lobe		-1.96874	0.0389319	hsa_circ_chr10_64943206_64949206_R	JMJD1C_ENST00000399262	Frontal Lobe
2.42452	0.0152188	hsa_circ_chr3_128973510_128973920_F	COPG1_ENST00000314797	Frontal Lobe		-1.96874	0.0389319	hsa_circ_chr16_14738130_14742449_F	BFAR_ENST00000261658	Frontal Lobe
2.42452	0.0152188	hsa_circ_chr2_141762903_141777671_R	LRP1B_ENST00000389484	Frontal Lobe		-1.96874	0.0389319	hsa_circ_chr16_84132657_84135712_R	MBTPS1_ENST00000343411	Frontal Lobe
2.42354	0.0152469	hsa_circ_chr15_90760834_90760976_F	SEMA4B_ENST00000559322	Frontal Lobe		-1.96874	0.0389319	hsa_circ_chr14_92454627_92478139_R	TRIP11_ENST00000267622	Frontal Lobe
2.42354	0.0152469	hsa_circ_chr3_195785154_195787118_R	TFRC_ENST00000420415	Frontal Lobe		-1.96874	0.0389319	hsa_circ_chr14_105692405_105707751_R	BRF1_ENST00000392557	Frontal Lobe
2.42239	0.0152739	hsa_circ_chr3_179605460_179689453_R	PEX5L_ENST00000467460	Frontal Lobe		-1.96874	0.0389319	hsa_circ_chr19_14854231_14854596_R	EMR2_ENST00000315576	Frontal Lobe
2.42181	0.0152896	hsa_circ_chr7_16298014_16298637_R	ISPD_ENST00000399310	Frontal Lobe		-1.96874	0.0389319	hsa_circ_chr5_125911111_125929096_R	ALDH7A1_ENST00000409134	Frontal Lobe
2.42092	0.015314	hsa_circ_chr2_54175557_54176420_R	PSME4_ENST00000404125	Frontal Lobe		-1.96874	0.0389319	hsa_circ_chr4_36109186_36168669_R	ARAP2_ENST00000303965	Frontal Lobe
2.42011	0.0153376	hsa_circ_chr9_111812562_111870850_R	TMEM245_ENST00000374586	Frontal Lobe		-1.96874	0.0389319	hsa_circ_chr1_151065667_151079698_F	GABPB2_ENST00000368917	Frontal Lobe
2.41897	0.00570888	hsa_circ_chr11_47603639_47604020_F	NDUFS3_ENST00000533507	Frontal Lobe		-1.96874	0.0389319	hsa_circ_chr1_161721444_161722254_F	DUSP12_ENST00000484291	Frontal Lobe
2.41803	0.0154001	hsa_circ_chr1_235850248_235897959_R	LYST_ENST00000389794	Frontal Lobe		-1.96874	0.0389319	hsa_circ_chr9_8449724_8507434_R	PTPRD_ENST00000381196	Frontal Lobe
2.41718	0.0154175	hsa_circ_chr17_60038227_60050249_R	MED13_ENST00000397786	Frontal Lobe		-1.9692	0.0389096	hsa_circ_chr11_20906989_20982106_F	NELL1_ENST00000298925	Frontal Lobe
2.41712	0.00573406	hsa_circ_chr1_220275470_220276119_F	IARS2_ENST00000366922	Frontal Lobe		-1.9692	0.0389096	hsa_circ_chr10_103750307_103785005_R	C10orf76_ENST00000370033	Frontal Lobe
2.41659	0.0154338	hsa_circ_chr15_43307885_43317627_R	UBR1_ENST00000290650	Frontal Lobe		-1.9692	0.0389096	hsa_circ_chr15_86207793_86253876_F	AKAP13_ENST00000394518	Frontal Lobe
2.41651	0.00575506	hsa_circ_chr6_105563560_105573453_R	BVES_ENST00000314641	Frontal Lobe		-1.9692	0.0389096	hsa_circ_chr20_45918930_45927616_R	ZMYND8_ENST00000360911	Frontal Lobe
2.41518	0.0154739	hsa_circ_chr7_97857325_97858478_R	TECPR1_ENST00000447648	Frontal Lobe		-1.9692	0.0389096	hsa_circ_chr3_40231316_40251584_F	MYRIP_ENST00000444716	Frontal Lobe
2.41166	0.0155707	hsa_circ_chr12_109687788_109694041_F	ACACB_ENST00000338432	Frontal Lobe		-1.9692	0.0389096	hsa_circ_chr3_142226772_142261599_R	ATR_ENST00000350721	Frontal Lobe
2.41166	0.0155707	hsa_circ_chr7_84685032_84697600_R	SEMA3D_ENST00000284136	Frontal Lobe		-1.9692	0.0389096	hsa_circ_chr3_182759354_182789145_R	MCCC1_ENST00000265594	Frontal Lobe
2.40892	0.00592059	hsa_circ_chr9_88648196_88667506_R	GOLM1_ENST00000388712	Frontal Lobe		-1.9692	0.0389096	hsa_circ_chr2_68794472_68839379_F	APLF_ENST00000471727	Frontal Lobe
2.40821	0.0156677	hsa_circ_chr9_33971648_33989124_R	UBAP2_ENST00000449054	Frontal Lobe		-1.9692	0.0389096	hsa_circ_chr1_155724165_155730432_R	GON4L_ENST00000437809	Frontal Lobe
2.3312	0.00872814	hsa_circ_chr16_23632682_23634451_R	PALB2_ENST00000568219	Frontal Lobe		-1.9692	0.0389096	hsa_circ_chr8_54682177_54684727_R	ATP6V1H_ENST00000355221	Frontal Lobe
2.32999	0.00239081	hsa_circ_chr12_27521194_27543172_F	ARNTL2_ENST00000544915	Frontal Lobe		-1.9731	0.0387027	hsa_circ_chr12_80722444_80747290_F	OTOGL_ENST00000547103	Frontal Lobe
2.32995	0.00871336	hsa_circ_chr3_38263068_38271921_F	OXSR1_ENST00000446845	Frontal Lobe		-1.9731	0.0387027	hsa_circ_chr10_78778770_78839308_R	KCNMA1_ENST00000604624	Frontal Lobe
2.31104	0.00930951	hsa_circ_chr1_52279706_52299842_R	NRD1_ENST00000352171	Frontal Lobe		-1.9731	0.0387027	hsa_circ_chr17_2186918_2196271_R	SMG6_ENST00000544865	Frontal Lobe
2.3053	0.00948277	hsa_circ_chr1_24495906_24507344_R	IFNLR1_ENST00000327535	Frontal Lobe		-1.9731	0.0387027	hsa_circ_chr16_11980327_11981607_R	GSPT1_ENST00000434724	Frontal Lobe
2.30503	0.0094145	hsa_circ_chr17_58711213_58725443_F	PPM1D_ENST00000305921	Frontal Lobe		-1.9731	0.0387027	hsa_circ_chr15_77577299_77657567_R	PEAK1_ENST00000569159	Frontal Lobe
2.29968	0.00961255	hsa_circ_chr2_170394522_170401345_R	FASTKD1_ENST00000453153	Frontal Lobe		-1.9731	0.0387027	hsa_circ_chr19_18245388_18246651_F	MAST3_ENST00000262811	Frontal Lobe
2.29467	0.00971152	hsa_circ_chr4_13578461_13589395_R	BOD1L1_ENST00000040738	Frontal Lobe		-1.9731	0.0387027	hsa_circ_chr18_6080879_6312055_R	L3MBTL4_ENST00000400105	Frontal Lobe
2.28896	0.00991249	hsa_circ_chr6_105192034_105198347_R	HACE1_ENST00000262903	Frontal Lobe		-1.9731	0.0387027	hsa_circ_chr20_58348333_58381249_F	PHACTR3_ENST00000359926	Frontal Lobe
2.2524	0.00363402	hsa_circ_chr2_135093787_135119979_F	MGAT5_ENST00000409645	Frontal Lobe		-1.9731	0.0387027	hsa_circ_chr6_72889277_72947625_F	RIMS1_ENST00000370419	Frontal Lobe
2.23757	0.0038561	hsa_circ_chr2_27900161_27900791_F	SLC4A1AP_ENST00000326019	Frontal Lobe		-1.9731	0.0387027	hsa_circ_chr5_142311611_142421455_F	ARHGAP26_ENST00000274498	Frontal Lobe
2.21879	0.0268897	hsa_circ_chr22_24734353_24765288_F	SPECC1L_ENST00000437398	Frontal Lobe		-1.9731	0.0387027	hsa_circ_chr4_85762306_85853516_R	WDFY3_ENST00000322366	Frontal Lobe
2.21686	0.0269644	hsa_circ_chrX_111090341_111097334_R	TRPC5_ENST00000262839	Frontal Lobe		-1.9731	0.0387027	hsa_circ_chr3_135979320_136002789_F	PCCB_ENST00000251654	Frontal Lobe
2.21559	0.027017	hsa_circ_chr4_144464661_144466000_F	SMARCA5_ENST00000283131	Frontal Lobe		-1.9731	0.0387027	hsa_circ_chr2_120634898_120677817_F	PTPN4_ENST00000263708	Frontal Lobe
2.2117	0.0271656	hsa_circ_chr15_75687020_75688837_R	SIN3A_ENST00000394947	Frontal Lobe		-1.9731	0.0387027	hsa_circ_chr2_196834671_196884019_R	DNAH7_ENST00000312428	Frontal Lobe
2.21133	0.0142624	hsa_circ_chr4_121675707_121742500_R	PRDM5_ENST00000264808	Frontal Lobe		-1.9731	0.0387027	hsa_circ_chr9_128677964_128697886_F	PBX3_ENST00000342287	Frontal Lobe
2.21117	0.0271912	hsa_circ_chr9_3288130_3330517_R	RFX3_ENST00000382004	Frontal Lobe		-1.9731	0.0387027	hsa_circ_chr8_42780699_42805598_F	HOOK3_ENST00000307602	Frontal Lobe
2.21085	0.0271994	hsa_circ_chr12_120166306_120220441_R	CIT_ENST00000392521	Frontal Lobe		-1.97449	0.0386571	hsa_circ_chr11_89223625_89231355_R	NOX4_ENST00000542487	Frontal Lobe
2.21039	0.0272174	hsa_circ_chr3_67546221_67579610_R	SUCLG2_ENST00000493112	Frontal Lobe		-1.97449	0.0386571	hsa_circ_chr10_50952826_50953389_R	OGDHL_ENST00000374103	Frontal Lobe
2.21024	0.0272286	hsa_circ_chr3_138224136_138248304_R	CEP70_ENST00000264982	Frontal Lobe		-1.97449	0.0386571	hsa_circ_chr18_55273088_55283207_R	NARS_ENST00000256854	Frontal Lobe
2.20659	0.0273684	hsa_circ_chr10_34558584_34649187_R	PARD3_ENST00000545260	Frontal Lobe		-1.97449	0.0386571	hsa_circ_chr7_6077054_6089676_R	EIF2AK1_ENST00000199389	Frontal Lobe
2.20659	0.0273684	hsa_circ_chr14_45478115_45495075_F	FAM179B_ENST00000361577	Frontal Lobe		-1.97449	0.0386571	hsa_circ_chr6_70070760_70071404_F	BAI3_ENST00000370598	Frontal Lobe
2.2064	0.0273786	hsa_circ_chr4_52714370_52744020_F	DCUN1D4_ENST00000381437	Frontal Lobe		-1.97449	0.0386571	hsa_circ_chr5_38981968_39003724_R	RICTOR_ENST00000357387	Frontal Lobe
2.20609	0.0273913	hsa_circ_chr12_75676030_75720307_R	CAPS2_ENST00000409799	Frontal Lobe		-1.97449	0.0386571	hsa_circ_chr1_98015115_98206035_R	DPYD_ENST00000370192	Frontal Lobe
2.20574	0.0274024	hsa_circ_chr5_176631120_176639196_F	NSD1_ENST00000354179	Frontal Lobe		-1.97449	0.0386571	hsa_circ_chr1_176050287_176133027_R	RFWD2_ENST00000367669	Frontal Lobe
2.20524	0.0274253	hsa_circ_chr2_61333697_61345251_F	KIAA1841_ENST00000453186	Frontal Lobe		-1.97449	0.0386571	hsa_circ_chr9_100919741_100919942_R	CORO2A_ENST00000343933	Frontal Lobe
2.20428	0.0274596	hsa_circ_chr10_5751492_5754881_F	FAM208B_ENST00000473789	Frontal Lobe		-1.97815	0.0384557	hsa_circ_chr14_39760222_39796226_F	RP11-407N17.3_ENST00000553728	Frontal Lobe
2.20428	0.0274596	hsa_circ_chr3_37125126_37138151_R	LRRFIP2_ENST00000421307	Frontal Lobe		-1.97815	0.0384557	hsa_circ_chr21_17183455_17214859_F	USP25_ENST00000285679	Frontal Lobe
2.20386	0.0274786	hsa_circ_chr13_101725935_101757301_R	NALCN_ENST00000251127	Frontal Lobe		-1.97815	0.0384557	hsa_circ_chr7_35903161_35930403_F	SEPT7_ENST00000435235	Frontal Lobe
2.20332	0.0275005	hsa_circ_chr6_592468_619543_R	EXOC2_ENST00000230449	Frontal Lobe		-1.97815	0.0384557	hsa_circ_chr4_4301653_4307911_F	ZBTB49_ENST00000337872	Frontal Lobe
2.20309	0.0275167	hsa_circ_chr6_29588877_29591801_R	GABBR1_ENST00000355973	Frontal Lobe		-1.97815	0.0384557	hsa_circ_chr2_24916120_24949575_F	NCOA1_ENST00000406961	Frontal Lobe
2.20234	0.0275398	hsa_circ_chr16_16146580_16150152_F	ABCC1_ENST00000399410	Frontal Lobe		-1.97815	0.0384557	hsa_circ_chr2_61709514_61753656_R	XPO1_ENST00000401558	Frontal Lobe
2.20234	0.0275398	hsa_circ_chr19_37314186_37316594_R	ZNF790_ENST00000356725	Frontal Lobe		-1.97815	0.0384557	hsa_circ_chr2_152279463_152295260_F	RIF1_ENST00000444746	Frontal Lobe
2.20224	0.0275507	hsa_circ_chr9_70863721_70875912_F	CBWD3_ENST00000377344	Frontal Lobe		-1.97815	0.0384557	hsa_circ_chr2_203817281_203831821_F	CARF_ENST00000402905	Frontal Lobe
2.20202	0.0275525	hsa_circ_chrX_19713729_19764559_R	SH3KBP1_ENST00000397821	Frontal Lobe		-1.97815	0.0384557	hsa_circ_chr8_38677039_38684806_F	TACC1_ENST00000443286	Frontal Lobe
2.20194	0.0275539	hsa_circ_chr3_47755904_47770584_R	SMARCC1_ENST00000254480	Frontal Lobe		-1.97831	0.0384509	hsa_circ_chr11_108058824_108064744_R	NPAT_ENST00000278612	Frontal Lobe
2.20082	0.0276033	hsa_circ_chr4_87693930_87703415_F	PTPN13_ENST00000427191	Frontal Lobe		-1.97831	0.0384509	hsa_circ_chr17_42157474_42158250_R	HDAC5_ENST00000225983	Frontal Lobe
2.20064	0.0276059	hsa_circ_chr17_27807385_27835150_F	TAOK1_ENST00000261716	Frontal Lobe		-1.97831	0.0384509	hsa_circ_chr17_73916223_73916354_R	RP11-552F3.12_ENST00000593156	Frontal Lobe
2.20016	0.0276228	hsa_circ_chr22_35679954_35684400_F	HMGXB4_ENST00000444518	Frontal Lobe		-1.97831	0.0384509	hsa_circ_chr18_11752851_11753944_F	GNAL_ENST00000334049	Frontal Lobe
2.20016	0.0276228	hsa_circ_chr4_170384393_170459062_R	NEK1_ENST00000439128	Frontal Lobe		-1.97831	0.0384509	hsa_circ_chr18_25582960_25727748_R	CDH2_ENST00000269141	Frontal Lobe
2.20014	0.0276289	hsa_circ_chr14_96781490_96790335_R	ATG2B_ENST00000359933	Frontal Lobe		-1.97831	0.0384509	hsa_circ_chr7_23157452_23183644_F	KLHL7_ENST00000322231	Frontal Lobe
2.20014	0.0276289	hsa_circ_chr8_42857249_42865548_F	HOOK3_ENST00000307602	Frontal Lobe		-1.97831	0.0384509	hsa_circ_chr7_102038066_102040095_F	PRKRIP1_ENST00000477886	Frontal Lobe
2.19958	0.0276537	hsa_circ_chr1_52215816_52227643_F	OSBPL9_ENST00000371714	Frontal Lobe		-1.97831	0.0384509	hsa_circ_chr2_33572433_33614373_F	LTBP1_ENST00000404816	Frontal Lobe
2.19897	0.0276785	hsa_circ_chr8_68999958_69021858_F	PREX2_ENST00000288368	Frontal Lobe		-1.97831	0.0384509	hsa_circ_chr2_50723042_50765774_R	NRXN1_ENST00000404971	Frontal Lobe
2.19891	0.0276787	hsa_circ_chr2_203921149_203933198_F	NBEAL1_ENST00000497505	Frontal Lobe		-1.97831	0.0384509	hsa_circ_chr2_63058153_63092106_F	EHBP1_ENST00000405015	Frontal Lobe
2.1987	0.0147652	hsa_circ_chr8_53124638_53134353_R	ST18_ENST00000276480	Frontal Lobe		-1.97831	0.0384509	hsa_circ_chr2_136402948_136418963_F	R3HDM1_ENST00000409478	Frontal Lobe
2.19866	0.0276913	hsa_circ_chr16_19627435_19648978_F	C16orf62_ENST00000438132	Frontal Lobe		-1.97831	0.0384509	hsa_circ_chr2_141079531_141232906_R	LRP1B_ENST00000389484	Frontal Lobe
2.19862	0.027688	hsa_circ_chr9_731157_740934_F	KANK1_ENST00000382303	Frontal Lobe		-1.97831	0.0384509	hsa_circ_chr1_84356003_84372146_R	TTLL7_ENST00000472688	Frontal Lobe
2.19817	0.0277061	hsa_circ_chr14_76633005_76644385_F	GPATCH2L_ENST00000261530	Frontal Lobe		-1.97831	0.0384509	hsa_circ_chr9_44109300_44114921_R	ANKRD20A7P_ENST00000402318	Frontal Lobe
2.19817	0.0277061	hsa_circ_chr1_36282482_36301594_F	AGO4_ENST00000373210	Frontal Lobe		-1.97831	0.0384509	hsa_circ_chr8_80549036_80567297_F	STMN2_ENST00000220876	Frontal Lobe
2.19798	0.0277163	hsa_circ_chr3_182735053_182740342_R	MCCC1_ENST00000265594	Frontal Lobe		-1.97917	0.0145167	hsa_circ_chr11_85694908_85742653_R	PICALM_ENST00000532317	Frontal Lobe
2.1977	0.0277256	hsa_circ_chr11_103114421_103229087_F	DYNC2H1_ENST00000375735	Frontal Lobe		-1.97963	0.0144574	hsa_circ_chr9_5021962_5078444_F	JAK2_ENST00000539801	Frontal Lobe
2.19767	0.0277291	hsa_circ_chr1_33058531_33060824_F	RP1-27O5.3_ENST00000480336	Frontal Lobe		-1.97987	0.0383762	hsa_circ_chr11_47648631_47660603_R	MTCH2_ENST00000302503	Frontal Lobe
2.19725	0.0277437	hsa_circ_chr12_122716872_122717515_R	RP11-512M8.5_ENST00000535844	Frontal Lobe		-1.97987	0.0383762	hsa_circ_chr11_93429485_93440063_F	KIAA1731_ENST00000325212	Frontal Lobe
2.19721	0.0277426	hsa_circ_chr1_186287578_186287960_R	TPR_ENST00000367478	Frontal Lobe		-1.97987	0.0383762	hsa_circ_chr10_103766296_103799882_R	C10orf76_ENST00000370033	Frontal Lobe
2.19712	0.0277536	hsa_circ_chr9_8436591_8465675_R	PTPRD_ENST00000381196	Frontal Lobe		-1.97987	0.0383762	hsa_circ_chr16_19067863_19070816_F	TMC7_ENST00000304381	Frontal Lobe
2.1969	0.0277554	hsa_circ_chr9_104432341_104449482_R	GRIN3A_ENST00000361820	Frontal Lobe		-1.97987	0.0383762	hsa_circ_chr15_31040778_31042759_F	ARHGAP11B_ENST00000602616	Frontal Lobe
2.19675	0.0277667	hsa_circ_chr20_43211225_43218507_F	PKIG_ENST00000372891	Frontal Lobe		-1.97987	0.0383762	hsa_circ_chr15_89656955_89719226_F	ABHD2_ENST00000352732	Frontal Lobe
2.19675	0.0277667	hsa_circ_chr3_196089164_196089558_R	UBXN7_ENST00000296328	Frontal Lobe		-1.97987	0.0383762	hsa_circ_chr14_73406509_73407085_F	DCAF4_ENST00000358377	Frontal Lobe
2.19671	0.0277635	hsa_circ_chr13_114188359_114193822_F	TMCO3_ENST00000434316	Frontal Lobe		-1.97987	0.0383762	hsa_circ_chr7_90675211_90747523_F	CDK14_ENST00000380050	Frontal Lobe
2.19626	0.0277815	hsa_circ_chr12_27075548_27081838_R	ASUN_ENST00000261191	Frontal Lobe		-1.97987	0.0383762	hsa_circ_chr3_195057660_195066046_R	ACAP2_ENST00000326793	Frontal Lobe
2.19626	0.0277815	hsa_circ_chr14_45494985_45523752_F	FAM179B_ENST00000361577	Frontal Lobe		-1.97987	0.0383762	hsa_circ_chr1_40656443_40697330_F	RLF_ENST00000372771	Frontal Lobe
2.19579	0.0278011	hsa_circ_chr5_82807921_82850857_F	VCAN_ENST00000265077	Frontal Lobe		-1.97987	0.0383762	hsa_circ_chr1_63018402_63044637_R	DOCK7_ENST00000251157	Frontal Lobe
2.19566	0.0278111	hsa_circ_chr14_90299420_90398971_R	EFCAB11_ENST00000556639	Frontal Lobe		-1.97987	0.0383762	hsa_circ_chr9_135171258_135187243_R	SETX_ENST00000224140	Frontal Lobe
2.19566	0.0278111	hsa_circ_chr2_32734804_32744013_F	BIRC6_ENST00000421745	Frontal Lobe		-1.97987	0.0383762	hsa_circ_chr9_140347655_140348182_R	NSMF_ENST00000339554	Frontal Lobe
2.19553	0.0278089	hsa_circ_chrX_123156380_123176495_F	STAG2_ENST00000455404	Frontal Lobe		-1.97987	0.0383762	hsa_circ_chr8_103358463_103359320_R	UBR5_ENST00000520539	Frontal Lobe
2.19492	0.0278388	hsa_circ_chr2_63085540_63101667_F	EHBP1_ENST00000263991	Frontal Lobe		-1.98033	0.038354	hsa_circ_chrX_18748298_18779694_F	PPEF1_ENST00000361511	Frontal Lobe
2.19476	0.0278472	hsa_circ_chr7_122091427_122114571_R	CADPS2_ENST00000313070	Frontal Lobe		-1.98033	0.038354	hsa_circ_chr13_36006405_36046673_F	NBEA_ENST00000400445	Frontal Lobe
2.19368	0.0278893	hsa_circ_chr15_67885263_67938807_F	MAP2K5_ENST00000178640	Frontal Lobe		-1.98033	0.038354	hsa_circ_chr12_89995102_90005149_R	ATP2B1_ENST00000261173	Frontal Lobe
2.19345	0.0279056	hsa_circ_chr5_58476420_59284544_R	PDE4D_ENST00000502484	Frontal Lobe		-1.98033	0.038354	hsa_circ_chr16_66547633_66575856_R	TK2_ENST00000299697	Frontal Lobe
2.19345	0.0279056	hsa_circ_chr3_48491442_48495818_F	ATRIP_ENST00000421175	Frontal Lobe		-1.98033	0.038354	hsa_circ_chr16_88008653_88039871_F	BANP_ENST00000439677	Frontal Lobe
2.19306	0.0279093	hsa_circ_chr5_109110488_109125228_F	MAN2A1_ENST00000261483	Frontal Lobe		-1.98033	0.038354	hsa_circ_chr19_13183860_13192669_F	NFIX_ENST00000397661	Frontal Lobe
2.19301	0.0279144	hsa_circ_chr5_179007947_179020646_F	RUFY1_ENST00000319449	Frontal Lobe		-1.98033	0.038354	hsa_circ_chr18_18603580_18629841_R	ROCK1_ENST00000399799	Frontal Lobe
2.19301	0.0279144	hsa_circ_chr3_135975396_135980907_F	PCCB_ENST00000251654	Frontal Lobe		-1.98033	0.038354	hsa_circ_chr7_6461357_6464466_R	DAGLB_ENST00000297056	Frontal Lobe
2.19291	0.0279209	hsa_circ_chr15_65994642_66048810_R	DENND4A_ENST00000443035	Frontal Lobe		-1.98033	0.038354	hsa_circ_chr4_110283907_110317435_R	SEC24B-AS1_ENST00000499713	Frontal Lobe
2.19273	0.0279237	hsa_circ_chr11_89088129_89135710_R	NOX4_ENST00000535633	Frontal Lobe		-1.98033	0.038354	hsa_circ_chr4_123848788_123868643_F	SPATA5_ENST00000274008	Frontal Lobe
2.19256	0.0279324	hsa_circ_chr12_72300801_72312328_F	TBC1D15_ENST00000550746	Frontal Lobe		-1.98033	0.038354	hsa_circ_chr3_158369884_158384175_F	GFM1_ENST00000486715	Frontal Lobe
2.1924	0.0279393	hsa_circ_chr6_17675135_17676001_R	NUP153_ENST00000262077	Frontal Lobe		-1.98033	0.038354	hsa_circ_chr2_97377392_97400263_R	LMAN2L_ENST00000264963	Frontal Lobe
2.19214	0.0279471	hsa_circ_chr3_47144835_47158244_R	SETD2_ENST00000431180	Frontal Lobe		-1.98033	0.038354	hsa_circ_chr2_179247146_179250248_F	OSBPL6_ENST00000359685	Frontal Lobe
2.19204	0.0279582	hsa_circ_chr10_126094004_126100769_R	OAT_ENST00000368845	Frontal Lobe		-1.98033	0.038354	hsa_circ_chr8_87386258_87414432_F	WWP1_ENST00000517970	Frontal Lobe
2.19204	0.0279582	hsa_circ_chr14_97026985_97029230_F	PAPOLA_ENST00000216277	Frontal Lobe		-1.98033	0.038354	hsa_circ_chr8_135612678_135621122_R	ZFAT_ENST00000520356	Frontal Lobe
2.19201	0.027957	hsa_circ_chr17_74324797_74344662_R	PRPSAP1_ENST00000446526	Frontal Lobe		-1.98149	0.0143411	hsa_circ_chr14_91044449_91084389_R	TTC7B_ENST00000555005	Frontal Lobe
2.19195	0.0279574	hsa_circ_chr20_32354656_32358098_F	ZNF341_ENST00000342427	Frontal Lobe		-1.98336	0.0382044	hsa_circ_chr13_20346381_20356931_R	PSPC1_ENST00000427943	Frontal Lobe
2.19186	0.0279684	hsa_circ_chr3_182923663_183036005_R	MCF2L2_ENST00000328913	Frontal Lobe		-1.98336	0.0382044	hsa_circ_chr12_124870290_124922542_R	NCOR2_ENST00000405201	Frontal Lobe
2.19164	0.0279702	hsa_circ_chr15_41988272_42000406_F	MGA_ENST00000563576	Frontal Lobe		-1.98336	0.0382044	hsa_circ_chr17_45131483_45134119_R	RP11-156P1.3_ENST00000571901	Frontal Lobe
2.19164	0.0279702	hsa_circ_chr14_75282905_75285017_F	YLPM1_ENST00000238571	Frontal Lobe		-1.98336	0.0382044	hsa_circ_chr19_17780361_17785565_R	UNC13A_ENST00000519716	Frontal Lobe
2.19041	0.0280186	hsa_circ_chr2_201814276_201822856_R	ORC2_ENST00000234296	Frontal Lobe		-1.98336	0.0382044	hsa_circ_chr7_959604_975141_R	ADAP1_ENST00000265846	Frontal Lobe
2.19026	0.0280243	hsa_circ_chr11_73130918_73179537_R	FAM168A_ENST00000064778	Frontal Lobe		-1.98336	0.0382044	hsa_circ_chr6_109962720_109965891_R	AK9_ENST00000424296	Frontal Lobe
2.19016	0.0280307	hsa_circ_chr9_33026472_33026988_F	DNAJA1_ENST00000330899	Frontal Lobe		-1.98336	0.0382044	hsa_circ_chr5_94244955_94267696_R	MCTP1_ENST00000515393	Frontal Lobe
2.19003	0.0280407	hsa_circ_chr15_76576097_76580286_R	ETFA_ENST00000557943	Frontal Lobe		-1.98336	0.0382044	hsa_circ_chr4_71697255_71698990_R	GRSF1_ENST00000254799	Frontal Lobe
2.18985	0.0280435	hsa_circ_chr2_120620111_120643458_F	PTPN4_ENST00000263708	Frontal Lobe		-1.98336	0.0382044	hsa_circ_chr3_11643306_11744521_R	VGLL4_ENST00000273038	Frontal Lobe
2.18981	0.0280424	hsa_circ_chr11_47746019_47772842_R	FNBP4_ENST00000263773	Frontal Lobe		-1.98336	0.0382044	hsa_circ_chr2_99438319_99440000_R	KIAA1211L_ENST00000397899	Frontal Lobe
2.18968	0.0280477	hsa_circ_chr10_21970260_22016857_F	MLLT10_ENST00000446906	Frontal Lobe		-1.98336	0.0382044	hsa_circ_chr1_109524354_109554340_R	WDR47_ENST00000400794	Frontal Lobe
2.18958	0.0280588	hsa_circ_chr16_66850483_66855462_R	NAE1_ENST00000359087	Frontal Lobe		-1.98336	0.0382044	hsa_circ_chr1_179858447_179883189_F	TOR1AIP1_ENST00000606911	Frontal Lobe
2.18934	0.0280621	hsa_circ_chr19_33406242_33439274_R	CEP89_ENST00000305768	Frontal Lobe		-1.98336	0.0382044	hsa_circ_chr8_48830836_48842572_R	PRKDC_ENST00000314191	Frontal Lobe
2.18924	0.0280685	hsa_circ_chr20_43600718_43615937_F	STK4_ENST00000372806	Frontal Lobe		-1.98425	0.0381481	hsa_circ_chr12_12283716_12300490_R	LRP6_ENST00000261349	Frontal Lobe
2.18911	0.0280785	hsa_circ_chr4_128719741_128725242_F	HSPA4L_ENST00000439123	Frontal Lobe		-1.98425	0.0381481	hsa_circ_chr12_109689850_109692139_F	ACACB_ENST00000338432	Frontal Lobe
2.18889	0.028078	hsa_circ_chr1_193104520_193121574_F	CDC73_ENST00000367435	Frontal Lobe		-1.98425	0.0381481	hsa_circ_chr18_34844721_34846495_R	CELF4_ENST00000586009	Frontal Lobe
2.18889	0.0280802	hsa_circ_chr2_136360069_136437894_F	R3HDM1_ENST00000409478	Frontal Lobe		-1.98425	0.0381481	hsa_circ_chr5_88201025_88673179_F	MEF2C-AS1_ENST00000514092	Frontal Lobe
2.18866	0.0280966	hsa_circ_chr14_91339975_91372643_R	RPS6KA5_ENST00000261991	Frontal Lobe		-1.98425	0.0381481	hsa_circ_chr3_57269593_57276942_F	APPL1_ENST00000288266	Frontal Lobe
2.18862	0.0280942	hsa_circ_chr11_120769240_120776202_F	GRIK4_ENST00000527524	Frontal Lobe		-1.98425	0.0381481	hsa_circ_chr1_23435514_23495517_R	LUZP1_ENST00000302291	Frontal Lobe
2.18862	0.0280942	hsa_circ_chr5_137495243_137502416_R	BRD8_ENST00000254900	Frontal Lobe		-1.98425	0.0381481	hsa_circ_chr1_150720252_150730456_R	CTSS_ENST00000368985	Frontal Lobe
2.18845	0.0280962	hsa_circ_chr4_89396991_89400658_F	HERC5_ENST00000264350	Frontal Lobe		-1.98425	0.0381481	hsa_circ_chr1_235944164_235964397_R	LYST_ENST00000389794	Frontal Lobe
2.18835	0.0281095	hsa_circ_chr13_21955572_21974632_R	ZDHHC20_ENST00000400590	Frontal Lobe		-1.98425	0.0381481	hsa_circ_chr8_6582390_6612695_F	AGPAT5_ENST00000285518	Frontal Lobe
2.18813	0.0281112	hsa_circ_chr4_87662786_87672277_F	PTPN13_ENST00000427191	Frontal Lobe		-1.98425	0.0381481	hsa_circ_chr8_107695426_107719373_F	OXR1_ENST00000445937	Frontal Lobe
2.18798	0.0281159	hsa_circ_chr1_243727021_243778463_R	AKT3_ENST00000336199	Frontal Lobe		-1.98493	0.0381299	hsa_circ_chr11_10824576_10827594_R	EIF4G2_ENST00000526148	Frontal Lobe
2.18795	0.0281193	hsa_circ_chr1_155340294_155429689_R	ASH1L_ENST00000368346	Frontal Lobe		-1.98493	0.0381299	hsa_circ_chr11_120302479_120308091_F	ARHGEF12_ENST00000397843	Frontal Lobe
2.18785	0.0281259	hsa_circ_chr19_2189730_2194576_F	DOT1L_ENST00000398665	Frontal Lobe		-1.98493	0.0381299	hsa_circ_chr17_18195958_18210280_R	TOP3A_ENST00000321105	Frontal Lobe
2.18768	0.0281346	hsa_circ_chr7_14378139_14669893_R	DGKB_ENST00000402815	Frontal Lobe		-1.98493	0.0381299	hsa_circ_chr19_10741732_10742832_F	SLC44A2_ENST00000588465	Frontal Lobe
2.18743	0.0281451	hsa_circ_chr3_85851196_86010797_F	CADM2_ENST00000383699	Frontal Lobe		-1.98493	0.0381299	hsa_circ_chr18_31206836_31226317_F	ASXL3_ENST00000592541	Frontal Lobe
2.18739	0.0281443	hsa_circ_chr5_90103418_90107155_F	GPR98_ENST00000405460	Frontal Lobe		-1.98493	0.0381299	hsa_circ_chr7_98988515_98988876_F	ARPC1B_ENST00000252725	Frontal Lobe
2.18721	0.0281543	hsa_circ_chr10_97135729_97170534_R	SORBS1_ENST00000371227	Frontal Lobe		-1.98493	0.0381299	hsa_circ_chr6_25466100_25557078_F	LRRC16A_ENST00000329474	Frontal Lobe
2.18721	0.0281543	hsa_circ_chr17_30344990_30351801_F	LRRC37B_ENST00000543378	Frontal Lobe		-1.98493	0.0381299	hsa_circ_chr3_24231564_24338814_R	THRB_ENST00000416420	Frontal Lobe
2.18721	0.0281543	hsa_circ_chr9_129154344_129157976_F	MVB12B_ENST00000361171	Frontal Lobe		-1.98493	0.0381299	hsa_circ_chr9_100190741_100204157_F	TDRD7_ENST00000355295	Frontal Lobe
2.18703	0.0281572	hsa_circ_chr12_51068256_51074546_F	DIP2B_ENST00000301180	Frontal Lobe		-1.98493	0.0381299	hsa_circ_chr9_126414291_126531842_R	DENND1A_ENST00000473039	Frontal Lobe
2.18703	0.0281572	hsa_circ_chr5_127448505_127450373_F	SLC12A2_ENST00000262461	Frontal Lobe		-1.98493	0.0381299	hsa_circ_chr8_37964538_37976881_F	ASH2L_ENST00000343823	Frontal Lobe
2.18703	0.0281572	hsa_circ_chr3_38006061_38017385_F	CTDSPL_ENST00000443503	Frontal Lobe		-1.98539	0.0381077	hsa_circ_chr13_35622699_35716514_F	NBEA_ENST00000400445	Frontal Lobe
2.18695	0.0281621	hsa_circ_chr5_26902584_26916032_R	CDH9_ENST00000231021	Frontal Lobe		-1.98539	0.0381077	hsa_circ_chr13_36888363_36905733_R	SPG20_ENST00000438666	Frontal Lobe
2.1869	0.0281672	hsa_circ_chr11_113711319_113712490_R	USP28_ENST00000003302	Frontal Lobe		-1.98539	0.0381077	hsa_circ_chr14_36140594_36147308_R	RALGAPA1_ENST00000389698	Frontal Lobe
2.1869	0.0281672	hsa_circ_chr1_113119607_113143470_R	ST7L_ENST00000361846	Frontal Lobe		-1.98539	0.0381077	hsa_circ_chr14_67610078_67626205_F	GPHN_ENST00000315266	Frontal Lobe
2.18678	0.0281693	hsa_circ_chr10_128859931_128908618_F	DOCK1_ENST00000280333	Frontal Lobe		-1.98539	0.0381077	hsa_circ_chr21_17205666_17242466_F	USP25_ENST00000285679	Frontal Lobe
2.18678	0.0281693	hsa_circ_chr3_21552352_21553249_R	ZNF385D_ENST00000446749	Frontal Lobe		-1.98539	0.0381077	hsa_circ_chr21_35254546_35255975_F	ITSN1_ENST00000381318	Frontal Lobe
2.18672	0.0281695	hsa_circ_chr13_101828650_102031004_R	NALCN_ENST00000251127	Frontal Lobe		-1.98539	0.0381077	hsa_circ_chr4_77272148_77305818_R	CCDC158_ENST00000388914	Frontal Lobe
2.18672	0.02817	hsa_circ_chr11_47752925_47755681_R	FNBP4_ENST00000263773	Frontal Lobe		-1.98539	0.0381077	hsa_circ_chr3_53699686_53707153_F	CACNA1D_ENST00000350061	Frontal Lobe
2.18666	0.0281836	hsa_circ_chr21_22746182_22804601_F	NCAM2_ENST00000400546	Frontal Lobe		-1.98539	0.0381077	hsa_circ_chr2_132908484_132914719_R	ANKRD30BL_ENST00000470729	Frontal Lobe
2.18666	0.0281836	hsa_circ_chr2_85875052_85875976_F	USP39_ENST00000409470	Frontal Lobe		-1.98539	0.0381077	hsa_circ_chr1_10207020_10221344_F	UBE4B_ENST00000253251	Frontal Lobe
2.18647	0.0281821	hsa_circ_chr10_104018685_104019873_F	GBF1_ENST00000369983	Frontal Lobe		-1.98565	0.0381026	hsa_circ_chrX_40982723_40982977_F	USP9X_ENST00000378308	Frontal Lobe
2.18616	0.028195	hsa_circ_chr10_93711159_93726514_F	BTAF1_ENST00000265990	Frontal Lobe		-1.98565	0.0381026	hsa_circ_chr10_22862239_22898646_R	PIP4K2A_ENST00000376573	Frontal Lobe
2.18599	0.028197	hsa_circ_chr2_159459581_159490801_F	PKP4_ENST00000426248	Frontal Lobe		-1.98565	0.0381026	hsa_circ_chr14_103957288_103966537_F	MARK3_ENST00000556744	Frontal Lobe
2.18599	0.028197	hsa_circ_chr9_38575472_38586309_R	ANKRD18A_ENST00000602295	Frontal Lobe		-1.98565	0.0381026	hsa_circ_chr18_46145908_46197115_F	CTIF_ENST00000256413	Frontal Lobe
2.18599	0.028197	hsa_circ_chr9_79875001_79898566_F	VPS13A_ENST00000376634	Frontal Lobe		-1.98565	0.0381026	hsa_circ_chr3_141115100_141122873_F	ZBTB38_ENST00000509842	Frontal Lobe
2.18555	0.02822	hsa_circ_chr20_39690033_39709880_F	TOP1_ENST00000361337	Frontal Lobe		-1.98565	0.0381026	hsa_circ_chr2_202430451_202436743_R	ALS2CR11_ENST00000286195	Frontal Lobe
2.18552	0.0282167	hsa_circ_chr11_95546095_95546753_F	CEP57_ENST00000537677	Frontal Lobe		-1.98565	0.0381026	hsa_circ_chr1_48850980_48869554_R	SPATA6_ENST00000371847	Frontal Lobe
2.18552	0.0282167	hsa_circ_chr15_90446447_90454051_R	C15orf38-AP3S2_ENST00000398333	Frontal Lobe		-1.98565	0.0381026	hsa_circ_chr1_179310162_179312770_F	SOAT1_ENST00000539888	Frontal Lobe
2.18552	0.0282167	hsa_circ_chr6_72955517_72975752_F	RIMS1_ENST00000491071	Frontal Lobe		-1.98565	0.0381026	hsa_circ_chr9_125895123_125936121_R	STRBP_ENST00000447404	Frontal Lobe
2.18539	0.0282267	hsa_circ_chr15_49867207_49882204_R	FAM227B_ENST00000299338	Frontal Lobe		-1.9886	0.0379536	hsa_circ_chr15_38591573_38632096_F	SPRED1_ENST00000299084	Frontal Lobe
2.18524	0.0282329	hsa_circ_chr4_128910875_128932855_F	C4orf29_ENST00000398965	Frontal Lobe		-1.9886	0.0379536	hsa_circ_chr15_99816780_99874334_F	LRRC28_ENST00000301981	Frontal Lobe
2.18507	0.0282349	hsa_circ_chr7_6193386_6194826_F	USP42_ENST00000306177	Frontal Lobe		-1.9886	0.0379536	hsa_circ_chr20_34389412_34435356_F	PHF20_ENST00000374012	Frontal Lobe
2.18507	0.0282349	hsa_circ_chr2_179197367_179197768_F	OSBPL6_ENST00000359685	Frontal Lobe		-1.9886	0.0379536	hsa_circ_chr3_15613174_15631119_R	HACL1_ENST00000321169	Frontal Lobe
2.18507	0.0282349	hsa_circ_chr1_16237595_16248844_F	SPEN_ENST00000375759	Frontal Lobe		-1.98932	0.0379023	hsa_circ_chr14_31849672_31852977_R	HEATR5A_ENST00000439727	Frontal Lobe
2.18497	0.028246	hsa_circ_chr16_22319468_22320831_F	POLR3E_ENST00000299853	Frontal Lobe		-1.98932	0.0379023	hsa_circ_chr5_80375939_80422982_F	RASGRF2_ENST00000265080	Frontal Lobe
2.18497	0.028246	hsa_circ_chr1_237013643_237026854_F	MTR_ENST00000366577	Frontal Lobe		-1.98932	0.0379023	hsa_circ_chr2_61486845_61508377_R	USP34_ENST00000398571	Frontal Lobe
2.18476	0.0282596	hsa_circ_chr12_52093353_52100499_F	SCN8A_ENST00000550891	Frontal Lobe		-1.98932	0.0379023	hsa_circ_chr2_160572191_160599764_F	MARCH7_ENST00000409175	Frontal Lobe
2.1846	0.0282546	hsa_circ_chr2_55043923_55056614_F	EML6_ENST00000356458	Frontal Lobe		-1.98932	0.0379023	hsa_circ_chr9_18504826_18574264_F	ADAMTSL1_ENST00000380548	Frontal Lobe
2.18457	0.0282581	hsa_circ_chr14_39746137_39773585_F	RP11-407N17.3_ENST00000553728	Frontal Lobe		-1.98948	0.0378975	hsa_circ_chr12_99446934_99898419_R	ANKS1B_ENST00000547776	Frontal Lobe
2.18457	0.0282581	hsa_circ_chr8_25149539_25154164_F	DOCK5_ENST00000481100	Frontal Lobe		-1.98948	0.0378975	hsa_circ_chr10_118708426_118728223_R	KIAA1598_ENST00000392903	Frontal Lobe
2.18429	0.0282675	hsa_circ_chr2_15607452_15651474_R	NBAS_ENST00000441750	Frontal Lobe		-1.98948	0.0378975	hsa_circ_chr14_54947675_54948126_R	GMFB_ENST00000554908	Frontal Lobe
2.18426	0.028271	hsa_circ_chr7_74216325_74234553_R	GTF2IRD2_ENST00000405086	Frontal Lobe		-1.98948	0.0378975	hsa_circ_chr21_38480691_38558075_F	TTC3_ENST00000355666	Frontal Lobe
2.18426	0.028271	hsa_circ_chr1_200776503_200784772_F	CAMSAP2_ENST00000358823	Frontal Lobe		-1.98948	0.0378975	hsa_circ_chr3_160945034_160956614_F	NMD3_ENST00000351193	Frontal Lobe
2.18416	0.0282775	hsa_circ_chr7_121668605_121676736_F	PTPRZ1_ENST00000393386	Frontal Lobe		-1.98948	0.0378975	hsa_circ_chr2_197755551_197761921_R	PGAP1_ENST00000354764	Frontal Lobe
2.18416	0.0282775	hsa_circ_chr2_159433782_159490801_F	PKP4_ENST00000426248	Frontal Lobe		-1.98948	0.0378975	hsa_circ_chr2_216908626_216923699_R	PECR_ENST00000265322	Frontal Lobe
2.18415	0.0282728	hsa_circ_chr15_34536174_34538068_R	SLC12A6_ENST00000397707	Frontal Lobe		-1.98948	0.0378975	hsa_circ_chr1_243433406_243468079_F	SDCCAG8_ENST00000391846	Frontal Lobe
2.18415	0.0282728	hsa_circ_chr6_56999541_57015660_F	ZNF451_ENST00000370706	Frontal Lobe		-1.98948	0.0378975	hsa_circ_chr9_17226200_17273864_F	CNTLN_ENST00000380647	Frontal Lobe
2.18402	0.0282828	hsa_circ_chr2_1926057_1927035_R	MYT1L_ENST00000399161	Frontal Lobe		-1.99016	0.0378792	hsa_circ_chr17_20795542_20795745_F	RP11-344E13.3_ENST00000577537	Frontal Lobe
2.18402	0.0282828	hsa_circ_chr2_236617822_236715975_F	AGAP1_ENST00000409457	Frontal Lobe		-1.99016	0.0378792	hsa_circ_chr20_25287468_25297714_R	ABHD12_ENST00000376542	Frontal Lobe
2.18398	0.0282798	hsa_circ_chr3_433357_440831_F	CHL1_ENST00000256509	Frontal Lobe		-1.99016	0.0378792	hsa_circ_chr20_47688822_47706283_F	CSE1L_ENST00000262982	Frontal Lobe
2.18398	0.0282798	hsa_circ_chr1_63021495_63044637_R	DOCK7_ENST00000251157	Frontal Lobe		-1.99047	0.0139559	hsa_circ_chr8_103236273_103237246_R	RRM2B_ENST00000251810	Frontal Lobe
2.18384	0.0282835	hsa_circ_chr6_144772505_144780490_F	UTRN_ENST00000367545	Frontal Lobe		-1.99063	0.0378571	hsa_circ_chr10_78832854_78850268_R	KCNMA1_ENST00000604624	Frontal Lobe
2.18371	0.0282957	hsa_circ_chr12_2926388_2927443_F	ITFG2_ENST00000228799	Frontal Lobe		-1.99063	0.0378571	hsa_circ_chr19_21116829_21117853_F	ZNF85_ENST00000597314	Frontal Lobe
2.18353	0.0282985	hsa_circ_chr2_61717776_61761038_R	XPO1_ENST00000401558	Frontal Lobe		-1.99063	0.0378571	hsa_circ_chr18_44395274_44444211_R	PIAS2_ENST00000585916	Frontal Lobe
2.18334	0.0283089	hsa_circ_chr22_38889714_38897285_R	DDX17_ENST00000396821	Frontal Lobe		-1.99063	0.0378571	hsa_circ_chr6_74183087_74192343_F	MTO1_ENST00000415954	Frontal Lobe
2.18334	0.0283089	hsa_circ_chr2_8957747_8967259_R	KIDINS220_ENST00000256707	Frontal Lobe		-1.99063	0.0378571	hsa_circ_chr3_131283059_131306426_R	CPNE4_ENST00000512055	Frontal Lobe
2.18326	0.0283139	hsa_circ_chr7_51251798_51287641_R	COBL_ENST00000265136	Frontal Lobe		-1.99063	0.0378571	hsa_circ_chr2_232995328_233028342_F	DIS3L2_ENST00000273009	Frontal Lobe
2.18326	0.0283139	hsa_circ_chr2_61319598_61345251_F	KIAA1841_ENST00000453186	Frontal Lobe		-1.99073	0.0378568	hsa_circ_chr20_32194761_32199141_F	CBFA2T2_ENST00000471007	Frontal Lobe
2.18306	0.0283177	hsa_circ_chr9_108246661_108301632_F	FSD1L_ENST00000374710	Frontal Lobe		-1.99073	0.0378568	hsa_circ_chr7_6175471_6180615_F	USP42_ENST00000306177	Frontal Lobe
2.18303	0.0283218	hsa_circ_chr2_122514815_122516382_F	TSN_ENST00000455432	Frontal Lobe		-1.99073	0.0378568	hsa_circ_chr4_74017146_74043250_R	ANKRD17_ENST00000358602	Frontal Lobe
2.18279	0.0283314	hsa_circ_chr15_78762873_78764266_F	IREB2_ENST00000258886	Frontal Lobe		-1.99073	0.0378568	hsa_circ_chr2_55573310_55591169_R	CCDC88A_ENST00000336838	Frontal Lobe
2.18275	0.0283306	hsa_circ_chr11_89165951_89185063_R	NOX4_ENST00000535633	Frontal Lobe		-1.99073	0.0378568	hsa_circ_chr2_222320266_222322710_R	EPHA4_ENST00000281821	Frontal Lobe
2.18215	0.0283556	hsa_circ_chr2_37240983_37247020_R	HEATR5B_ENST00000233099	Frontal Lobe		-1.99073	0.0378568	hsa_circ_chr8_38109429_38111236_F	DDHD2_ENST00000397166	Frontal Lobe
2.18215	0.0283556	hsa_circ_chr2_50723042_50850753_R	NRXN1_ENST00000404971	Frontal Lobe		-1.99105	0.0378232	hsa_circ_chr12_112568314_112572870_F	TRAFD1_ENST00000412615	Frontal Lobe
2.18203	0.0283701	hsa_circ_chr13_49913812_49957077_R	CAB39L_ENST00000355854	Frontal Lobe		-1.99105	0.0378232	hsa_circ_chr11_115069125_115111140_R	CADM1_ENST00000536727	Frontal Lobe
2.1816	0.028385	hsa_circ_chrX_110390964_110416309_F	PAK3_ENST00000425146	Frontal Lobe		-1.99105	0.0378232	hsa_circ_chr10_96116291_96117972_R	NOC3L_ENST00000371361	Frontal Lobe
2.1816	0.028385	hsa_circ_chr11_57460082_57463515_F	ZDHHC5_ENST00000527985	Frontal Lobe		-1.99105	0.0378232	hsa_circ_chr3_49329942_49332031_R	USP4_ENST00000351842	Frontal Lobe
2.18158	0.0283883	hsa_circ_chr18_12356692_12358942_R	AFG3L2_ENST00000269143	Frontal Lobe		-1.99105	0.0378232	hsa_circ_chr3_179319517_179320585_R	MRPL47_ENST00000476781	Frontal Lobe
2.18139	0.0283867	hsa_circ_chr5_118437629_118465118_F	DMXL1_ENST00000503802	Frontal Lobe		-1.99105	0.0378232	hsa_circ_chr2_88482217_88482592_F	THNSL2_ENST00000402102	Frontal Lobe
2.18108	0.0283996	hsa_circ_chr13_96529532_96530110_R	UGGT2_ENST00000376747	Frontal Lobe		-1.99119	0.0138813	hsa_circ_chr3_183551279_183585848_R	PARL_ENST00000317096	Frontal Lobe
2.18092	0.0284065	hsa_circ_chr13_96577933_96648389_R	UGGT2_ENST00000376747	Frontal Lobe		-1.99152	0.037801	hsa_circ_chr11_8642890_8643191_R	TRIM66_ENST00000299550	Frontal Lobe
2.18092	0.0284065	hsa_circ_chr17_30529788_30530992_F	RHOT1_ENST00000333942	Frontal Lobe		-1.99152	0.037801	hsa_circ_chr17_489509_531471_R	VPS53_ENST00000437048	Frontal Lobe
2.18062	0.0284232	hsa_circ_chr20_33369923_33380366_R	NCOA6_ENST00000374796	Frontal Lobe		-1.99152	0.037801	hsa_circ_chr6_105219067_105233194_R	HACE1_ENST00000262903	Frontal Lobe
2.18062	0.0284232	hsa_circ_chr21_38128842_38137473_R	HLCS_ENST00000336648	Frontal Lobe		-1.99152	0.037801	hsa_circ_chr5_60183266_60224786_R	ERCC8_ENST00000381118	Frontal Lobe
2.18062	0.0284232	hsa_circ_chr8_131199481_131249240_R	ASAP1_ENST00000357668	Frontal Lobe		-1.99152	0.037801	hsa_circ_chr4_2158514_2214853_R	POLN_ENST00000382865	Frontal Lobe
2.18061	0.0284194	hsa_circ_chr20_1433137_1435777_R	NSFL1C_ENST00000461211	Frontal Lobe		-1.99173	0.0378049	hsa_circ_chrX_77270158_77275895_F	ATP7A_ENST00000343533	Frontal Lobe
2.18047	0.0284247	hsa_circ_chr17_18208425_18210280_R	TOP3A_ENST00000321105	Frontal Lobe		-1.99173	0.0378049	hsa_circ_chr13_42335263_42385476_R	VWA8_ENST00000379310	Frontal Lobe
2.18047	0.0284247	hsa_circ_chr17_29508439_29541603_F	NF1_ENST00000487476	Frontal Lobe		-1.99173	0.0378049	hsa_circ_chr11_49214344_49227724_R	FOLH1_ENST00000256999	Frontal Lobe
2.18037	0.0284359	hsa_circ_chr11_108002633_108005969_F	ACAT1_ENST00000265838	Frontal Lobe		-1.99173	0.0378049	hsa_circ_chr7_24854677_24856307_R	OSBPL3_ENST00000313367	Frontal Lobe
2.18034	0.0284326	hsa_circ_chr11_108559662_108594189_F	DDX10_ENST00000322536	Frontal Lobe		-1.99173	0.0378049	hsa_circ_chr5_81460217_81474406_F	ATG10_ENST00000282185	Frontal Lobe
2.18034	0.0284326	hsa_circ_chr3_184570287_184587316_F	VPS8_ENST00000287546	Frontal Lobe		-1.99173	0.0378049	hsa_circ_chr3_17413566_17448018_R	TBC1D5_ENST00000253692	Frontal Lobe
2.1803	0.0284323	hsa_circ_chr3_41756728_41759353_R	ULK4_ENST00000301831	Frontal Lobe		-1.99173	0.0378049	hsa_circ_chr8_25189766_25191712_F	DOCK5_ENST00000276440	Frontal Lobe
2.17971	0.0284612	hsa_circ_chr20_34501170_34502119_F	PHF20_ENST00000374012	Frontal Lobe		-1.9922	0.0377828	hsa_circ_chrX_41029247_41056763_F	USP9X_ENST00000378308	Frontal Lobe
2.17956	0.0284605	hsa_circ_chr1_171504566_171530242_F	PRRC2C_ENST00000392078	Frontal Lobe		-1.9922	0.0377828	hsa_circ_chr12_107236366_107264720_F	RIC8B_ENST00000392837	Frontal Lobe
2.17943	0.0284706	hsa_circ_chr11_108198371_108206688_F	ATM_ENST00000278616	Frontal Lobe		-1.9922	0.0377828	hsa_circ_chr11_120328429_120330029_F	ARHGEF12_ENST00000397843	Frontal Lobe
2.1794	0.0284741	hsa_circ_chr1_26774049_26786635_F	DHDDS_ENST00000434391	Frontal Lobe		-1.9922	0.0377828	hsa_circ_chr5_112399680_112421007_R	MCC_ENST00000302475	Frontal Lobe
2.17911	0.0284835	hsa_circ_chr7_129297185_129317598_F	NRF1_ENST00000353868	Frontal Lobe		-1.9922	0.0377828	hsa_circ_chr1_179989083_179993717_F	CEP350_ENST00000367607	Frontal Lobe
2.17911	0.0284835	hsa_circ_chr9_4604178_4629168_R	SPATA6L_ENST00000485616	Frontal Lobe		-1.9922	0.0377828	hsa_circ_chr1_210948689_210971102_R	KCNH1_ENST00000271751	Frontal Lobe
2.17906	0.0155623	hsa_circ_chr15_75693070_75694311_R	SIN3A_ENST00000394947	Frontal Lobe		-1.99267	0.0377607	hsa_circ_chr10_94246952_94297307_R	IDE_ENST00000265986	Frontal Lobe
2.17898	0.0284888	hsa_circ_chr6_36862279_36882469_F	C6orf89_ENST00000480824	Frontal Lobe		-1.99267	0.0377607	hsa_circ_chr15_35174702_35224635_R	AQR_ENST00000156471	Frontal Lobe
2.17898	0.0284888	hsa_circ_chr9_88233897_88275888_R	AGTPBP1_ENST00000376083	Frontal Lobe		-1.99267	0.0377607	hsa_circ_chr15_41337101_41342300_R	INO80_ENST00000361937	Frontal Lobe
2.17894	0.0284858	hsa_circ_chr12_39064530_39124160_R	CPNE8_ENST00000331366	Frontal Lobe		-1.99267	0.0377607	hsa_circ_chr18_54361849_54363693_F	WDR7_ENST00000357574	Frontal Lobe
2.17894	0.0284863	hsa_circ_chr13_111857635_111862349_F	ARHGEF7_ENST00000317133	Frontal Lobe		-1.99267	0.0377607	hsa_circ_chr4_16175826_16177851_R	TAPT1_ENST00000405303	Frontal Lobe
2.17894	0.0284863	hsa_circ_chr4_166006737_166024248_R	TMEM192_ENST00000306480	Frontal Lobe		-1.99267	0.0377607	hsa_circ_chr3_196802707_196817897_R	DLG1_ENST00000314062	Frontal Lobe
2.17894	0.0284863	hsa_circ_chr1_109294878_109325328_F	STXBP3_ENST00000370008	Frontal Lobe		-1.99267	0.0377607	hsa_circ_chr8_64087889_64100303_F	YTHDF3_ENST00000521674	Frontal Lobe
2.17885	0.0284989	hsa_circ_chr2_15492115_15557836_R	NBAS_ENST00000281513	Frontal Lobe		-1.99456	0.0376522	hsa_circ_chrX_10031484_10078060_F	WWC3_ENST00000380861	Frontal Lobe
2.17879	0.0284992	hsa_circ_chr9_74838035_74846097_F	GDA_ENST00000545168	Frontal Lobe		-1.99456	0.0376522	hsa_circ_chr16_11096930_11118778_F	CLEC16A_ENST00000409790	Frontal Lobe
2.17867	0.0285017	hsa_circ_chr12_1192329_1250953_F	ERC1_ENST00000543086	Frontal Lobe		-1.99456	0.0376522	hsa_circ_chr16_71186561_71212950_R	HYDIN_ENST00000393567	Frontal Lobe
2.17848	0.0285121	hsa_circ_chr16_46711226_46713068_R	VPS35_ENST00000299138	Frontal Lobe		-1.99456	0.0376522	hsa_circ_chr15_89694907_89698765_F	ABHD2_ENST00000352732	Frontal Lobe
2.17802	0.0285238	hsa_circ_chr20_5155828_5159602_F	CDS2_ENST00000460006	Frontal Lobe		-1.99456	0.0376522	hsa_circ_chr15_93489050_93518180_F	CHD2_ENST00000394196	Frontal Lobe
2.17771	0.0285367	hsa_circ_chr12_30866718_30877385_R	CAPRIN2_ENST00000537553	Frontal Lobe		-1.99456	0.0376522	hsa_circ_chr14_47324226_47351424_R	MDGA2_ENST00000426342	Frontal Lobe
2.17771	0.0285367	hsa_circ_chr14_94103561_94125607_F	UNC79_ENST00000256339	Frontal Lobe		-1.99456	0.0376522	hsa_circ_chr20_34430494_34446303_F	PHF20_ENST00000461122	Frontal Lobe
2.17771	0.0285367	hsa_circ_chr19_2213537_2214595_F	DOT1L_ENST00000398665	Frontal Lobe		-1.99456	0.0376522	hsa_circ_chr7_137092620_137128848_R	DGKI_ENST00000453654	Frontal Lobe
2.17771	0.0285367	hsa_circ_chr9_72892225_72901187_F	SMC5_ENST00000361138	Frontal Lobe		-1.99456	0.0376522	hsa_circ_chr4_1305766_1321491_F	MAEA_ENST00000303400	Frontal Lobe
2.17744	0.0285521	hsa_circ_chr12_106757647_106763461_F	POLR3B_ENST00000228347	Frontal Lobe		-1.99456	0.0376522	hsa_circ_chr4_103826670_103832694_R	SLC9B1_ENST00000394789	Frontal Lobe
2.17744	0.0285521	hsa_circ_chr2_152988627_152992117_R	STAM2_ENST00000263904	Frontal Lobe		-1.99456	0.0376522	hsa_circ_chr3_133894452_133941383_R	RYK_ENST00000460933	Frontal Lobe
2.17711	0.0285618	hsa_circ_chr17_49097519_49119012_R	SPAG9_ENST00000262013	Frontal Lobe		-1.99456	0.0376522	hsa_circ_chr3_136191254_136196254_R	STAG1_ENST00000383202	Frontal Lobe
2.17711	0.0285618	hsa_circ_chr4_56314945_56316399_R	CLOCK_ENST00000309964	Frontal Lobe		-1.99456	0.0376522	hsa_circ_chr3_179527258_179592211_R	PEX5L_ENST00000467460	Frontal Lobe
2.17711	0.0285618	hsa_circ_chr2_141232706_141283919_R	LRP1B_ENST00000389484	Frontal Lobe		-1.99456	0.0376522	hsa_circ_chr2_42867312_42950175_F	MTA3_ENST00000405592	Frontal Lobe
2.17698	0.0285719	hsa_circ_chr17_54926056_54936026_F	DGKE_ENST00000284061	Frontal Lobe		-1.99456	0.0376522	hsa_circ_chr2_84930518_84972373_F	DNAH6_ENST00000389394	Frontal Lobe
2.17698	0.0285719	hsa_circ_chr21_37619814_37626207_F	DOPEY2_ENST00000399151	Frontal Lobe		-1.99456	0.0376522	hsa_circ_chr2_100065797_100079084_R	REV1_ENST00000393445	Frontal Lobe
2.1768	0.0285748	hsa_circ_chr12_80707255_80717620_F	OTOGL_ENST00000547103	Frontal Lobe		-1.99456	0.0376522	hsa_circ_chr2_210742677_210752984_F	UNC80_ENST00000439458	Frontal Lobe
2.1768	0.0285748	hsa_circ_chr1_111690263_111690675_F	CEPT1_ENST00000498239	Frontal Lobe		-1.99456	0.0376522	hsa_circ_chr1_98015115_98157354_R	DPYD_ENST00000370192	Frontal Lobe
2.17653	0.0285902	hsa_circ_chr10_7285519_7318951_R	SFMBT2_ENST00000361972	Frontal Lobe		-1.9959	0.0137466	hsa_circ_chr16_56419830_56423287_R	AMFR_ENST00000290649	Frontal Lobe
2.17653	0.0285902	hsa_circ_chr10_104459129_104465246_R	ARL3_ENST00000260746	Frontal Lobe		-1.99598	0.0376067	hsa_circ_chr17_62248459_62272455_R	TEX2_ENST00000258991	Frontal Lobe
2.17653	0.0285902	hsa_circ_chr17_44171925_44249598_R	KANSL1_ENST00000574590	Frontal Lobe		-1.99598	0.0376067	hsa_circ_chr15_40231705_40254100_F	EIF2AK4_ENST00000559624	Frontal Lobe
2.17653	0.0285902	hsa_circ_chr5_78940945_78945013_F	PAPD4_ENST00000453514	Frontal Lobe		-1.99598	0.0376067	hsa_circ_chr18_67809523_67857955_R	RTTN_ENST00000255674	Frontal Lobe
2.17649	0.0285877	hsa_circ_chr11_111706887_111735974_R	ALG9_ENST00000524457	Frontal Lobe		-1.99598	0.0376067	hsa_circ_chr6_101037509_101079089_R	ASCC3_ENST00000369162	Frontal Lobe
2.17649	0.0285877	hsa_circ_chr1_225695652_225700718_R	ENAH_ENST00000366844	Frontal Lobe		-1.99598	0.0376067	hsa_circ_chr4_3024140_3039238_F	GRK4_ENST00000398051	Frontal Lobe
2.17643	0.0286015	hsa_circ_chr9_130197368_130198282_F	ZNF79_ENST00000342483	Frontal Lobe		-1.99598	0.0376067	hsa_circ_chr3_93755395_93768366_F	ARL13B_ENST00000535334	Frontal Lobe
2.17619	0.0285999	hsa_circ_chr1_21220009_21377487_R	EIF4G3_ENST00000400422	Frontal Lobe		-1.99598	0.0376067	hsa_circ_chr2_223478529_223507724_R	FARSB_ENST00000281828	Frontal Lobe
2.17616	0.0156713	hsa_circ_chr6_18212718_18214012_F	KDM1B_ENST00000388870	Frontal Lobe		-1.99613	0.037578	hsa_circ_chr10_11363169_11371060_F	CELF2_ENST00000416382	Frontal Lobe
2.17606	0.02861	hsa_circ_chr9_86293355_86294952_R	UBQLN1_ENST00000376395	Frontal Lobe		-1.99613	0.037578	hsa_circ_chr10_51629985_51707661_F	PARGP1_ENST00000456092	Frontal Lobe
2.17575	0.028623	hsa_circ_chr16_71052031_71054220_R	HYDIN_ENST00000393567	Frontal Lobe		-1.99613	0.037578	hsa_circ_chr17_57941024_57955695_R	TUBD1_ENST00000325752	Frontal Lobe
2.17575	0.028623	hsa_circ_chr2_232660815_232663674_F	COPS7B_ENST00000410024	Frontal Lobe		-1.99613	0.037578	hsa_circ_chr5_178039416_178045779_R	CLK4_ENST00000520878	Frontal Lobe
2.17575	0.028623	hsa_circ_chr8_87540763_87552562_F	CPNE3_ENST00000521271	Frontal Lobe		-1.99613	0.037578	hsa_circ_chr3_111828389_111831992_F	C3orf52_ENST00000264848	Frontal Lobe
2.17562	0.0286283	hsa_circ_chr7_116738666_116830990_F	ST7_ENST00000393443	Frontal Lobe		-1.99613	0.037578	hsa_circ_chr3_171392289_171395484_R	PLD1_ENST00000356327	Frontal Lobe
2.17544	0.0286359	hsa_circ_chr7_5778906_5781446_R	RNF216_ENST00000389902	Frontal Lobe		-1.99613	0.037578	hsa_circ_chr2_55808702_55816092_R	SMEK2_ENST00000272313	Frontal Lobe
2.17544	0.0286359	hsa_circ_chr2_26022253_26029206_R	ASXL2_ENST00000435504	Frontal Lobe		-1.99613	0.037578	hsa_circ_chr2_219374701_219394763_R	USP37_ENST00000258399	Frontal Lobe
2.17531	0.028639	hsa_circ_chr14_67779243_67790529_F	MPP5_ENST00000261681	Frontal Lobe		-1.99613	0.037578	hsa_circ_chr1_10190557_10190871_F	UBE4B_ENST00000253251	Frontal Lobe
2.17531	0.028639	hsa_circ_chr3_12421202_12434251_F	PPARG_ENST00000397010	Frontal Lobe		-1.99613	0.037578	hsa_circ_chr9_19296005_19335103_F	DENND4C_ENST00000434457	Frontal Lobe
2.17531	0.0286412	hsa_circ_chr1_8482786_8674745_R	RERE_ENST00000337907	Frontal Lobe		-1.99613	0.037578	hsa_circ_chr8_17814112_17824679_F	PCM1_ENST00000325083	Frontal Lobe
2.17526	0.0286387	hsa_circ_chr16_15973660_15978062_R	FOPNL_ENST00000255759	Frontal Lobe		-1.9966	0.0375559	hsa_circ_chr12_100489444_100497729_R	UHRF1BP1L_ENST00000279907	Frontal Lobe
2.17521	0.0286525	hsa_circ_chr5_74135898_74137504_R	FAM169A_ENST00000514215	Frontal Lobe		-1.9966	0.0375559	hsa_circ_chr12_131285697_131293249_R	STX2_ENST00000261653	Frontal Lobe
2.17521	0.0286525	hsa_circ_chr2_28460068_28464260_F	BRE_ENST00000344773	Frontal Lobe		-1.9966	0.0375559	hsa_circ_chr15_77057301_77067458_R	SCAPER_ENST00000538941	Frontal Lobe
2.175	0.0286542	hsa_circ_chr10_128806995_128824688_F	DOCK1_ENST00000280333	Frontal Lobe		-1.9966	0.0375559	hsa_circ_chr14_52905921_52937398_R	TXNDC16_ENST00000281741	Frontal Lobe
2.175	0.0286542	hsa_circ_chr17_65162593_65191586_R	HELZ_ENST00000358691	Frontal Lobe		-1.9966	0.0375559	hsa_circ_chr6_84879046_84885066_R	KIAA1009_ENST00000461137	Frontal Lobe
2.175	0.0286542	hsa_circ_chr3_171969049_172016577_F	FNDC3B_ENST00000415807	Frontal Lobe		-1.9966	0.0375559	hsa_circ_chr6_158349630_158353304_F	SNX9_ENST00000392185	Frontal Lobe
2.175	0.0286542	hsa_circ_chr8_113933855_114031408_R	CSMD3_ENST00000343508	Frontal Lobe		-1.9966	0.0375559	hsa_circ_chr5_128844769_128864370_F	ADAMTS19_ENST00000274487	Frontal Lobe
2.17454	0.0286779	hsa_circ_chr16_89799889_89800446_F	ZNF276_ENST00000446326	Frontal Lobe		-1.9966	0.0375559	hsa_circ_chr1_147458430_147460753_F	GPR89B_ENST00000314163	Frontal Lobe
2.17439	0.0286771	hsa_circ_chr10_118711419_118713721_R	KIAA1598_ENST00000392903	Frontal Lobe		-1.9966	0.0375559	hsa_circ_chr1_177542862_177546085_R	RP1-35C21.2_ENST00000458070	Frontal Lobe
2.17439	0.0286771	hsa_circ_chr7_82451810_82470825_R	PCLO_ENST00000333891	Frontal Lobe		-1.99686	0.0375508	hsa_circ_chr15_63988322_64041990_R	HERC1_ENST00000443617	Frontal Lobe
2.17435	0.0286762	hsa_circ_chr5_70779668_70797480_F	BDP1_ENST00000358731	Frontal Lobe		-1.99686	0.0375508	hsa_circ_chr22_41547836_41548354_F	EP300_ENST00000263253	Frontal Lobe
2.17435	0.0286762	hsa_circ_chr1_98157272_98187227_R	DPYD_ENST00000370192	Frontal Lobe		-1.99686	0.0375508	hsa_circ_chr7_33066428_33075600_R	NT5C3A_ENST00000456458	Frontal Lobe
2.17408	0.0286901	hsa_circ_chr14_24680620_24681035_R	TM9SF1_ENST00000530611	Frontal Lobe		-1.99686	0.0375508	hsa_circ_chr7_36370590_36397199_R	KIAA0895_ENST00000297063	Frontal Lobe
2.17408	0.0286901	hsa_circ_chr3_120998651_121001184_F	STXBP5L_ENST00000273666	Frontal Lobe		-1.99686	0.0375508	hsa_circ_chr2_162660958_162738954_F	SLC4A10_ENST00000375514	Frontal Lobe
2.17382	0.0287055	hsa_circ_chr7_66236869_66264401_F	KCTD7_ENST00000503687	Frontal Lobe		-1.99686	0.0375508	hsa_circ_chr1_200816767_200819362_F	CAMSAP2_ENST00000358823	Frontal Lobe
2.17382	0.0287055	hsa_circ_chr6_168271065_168299147_F	MLLT4_ENST00000344191	Frontal Lobe		-1.99755	0.0375325	hsa_circ_chr8_113649045_113678644_R	CSMD3_ENST00000343508	Frontal Lobe
2.17382	0.0287055	hsa_circ_chr1_28818161_28819603_F	PHACTR4_ENST00000373839	Frontal Lobe		-1.99802	0.0375105	hsa_circ_chr13_111870025_111896641_F	ARHGEF7_ENST00000317133	Frontal Lobe
2.17363	0.028716	hsa_circ_chr5_61826535_61857084_F	IPO11_ENST00000424533	Frontal Lobe		-1.99802	0.0375105	hsa_circ_chr12_19406873_19444631_F	PLEKHA5_ENST00000355397	Frontal Lobe
2.17344	0.0287144	hsa_circ_chr8_40438683_40532450_R	ZMAT4_ENST00000297737	Frontal Lobe		-1.99802	0.0375105	hsa_circ_chr11_46810230_46812133_R	CKAP5_ENST00000529230	Frontal Lobe
2.17332	0.028729	hsa_circ_chr21_40641824_40652174_R	BRWD1_ENST00000333229	Frontal Lobe		-1.99802	0.0375105	hsa_circ_chr19_5653125_5657358_F	SAFB_ENST00000589863	Frontal Lobe
2.17332	0.028729	hsa_circ_chr4_143159016_143226690_R	INPP4B_ENST00000513000	Frontal Lobe		-1.99802	0.0375105	hsa_circ_chr22_23925319_23925665_R	KB-208E9.1_ENST00000608615	Frontal Lobe
2.17332	0.028729	hsa_circ_chr1_84356003_84399449_R	TTLL7_ENST00000472688	Frontal Lobe		-1.99802	0.0375105	hsa_circ_chr6_44921046_45333038_R	SUPT3H_ENST00000475057	Frontal Lobe
2.17313	0.0287273	hsa_circ_chr15_35665721_35747021_R	DPH6_ENST00000256538	Frontal Lobe		-1.99802	0.0375105	hsa_circ_chr6_109466421_109468140_F	CEP57L1_ENST00000521277	Frontal Lobe
2.17286	0.0287406	hsa_circ_chr9_8523524_8524924_R	PTPRD_ENST00000358503	Frontal Lobe		-1.99802	0.0375105	hsa_circ_chr2_222320266_222365892_R	EPHA4_ENST00000281821	Frontal Lobe
2.17282	0.0287403	hsa_circ_chrX_85211157_85236813_R	CHM_ENST00000357749	Frontal Lobe		-1.99802	0.0375105	hsa_circ_chr8_100443764_100479862_F	VPS13B_ENST00000496144	Frontal Lobe
2.17253	0.0287525	hsa_circ_chr10_123661905_123670666_R	ATE1_ENST00000369043	Frontal Lobe		-1.99966	0.0374074	hsa_circ_chr12_122812493_122819252_R	CLIP1_ENST00000361654	Frontal Lobe
2.17253	0.0287525	hsa_circ_chr16_71928623_71955356_F	IST1_ENST00000544564	Frontal Lobe		-1.99966	0.0374074	hsa_circ_chr10_96493053_96541754_F	CYP2C19_ENST00000464755	Frontal Lobe
2.17195	0.0287788	hsa_circ_chr7_5942291_5963593_F	CCZ1_ENST00000325974	Frontal Lobe		-1.99966	0.0374074	hsa_circ_chr22_50546564_50547273_F	MOV10L1_ENST00000545383	Frontal Lobe
2.17191	0.0287785	hsa_circ_chr10_20453396_20534434_F	PLXDC2_ENST00000377242	Frontal Lobe		-1.99966	0.0374074	hsa_circ_chr6_147684470_147694978_F	STXBP5_ENST00000367481	Frontal Lobe
2.17191	0.0287785	hsa_circ_chr1_161771841_161790951_F	ATF6_ENST00000367942	Frontal Lobe		-1.99966	0.0374074	hsa_circ_chr4_185593326_185603490_F	PRIMPOL_ENST00000314970	Frontal Lobe
2.17182	0.0287889	hsa_circ_chr13_21228014_21245178_F	IFT88_ENST00000382778	Frontal Lobe		-1.99966	0.0374074	hsa_circ_chr9_125719289_125827740_F	RABGAP1_ENST00000373647	Frontal Lobe
2.17182	0.0287889	hsa_circ_chr4_38091552_38117575_F	TBC1D1_ENST00000508802	Frontal Lobe		-1.99982	0.0374026	hsa_circ_chr12_122218777_122219098_R	RHOF_ENST00000267205	Frontal Lobe
2.17164	0.0287917	hsa_circ_chr12_2714246_2721179_F	CACNA1C_ENST00000335762	Frontal Lobe		-1.99982	0.0374026	hsa_circ_chr17_30293165_30303633_F	SUZ12_ENST00000322652	Frontal Lobe
2.17164	0.0287917	hsa_circ_chr15_56683440_56687032_F	TEX9_ENST00000352903	Frontal Lobe		-1.99982	0.0374026	hsa_circ_chr19_6697354_6697805_R	C3_ENST00000245907	Frontal Lobe
2.17128	0.0158926	hsa_circ_chr15_45547527_45548196_R	CTD-2651B20.3_ENST00000560344	Frontal Lobe		-1.99982	0.0374026	hsa_circ_chr6_37342395_37349130_F	RNF8_ENST00000373479	Frontal Lobe
2.17073	0.0288299	hsa_circ_chr14_91655253_91666249_F	C14orf159_ENST00000520328	Frontal Lobe		-1.99982	0.0374026	hsa_circ_chr4_151771875_151793907_R	LRBA_ENST00000535741	Frontal Lobe
2.1706	0.0288401	hsa_circ_chr7_72863871_72884813_R	BAZ1B_ENST00000339594	Frontal Lobe		-1.99982	0.0374026	hsa_circ_chr1_93312739_93341987_R	FAM69A_ENST00000370310	Frontal Lobe
2.17046	0.0288454	hsa_circ_chr5_156727722_156731374_F	CYFIP2_ENST00000523969	Frontal Lobe		-1.99982	0.0374026	hsa_circ_chr1_236906218_236906343_F	ACTN2_ENST00000546208	Frontal Lobe
2.17042	0.0288429	hsa_circ_chr12_431582_463400_R	KDM5A_ENST00000399788	Frontal Lobe		-2.00038	0.0374801	hsa_circ_chr16_47143393_47163275_R	NETO2_ENST00000562435	Frontal Lobe
2.17042	0.0288429	hsa_circ_chr10_122640337_122649521_F	WDR11_ENST00000263461	Frontal Lobe		-2.00123	0.0373334	hsa_circ_chrX_67339089_67421552_R	OPHN1_ENST00000355520	Frontal Lobe
2.17036	0.0288568	hsa_circ_chr16_960930_1004666_R	LMF1_ENST00000262301	Frontal Lobe		-2.00123	0.0373334	hsa_circ_chr11_111680366_111711532_R	ALG9_ENST00000524457	Frontal Lobe
2.17015	0.0288584	hsa_circ_chr13_33232375_33258160_F	PDS5B_ENST00000315596	Frontal Lobe		-2.00123	0.0373334	hsa_circ_chr6_96984119_96990892_F	UFL1_ENST00000369278	Frontal Lobe
2.17015	0.0288584	hsa_circ_chr17_30357674_30362658_F	LRRC37B_ENST00000543378	Frontal Lobe		-2.00123	0.0373334	hsa_circ_chr3_184642649_184658031_F	VPS8_ENST00000287546	Frontal Lobe
2.17015	0.0288584	hsa_circ_chr4_68586139_68598063_F	UBA6-AS1_ENST00000500538	Frontal Lobe		-2.00123	0.0373334	hsa_circ_chr2_61570949_61577828_R	USP34_ENST00000398571	Frontal Lobe
2.17015	0.0288584	hsa_circ_chr3_33109721_33114205_R	GLB1_ENST00000307363	Frontal Lobe		-2.00123	0.0373334	hsa_circ_chr9_33338507_33344186_F	NFX1_ENST00000379540	Frontal Lobe
2.17015	0.0288584	hsa_circ_chr9_131375659_131378119_F	SPTAN1_ENST00000358161	Frontal Lobe		-2.00139	0.0373286	hsa_circ_chr13_99127074_99134575_R	STK24_ENST00000397517	Frontal Lobe
2.16924	0.0288944	hsa_circ_chr1_155429587_155452240_R	ASH1L_ENST00000368346	Frontal Lobe		-2.00139	0.0373286	hsa_circ_chr12_14609494_14610229_F	ATF7IP_ENST00000537653	Frontal Lobe
2.1692	0.0288935	hsa_circ_chr17_44039686_44074030_F	MAPT_ENST00000262410	Frontal Lobe		-2.00139	0.0373286	hsa_circ_chr12_28408513_28412375_F	CCDC91_ENST00000545336	Frontal Lobe
2.1692	0.0288935	hsa_circ_chr16_31373156_31374074_F	ITGAX_ENST00000268296	Frontal Lobe		-2.00139	0.0373286	hsa_circ_chr14_72117051_72152348_F	SIPA1L1_ENST00000381232	Frontal Lobe
2.1692	0.0288935	hsa_circ_chr3_113505078_113508687_F	ATP6V1A_ENST00000273398	Frontal Lobe		-2.00139	0.0373286	hsa_circ_chr19_53577392_53578436_R	ZNF160_ENST00000599056	Frontal Lobe
2.1686	0.0289188	hsa_circ_chr3_51297586_51308438_F	DOCK3_ENST00000266037	Frontal Lobe		-2.00139	0.0373286	hsa_circ_chr2_120567412_120677817_F	PTPN4_ENST00000263708	Frontal Lobe
2.16829	0.0289318	hsa_circ_chr18_34156413_34192058_F	FHOD3_ENST00000257209	Frontal Lobe		-2.0017	0.0373114	hsa_circ_chr12_28458581_28515448_F	CCDC91_ENST00000535520	Frontal Lobe
2.16829	0.0289318	hsa_circ_chr5_108103793_108219219_F	FER_ENST00000281092	Frontal Lobe		-2.0017	0.0373114	hsa_circ_chr20_39690033_39713208_F	TOP1_ENST00000361337	Frontal Lobe
2.16829	0.0289318	hsa_circ_chr1_42094419_42166666_R	HIVEP3_ENST00000372583	Frontal Lobe		-2.0017	0.0373114	hsa_circ_chr7_104782454_104782937_R	SRPK2_ENST00000393651	Frontal Lobe
2.16798	0.0289448	hsa_circ_chr7_66240213_66264401_F	KCTD7_ENST00000503687	Frontal Lobe		-2.0017	0.0373114	hsa_circ_chr5_34814687_34821955_F	RAI14_ENST00000265109	Frontal Lobe
2.16738	0.02897	hsa_circ_chrX_19955535_19988416_R	CXorf23_ENST00000379682	Frontal Lobe		-2.0017	0.0373114	hsa_circ_chr4_155160321_155243640_R	DCHS2_ENST00000357232	Frontal Lobe
2.16738	0.02897	hsa_circ_chr8_112015642_112017878_R	RP11-946L20.2_ENST00000524283	Frontal Lobe		-2.0017	0.0373114	hsa_circ_chr2_173679006_173787028_F	RAPGEF4_ENST00000397081	Frontal Lobe
2.16707	0.028983	hsa_circ_chr6_42235891_42237586_R	TRERF1_ENST00000372917	Frontal Lobe		-2.0017	0.0373114	hsa_circ_chr1_144903076_144923821_R	PDE4DIP_ENST00000313382	Frontal Lobe
2.16707	0.028983	hsa_circ_chr3_53684805_53707153_F	CACNA1D_ENST00000350061	Frontal Lobe		-2.0017	0.0373114	hsa_circ_chr1_172011148_172062015_F	DNM3_ENST00000358155	Frontal Lobe
2.16676	0.028996	hsa_circ_chr8_43013717_43016650_F	HGSNAT_ENST00000458501	Frontal Lobe		-2.00187	0.0373065	hsa_circ_chr13_77779390_77786295_R	MYCBP2_ENST00000544440	Frontal Lobe
2.16576	0.0290449	hsa_circ_chr7_104681285_104722244_F	KMT2E_ENST00000311117	Frontal Lobe		-2.00187	0.0373065	hsa_circ_chr11_34101174_34104588_F	CAPRIN1_ENST00000341394	Frontal Lobe
2.16348	0.0162194	hsa_circ_chr1_212502476_212522584_F	PPP2R5A_ENST00000261461	Frontal Lobe		-2.00187	0.0373065	hsa_circ_chr10_25877935_25885718_F	GPR158_ENST00000376351	Frontal Lobe
2.16346	0.0291368	hsa_circ_chr2_165378489_165396407_R	GRB14_ENST00000469573	Frontal Lobe		-2.00187	0.0373065	hsa_circ_chr19_52076402_52085135_F	ZNF175_ENST00000262259	Frontal Lobe
2.16346	0.0291368	hsa_circ_chr8_12592794_12595653_R	LONRF1_ENST00000398246	Frontal Lobe		-2.00187	0.0373065	hsa_circ_chr6_55926446_55942371_R	COL21A1_ENST00000488912	Frontal Lobe
2.16315	0.0291498	hsa_circ_chr14_37736142_37777724_F	MIPOL1_ENST00000327441	Frontal Lobe		-2.00187	0.0373065	hsa_circ_chr6_109931567_109954526_R	AK9_ENST00000424296	Frontal Lobe
2.16315	0.0291498	hsa_circ_chr7_140285388_140287580_R	DENND2A_ENST00000275884	Frontal Lobe		-2.00187	0.0373065	hsa_circ_chr2_124999776_124999970_F	CNTNAP5_ENST00000431078	Frontal Lobe
2.16224	0.0291882	hsa_circ_chr6_144086397_144128270_F	PHACTR2_ENST00000367584	Frontal Lobe		-2.00187	0.0373065	hsa_circ_chr2_204276007_204291992_F	ABI2_ENST00000464761	Frontal Lobe
2.16224	0.0291882	hsa_circ_chr1_21205815_21231464_R	EIF4G3_ENST00000264211	Frontal Lobe		-2.00187	0.0373065	hsa_circ_chr1_60294451_60336782_F	HOOK1_ENST00000371208	Frontal Lobe
2.16076	0.029253	hsa_circ_chr14_71476350_71479919_F	PCNX_ENST00000238570	Frontal Lobe		-2.00187	0.0373065	hsa_circ_chr9_5077452_5123121_F	JAK2_ENST00000539801	Frontal Lobe
2.16076	0.029253	hsa_circ_chr5_11384776_11412181_R	CTNND2_ENST00000304623	Frontal Lobe		-2.00187	0.0373065	hsa_circ_chr8_98698895_98725997_F	MTDH_ENST00000336273	Frontal Lobe
2.16076	0.029253	hsa_circ_chr3_53886025_53891013_F	IL17RB_ENST00000288167	Frontal Lobe		-2.00196	0.0373062	hsa_circ_chr13_111870025_111920017_F	ARHGEF7_ENST00000317133	Frontal Lobe
2.15799	0.016452	hsa_circ_chr15_72810407_72855841_F	ARIH1_ENST00000379887	Frontal Lobe		-2.00196	0.0373062	hsa_circ_chr10_52103251_52350007_R	SGMS1_ENST00000361781	Frontal Lobe
2.15725	0.0165203	hsa_circ_chr2_48555699_48586286_F	FOXN2_ENST00000340553	Frontal Lobe		-2.00196	0.0373062	hsa_circ_chr22_32084141_32100712_R	PRR14L_ENST00000330495	Frontal Lobe
2.15712	0.029407	hsa_circ_chr6_71138006_71138122_F	FAM135A_ENST00000418814	Frontal Lobe		-2.00196	0.0373062	hsa_circ_chr7_105099614_105105861_R	PUS7_ENST00000481939	Frontal Lobe
2.15712	0.029407	hsa_circ_chr8_67726087_67748309_F	C8orf44-SGK3_ENST00000519289	Frontal Lobe		-2.00196	0.0373062	hsa_circ_chr5_31995681_32037448_F	PDZD2_ENST00000438447	Frontal Lobe
2.15564	0.0165582	hsa_circ_chr18_60497267_60506142_F	PHLPP1_ENST00000400316	Frontal Lobe		-2.00196	0.0373062	hsa_circ_chr1_116562202_116563506_F	SLC22A15_ENST00000369503	Frontal Lobe
2.15324	0.0166618	hsa_circ_chr15_36983885_37002162_F	C15orf41_ENST00000566621	Frontal Lobe		-2.00196	0.0373062	hsa_circ_chr1_233362971_233372726_R	PCNXL2_ENST00000258229	Frontal Lobe
2.1532	0.016661	hsa_circ_chr20_36668836_36694658_F	RPRD1B_ENST00000373433	Frontal Lobe		-2.00297	0.0372546	hsa_circ_chr12_64811825_64812874_F	XPOT_ENST00000332707	Frontal Lobe
2.15116	0.0167617	hsa_circ_chr11_85468667_85469157_R	SYTL2_ENST00000389960	Frontal Lobe		-2.00297	0.0372546	hsa_circ_chr19_7527037_7529576_F	CTD-2207O23.3_ENST00000593531	Frontal Lobe
2.14993	0.0168145	hsa_circ_chr14_31596990_31638674_R	HECTD1_ENST00000399332	Frontal Lobe		-2.00297	0.0372546	hsa_circ_chr19_8527412_8539128_F	HNRNPM_ENST00000348943	Frontal Lobe
2.14932	0.0168362	hsa_circ_chr7_131071878_131073731_F	MKLN1_ENST00000421797	Frontal Lobe		-2.00297	0.0372546	hsa_circ_chr19_34922765_34951471_F	UBA2_ENST00000246548	Frontal Lobe
2.14863	0.0168813	hsa_circ_chr5_37125345_37148370_R	C5orf42_ENST00000508244	Frontal Lobe		-2.00297	0.0372546	hsa_circ_chr2_97823843_97833504_F	ANKRD36_ENST00000461153	Frontal Lobe
2.14541	0.0170313	hsa_circ_chr20_35312815_35317187_R	NDRG3_ENST00000373803	Frontal Lobe		-2.00297	0.0372546	hsa_circ_chr2_160585519_160619504_F	MARCH7_ENST00000409175	Frontal Lobe
2.07929	0.00862394	hsa_circ_chr22_26000343_26063767_F	ADRBK2_ENST00000324198	Frontal Lobe		-2.00339	0.0372607	hsa_circ_chr17_60059558_60088594_R	MED13_ENST00000397786	Frontal Lobe
2.05761	0.0245643	hsa_circ_chr7_24681334_24720139_F	MPP6_ENST00000222644	Frontal Lobe		-2.00339	0.0372607	hsa_circ_chr16_68224670_68248335_F	NFATC3_ENST00000563319	Frontal Lobe
2.05394	0.00429172	hsa_circ_chr2_170780438_170806575_F	UBR3_ENST00000272793	Frontal Lobe		-2.00339	0.0372607	hsa_circ_chr18_54483261_54606624_F	WDR7_ENST00000357574	Frontal Lobe
2.03397	0.0260004	hsa_circ_chr5_176964873_176966148_R	FAM193B_ENST00000514747	Frontal Lobe		-2.00339	0.0372607	hsa_circ_chr3_155611306_155637127_F	GMPS_ENST00000496455	Frontal Lobe
2.03388	0.0260174	hsa_circ_chr3_62451041_62464091_R	CADPS_ENST00000383710	Frontal Lobe		-2.00344	0.0372326	hsa_circ_chr12_56956200_56975936_F	RBMS2_ENST00000262031	Frontal Lobe
2.03195	0.026136	hsa_circ_chr13_101997651_102031004_R	NALCN_ENST00000497170	Frontal Lobe		-2.00344	0.0372326	hsa_circ_chr10_78729731_78778857_R	KCNMA1_ENST00000604624	Frontal Lobe
2.0305	0.00474388	hsa_circ_chr4_170428187_170477246_R	NEK1_ENST00000439128	Frontal Lobe		-2.00344	0.0372326	hsa_circ_chr20_34435271_34457473_F	PHF20_ENST00000374012	Frontal Lobe
2.03022	0.0262285	hsa_circ_chr13_95813442_95822882_R	ABCC4_ENST00000412704	Frontal Lobe		-2.00344	0.0372326	hsa_circ_chr5_76330242_76351421_F	AGGF1_ENST00000312916	Frontal Lobe
2.02919	0.026279	hsa_circ_chr4_42003632_42025401_F	SLC30A9_ENST00000264451	Frontal Lobe		-2.00344	0.0372326	hsa_circ_chr5_78585943_78612133_F	JMY_ENST00000396137	Frontal Lobe
2.02844	0.0263611	hsa_circ_chr1_176105623_176145143_R	RFWD2_ENST00000367667	Frontal Lobe		-2.00344	0.0372326	hsa_circ_chr2_197872529_197954756_R	ANKRD44_ENST00000424317	Frontal Lobe
2.02681	0.0264647	hsa_circ_chr17_17118298_17122523_R	FLCN_ENST00000285071	Frontal Lobe		-2.00344	0.0372326	hsa_circ_chr8_67484716_67505429_R	MYBL1_ENST00000522677	Frontal Lobe
2.02646	0.0264924	hsa_circ_chr7_81594909_81611943_R	CACNA2D1_ENST00000356860	Frontal Lobe		-2.00391	0.0372106	hsa_circ_chr17_27993884_28004759_R	SSH2_ENST00000269033	Frontal Lobe
2.0236	0.0266744	hsa_circ_chr11_120317111_120338017_F	ARHGEF12_ENST00000397843	Frontal Lobe		-2.00391	0.0372106	hsa_circ_chr17_45534049_45568558_R	MRPL45P2_ENST00000425159	Frontal Lobe
2.02337	0.0266609	hsa_circ_chr11_110118427_110124834_R	RDX_ENST00000528498	Frontal Lobe		-2.00391	0.0372106	hsa_circ_chr16_10031815_10032408_R	GRIN2A_ENST00000396573	Frontal Lobe
2.02215	0.026769	hsa_circ_chr1_23356961_23380332_F	KDM1A_ENST00000356634	Frontal Lobe		-2.00391	0.0372106	hsa_circ_chr20_47704545_47706283_F	CSE1L_ENST00000262982	Frontal Lobe
2.02097	0.0268376	hsa_circ_chr20_3520868_3529985_F	ATRN_ENST00000262919	Frontal Lobe		-2.00391	0.0372106	hsa_circ_chr4_102014932_102030235_R	PPP3CA_ENST00000394854	Frontal Lobe
2.01669	0.0271091	hsa_circ_chr10_43650344_43662546_F	CSGALNACT2_ENST00000374466	Frontal Lobe		-2.00391	0.0372106	hsa_circ_chr3_53736667_53804044_F	CACNA1D_ENST00000350061	Frontal Lobe
2.01583	0.0271641	hsa_circ_chr13_50618786_50649789_R	DLEU2_ENST00000425586	Frontal Lobe		-2.00391	0.0372106	hsa_circ_chr2_204244930_204276094_F	ABI2_ENST00000261017	Frontal Lobe
2.01545	0.0271937	hsa_circ_chr10_35314059_35322201_R	CUL2_ENST00000374746	Frontal Lobe		-2.00493	0.0371583	hsa_circ_chr12_77191213_77243250_F	ZDHHC17_ENST00000334822	Frontal Lobe
2.01283	0.0273484	hsa_circ_chr9_14146687_14307519_R	NFIB_ENST00000380934	Frontal Lobe		-2.00493	0.0371583	hsa_circ_chr12_102150989_102164935_R	GNPTAB_ENST00000299314	Frontal Lobe
2.01202	0.0274085	hsa_circ_chr7_128248171_128249633_F	RP11-274B21.1_ENST00000605862	Frontal Lobe		-2.00493	0.0371583	hsa_circ_chr20_15913920_15967803_F	MACROD2_ENST00000217246	Frontal Lobe
2.01074	0.027504	hsa_circ_chr7_44005465_44012922_R	POLR2J4_ENST00000427076	Frontal Lobe		-2.00493	0.0371583	hsa_circ_chr7_154237616_154519597_F	DPP6_ENST00000404039	Frontal Lobe
2.01019	0.0275301	hsa_circ_chr3_136117590_136221621_R	STAG1_ENST00000383202	Frontal Lobe		-2.00493	0.0371583	hsa_circ_chr2_26637211_26654874_F	DRC1_ENST00000288710	Frontal Lobe
2.00999	0.0275459	hsa_circ_chr16_84767040_84779279_F	USP10_ENST00000219473	Frontal Lobe		-2.00493	0.0371583	hsa_circ_chr1_70646768_70653021_R	LRRC40_ENST00000370952	Frontal Lobe
2.00891	0.0276076	hsa_circ_chr8_91029351_91049168_F	DECR1_ENST00000220764	Frontal Lobe		-2.00493	0.0371583	hsa_circ_chr8_100454628_100533238_F	VPS13B_ENST00000496144	Frontal Lobe
2.00839	0.0276588	hsa_circ_chr18_54398613_54483375_F	WDR7_ENST00000357574	Frontal Lobe		-2.00651	0.0370844	hsa_circ_chr20_35309218_35317187_R	NDRG3_ENST00000373803	Frontal Lobe
1.99683	0.0284159	hsa_circ_chr22_24734353_24743144_F	SPECC1L_ENST00000437398	Frontal Lobe		-2.00651	0.0370844	hsa_circ_chr4_152070651_152086848_R	SH3D19_ENST00000409598	Frontal Lobe
1.99168	0.0055719	hsa_circ_chr2_232146771_232196609_F	ARMC9_ENST00000349938	Frontal Lobe		-2.00651	0.0370844	hsa_circ_chr2_160128212_160136456_R	WDSUB1_ENST00000359774	Frontal Lobe
1.97769	0.0135364	hsa_circ_chr9_125941285_125946577_R	STRBP_ENST00000447404	Frontal Lobe		-2.00651	0.0370844	hsa_circ_chr1_26581661_26582356_F	CEP85_ENST00000451429	Frontal Lobe
1.96123	0.0143176	hsa_circ_chr3_57827025_57850443_F	SLMAP_ENST00000295951	Frontal Lobe		-2.00698	0.0370625	hsa_circ_chr12_75698536_75715356_R	CAPS2_ENST00000409799	Frontal Lobe
1.93499	0.00763727	hsa_circ_chr2_61605497_61622368_R	USP34_ENST00000398571	Frontal Lobe		-2.00698	0.0370625	hsa_circ_chr12_78400198_78452895_F	NAV3_ENST00000536525	Frontal Lobe
1.87912	0.00299248	hsa_circ_chr17_48814320_48819092_F	LUC7L3_ENST00000505658	Frontal Lobe		-2.00698	0.0370625	hsa_circ_chr12_89860546_89885892_R	POC1B_ENST00000393179	Frontal Lobe
1.87801	0.043029	hsa_circ_chr10_116590610_116596005_F	FAM160B1_ENST00000369248	Frontal Lobe		-2.00698	0.0370625	hsa_circ_chr17_58967055_59001861_F	BCAS3_ENST00000589222	Frontal Lobe
1.87604	0.043344	hsa_circ_chr1_21295966_21377487_R	EIF4G3_ENST00000400422	Frontal Lobe		-2.00698	0.0370625	hsa_circ_chr6_154567724_154587098_R	IPCEF1_ENST00000265198	Frontal Lobe
1.87568	0.0433846	hsa_circ_chr9_36063791_36066867_F	RECK_ENST00000475774	Frontal Lobe		-2.00698	0.0370625	hsa_circ_chr3_2924828_3030156_F	CNTN4_ENST00000418658	Frontal Lobe
1.87124	0.0438377	hsa_circ_chr21_35122447_35134290_F	ITSN1_ENST00000381318	Frontal Lobe		-2.00698	0.0370625	hsa_circ_chr1_63912476_63974241_R	ITGB3BP_ENST00000371092	Frontal Lobe
1.87116	0.0438406	hsa_circ_chr4_102001688_102030235_R	PPP3CA_ENST00000394854	Frontal Lobe		-2.00707	0.0370621	hsa_circ_chr19_17881233_17883550_F	FCHO1_ENST00000594202	Frontal Lobe
1.87054	0.0439049	hsa_circ_chr3_196778447_196807988_R	DLG1_ENST00000314062	Frontal Lobe		-2.00707	0.0370621	hsa_circ_chr1_77672324_77676174_R	PIGK_ENST00000370812	Frontal Lobe
1.86644	0.044327	hsa_circ_chr8_141262875_141294120_R	TRAPPC9_ENST00000389327	Frontal Lobe		-2.00724	0.0370573	hsa_circ_chr17_953289_976917_R	ABR_ENST00000302538	Frontal Lobe
1.86339	0.0445114	hsa_circ_chr9_78638653_78641953_F	PCSK5_ENST00000545128	Frontal Lobe		-2.00724	0.0370573	hsa_circ_chr14_55168779_55218255_F	SAMD4A_ENST00000554335	Frontal Lobe
1.86295	0.0444869	hsa_circ_chr2_206023445_206058044_F	PARD3B_ENST00000406610	Frontal Lobe		-2.00724	0.0370573	hsa_circ_chr5_65077087_65081737_F	NLN_ENST00000380985	Frontal Lobe
1.85963	0.011115	hsa_circ_chr12_102179789_102183835_R	GNPTAB_ENST00000299314	Frontal Lobe		-2.00724	0.0370573	hsa_circ_chr4_91229394_91549383_F	CCSER1_ENST00000505073	Frontal Lobe
1.85905	0.0450823	hsa_circ_chrX_83695539_83730405_R	HDX_ENST00000297977	Frontal Lobe		-2.00724	0.0370573	hsa_circ_chr8_22380003_22386090_F	PPP3CC_ENST00000240139	Frontal Lobe
1.85862	0.0451288	hsa_circ_chr5_130883739_130940386_R	RAPGEF6_ENST00000509018	Frontal Lobe		-2.00724	0.0370573	hsa_circ_chr8_38975604_39022715_F	ADAM32_ENST00000519315	Frontal Lobe
1.85805	0.0448581	hsa_circ_chr12_89996819_90005149_R	ATP2B1_ENST00000261173	Frontal Lobe		-2.00809	0.0370106	hsa_circ_chr12_46339031_46357971_R	SCAF11_ENST00000369367	Frontal Lobe
1.85674	0.0450473	hsa_circ_chr2_55785910_55806917_R	SMEK2_ENST00000272313	Frontal Lobe		-2.00809	0.0370106	hsa_circ_chr3_148792001_148793834_R	HLTF_ENST00000465259	Frontal Lobe
1.85671	0.0450001	hsa_circ_chr3_54798244_55052344_F	CACNA2D3_ENST00000415676	Frontal Lobe		-2.00809	0.0370106	hsa_circ_chr2_204131236_204144836_F	CYP20A1_ENST00000356079	Frontal Lobe
1.85658	0.0450691	hsa_circ_chr6_74320122_74346430_R	SLC17A5_ENST00000355773	Frontal Lobe		-2.00809	0.0370106	hsa_circ_chr1_235338498_235346108_R	ARID4B_ENST00000474953	Frontal Lobe
1.85655	0.0451987	hsa_circ_chr19_52364156_52384130_R	ZNF577_ENST00000412216	Frontal Lobe		-2.00856	0.0369887	hsa_circ_chr12_97082693_97102581_F	C12orf55_ENST00000524981	Frontal Lobe
1.85581	0.00608776	hsa_circ_chr4_148575002_148575717_R	PRMT10_ENST00000322396	Frontal Lobe		-2.00856	0.0369887	hsa_circ_chr11_120524393_120531109_F	GRIK4_ENST00000527524	Frontal Lobe
1.85493	0.0455179	hsa_circ_chr9_36375930_36376124_R	RNF38_ENST00000259605	Frontal Lobe		-2.00856	0.0369887	hsa_circ_chr15_22835915_22864369_F	TUBGCP5_ENST00000283645	Frontal Lobe
1.85478	0.0452515	hsa_circ_chr21_34717551_34721849_F	IFNAR1_ENST00000416947	Frontal Lobe		-2.00856	0.0369887	hsa_circ_chr2_64169598_64211153_R	VPS54_ENST00000409558	Frontal Lobe
1.85456	0.045347	hsa_circ_chr14_25325141_25326363_R	STXBP6_ENST00000396700	Frontal Lobe		-2.00856	0.0369887	hsa_circ_chr1_84383286_84418070_R	TTLL7_ENST00000477524	Frontal Lobe
1.85454	0.0453001	hsa_circ_chr14_76173360_76187046_F	TTLL5_ENST00000557636	Frontal Lobe		-2.00875	0.0030328	hsa_circ_chr3_37170553_37190529_R	LRRFIP2_ENST00000421307	Frontal Lobe
1.85326	0.0455548	hsa_circ_chr22_41349558_41363888_F	RBX1_ENST00000216225	Frontal Lobe		-2.00903	0.0369667	hsa_circ_chr16_83940591_83941887_F	MLYCD_ENST00000262430	Frontal Lobe
1.85264	0.0456174	hsa_circ_chr15_64496639_64508912_R	CSNK1G1_ENST00000303052	Frontal Lobe		-2.00903	0.0369667	hsa_circ_chr7_92938135_92963509_F	CCDC132_ENST00000305866	Frontal Lobe
1.85216	0.0455987	hsa_circ_chr3_121515964_121547819_R	IQCB1_ENST00000310864	Frontal Lobe		-2.00903	0.0369667	hsa_circ_chr5_131923253_131953986_F	RAD50_ENST00000378823	Frontal Lobe
1.85156	0.0224865	hsa_circ_chr4_62775277_62910267_F	LPHN3_ENST00000512091	Frontal Lobe		-2.00903	0.0369667	hsa_circ_chr3_33576724_33600877_R	CLASP2_ENST00000468888	Frontal Lobe
1.85135	0.0225745	hsa_circ_chr13_21955572_21995303_R	ZDHHC20_ENST00000400590	Frontal Lobe		-2.00929	0.0369615	hsa_circ_chr10_131943474_131973353_F	GLRX3_ENST00000331244	Frontal Lobe
1.85121	0.0457587	hsa_circ_chr13_103301256_103309557_F	TPP2_ENST00000376065	Frontal Lobe		-2.00929	0.0369615	hsa_circ_chr15_50209130_50226379_R	ATP8B4_ENST00000284509	Frontal Lobe
1.85089	0.0456552	hsa_circ_chr10_72604229_72631743_F	SGPL1_ENST00000373202	Frontal Lobe		-2.00929	0.0369615	hsa_circ_chr15_72837160_72862648_F	ARIH1_ENST00000379887	Frontal Lobe
1.85017	0.0457336	hsa_circ_chr22_31843411_31846346_R	EIF4ENIF1_ENST00000344710	Frontal Lobe		-2.00929	0.0369615	hsa_circ_chr6_70642674_70778368_F	COL19A1_ENST00000322773	Frontal Lobe
1.84934	0.0459659	hsa_circ_chr3_85775671_85961693_F	CADM2_ENST00000383699	Frontal Lobe		-2.00929	0.0369615	hsa_circ_chr2_196544755_196545774_F	SLC39A10_ENST00000409086	Frontal Lobe
1.84921	0.0459763	hsa_circ_chr17_57092970_57094785_R	TRIM37_ENST00000393066	Frontal Lobe		-2.00929	0.0369615	hsa_circ_chr2_204255768_204281804_F	ABI2_ENST00000295851	Frontal Lobe
1.84918	0.045837	hsa_circ_chr11_59540683_59562955_F	STX3_ENST00000300150	Frontal Lobe		-2.0117	0.0369306	hsa_circ_chr1_68603462_68624930_R	WLS_ENST00000540432	Frontal Lobe
1.84865	0.0228492	hsa_circ_chr11_32611092_32617593_F	EIF3M_ENST00000531120	Frontal Lobe		-2.01179	0.036836	hsa_circ_chr12_9144801_9162121_F	KLRG1_ENST00000266551	Frontal Lobe
1.84743	0.0228186	hsa_circ_chr12_51079615_51090958_F	DIP2B_ENST00000301180	Frontal Lobe		-2.01179	0.036836	hsa_circ_chr16_4555484_4557013_F	HMOX2_ENST00000575051	Frontal Lobe
1.84728	0.0461741	hsa_circ_chr5_77406030_77512061_R	AP3B1_ENST00000255194	Frontal Lobe		-2.01179	0.036836	hsa_circ_chr1_39781184_39818903_F	MACF1_ENST00000545844	Frontal Lobe
1.84724	0.046176	hsa_circ_chr3_137940767_137947852_F	ARMC8_ENST00000481646	Frontal Lobe		-2.01179	0.036836	hsa_circ_chr9_5050685_5081861_F	JAK2_ENST00000539801	Frontal Lobe
1.84652	0.0461151	hsa_circ_chr6_144858717_144860579_F	UTRN_ENST00000367545	Frontal Lobe		-2.01179	0.036836	hsa_circ_chr9_19078173_19087154_R	HAUS6_ENST00000380502	Frontal Lobe
1.84626	0.0462864	hsa_circ_chr1_178252698_178269253_F	RASAL2_ENST00000448150	Frontal Lobe		-2.01191	0.0129961	hsa_circ_chr7_43503258_43540921_F	HECW1_ENST00000395891	Frontal Lobe
1.84614	0.0462339	hsa_circ_chr13_41890981_41905505_F	NAA16_ENST00000379367	Frontal Lobe		-2.01227	0.0368141	hsa_circ_chr15_72640388_72648958_R	HEXA_ENST00000268097	Frontal Lobe
1.84538	0.0462309	hsa_circ_chr9_123230137_123253755_R	CDK5RAP2_ENST00000359309	Frontal Lobe		-2.01227	0.0368141	hsa_circ_chr7_51240152_51287641_R	COBL_ENST00000395542	Frontal Lobe
1.84478	0.0464448	hsa_circ_chr4_39226503_39230310_F	WDR19_ENST00000399820	Frontal Lobe		-2.01227	0.0368141	hsa_circ_chr3_120941849_120998803_F	STXBP5L_ENST00000273666	Frontal Lobe
1.8446	0.0466112	hsa_circ_chr8_38184247_38205733_R	WHSC1L1_ENST00000317025	Frontal Lobe		-2.01227	0.0368141	hsa_circ_chr3_129151940_129152827_R	MBD4_ENST00000429544	Frontal Lobe
1.84436	0.011784	hsa_circ_chr8_48508372_48511758_F	SPIDR_ENST00000297423	Frontal Lobe		-2.01227	0.0368141	hsa_circ_chr2_97907002_97915910_F	ANKRD36_ENST00000420699	Frontal Lobe
1.843	0.0464911	hsa_circ_chr2_170897391_170917953_F	UBR3_ENST00000272793	Frontal Lobe		-2.01237	0.0368137	hsa_circ_chrX_15863501_15870647_R	AP1S2_ENST00000329235	Frontal Lobe
1.84191	0.046746	hsa_circ_chr22_40666125_40669604_F	TNRC6B_ENST00000301923	Frontal Lobe		-2.01237	0.0368137	hsa_circ_chr12_118693252_118704564_R	TAOK3_ENST00000419821	Frontal Lobe
1.84031	0.0233631	hsa_circ_chr15_69502654_69553668_F	GLCE_ENST00000261858	Frontal Lobe		-2.01237	0.0368137	hsa_circ_chr21_37429406_37431222_R	SETD4_ENST00000481477	Frontal Lobe
1.83887	0.0469459	hsa_circ_chr4_190873316_190881994_F	FRG1_ENST00000226798	Frontal Lobe		-2.01237	0.0368137	hsa_circ_chr7_6178722_6185287_F	USP42_ENST00000306177	Frontal Lobe
1.83789	0.0471886	hsa_circ_chr15_93545406_93558139_F	CHD2_ENST00000394196	Frontal Lobe		-2.01237	0.0368137	hsa_circ_chr7_43490426_43540921_F	HECW1_ENST00000395891	Frontal Lobe
1.83722	0.0471243	hsa_circ_chr8_62438535_62468581_R	ASPH_ENST00000541428	Frontal Lobe		-2.01237	0.0368137	hsa_circ_chr3_15137479_15138217_R	ZFYVE20_ENST00000253699	Frontal Lobe
1.83636	0.0471307	hsa_circ_chr8_54669114_54723777_R	ATP6V1H_ENST00000520188	Frontal Lobe		-2.01237	0.0368137	hsa_circ_chr3_134327490_134343977_R	KY_ENST00000508956	Frontal Lobe
1.8357	0.0235968	hsa_circ_chr9_108483817_108510471_F	TMEM38B_ENST00000374692	Frontal Lobe		-2.01237	0.0368137	hsa_circ_chr1_230795209_230796569_F	COG2_ENST00000494371	Frontal Lobe
1.8356	0.0472124	hsa_circ_chr2_69555402_69565697_R	GFPT1_ENST00000357308	Frontal Lobe		-2.01338	0.0367623	hsa_circ_chrY_14821320_14870572_F	USP9Y_ENST00000338981	Frontal Lobe
1.83466	0.0475335	hsa_circ_chr4_79186178_79188586_F	FRAS1_ENST00000264899	Frontal Lobe		-2.01338	0.0367623	hsa_circ_chr11_124856637_124875108_F	CCDC15_ENST00000529051	Frontal Lobe
1.83158	0.0476399	hsa_circ_chr7_154143298_154172122_F	DPP6_ENST00000404039	Frontal Lobe		-2.01338	0.0367623	hsa_circ_chr15_30029467_30065560_R	TJP1_ENST00000346128	Frontal Lobe
1.82086	0.0246623	hsa_circ_chr8_141810557_141840625_R	PTK2_ENST00000522684	Frontal Lobe		-2.01338	0.0367623	hsa_circ_chr18_2732262_2747645_F	SMCHD1_ENST00000320876	Frontal Lobe
1.8163	0.0493245	hsa_circ_chr11_22225349_22249132_F	ANO5_ENST00000324559	Frontal Lobe		-2.01338	0.0367623	hsa_circ_chr6_56443611_56479282_R	DST_ENST00000244364	Frontal Lobe
1.81362	0.0493087	hsa_circ_chr15_90996006_90999547_F	IQGAP1_ENST00000268182	Frontal Lobe		-2.01338	0.0367623	hsa_circ_chr3_16411582_16411786_R	RFTN1_ENST00000432519	Frontal Lobe
1.77535	0.00536986	hsa_circ_chr10_117024669_117075246_F	ATRNL1_ENST00000355044	Frontal Lobe		-2.01338	0.0367623	hsa_circ_chr8_104922361_104948950_F	RIMS2_ENST00000504942	Frontal Lobe
1.76381	0.0171481	hsa_circ_chr6_167435896_167458064_F	RP11-517H2.6_ENST00000609590	Frontal Lobe		-2.01385	0.0367404	hsa_circ_chr18_40033896_40034954_F	LINC00907_ENST00000593234	Frontal Lobe
1.76132	0.00976639	hsa_circ_chr7_35919432_35925489_F	SEPT7_ENST00000435235	Frontal Lobe		-2.01385	0.0367404	hsa_circ_chr2_101898320_101905517_R	RNF149_ENST00000424632	Frontal Lobe
1.75876	0.0174626	hsa_circ_chr10_24813251_24817048_F	KIAA1217_ENST00000376462	Frontal Lobe		-2.01395	0.0367401	hsa_circ_chr16_68909056_68936407_F	TANGO6_ENST00000261778	Frontal Lobe
1.75428	0.0177201	hsa_circ_chr8_92998351_93088365_R	RUNX1T1_ENST00000523629	Frontal Lobe		-2.01395	0.0367401	hsa_circ_chr5_137278563_137324004_R	FAM13B_ENST00000033079	Frontal Lobe
1.74161	0.0347376	hsa_circ_chr12_15636907_15657003_F	PTPRO_ENST00000281171	Frontal Lobe		-2.01395	0.0367401	hsa_circ_chr4_88411424_88420737_R	SPARCL1_ENST00000282470	Frontal Lobe
1.74132	0.0185306	hsa_circ_chr9_116091160_116094330_R	WDR31_ENST00000341761	Frontal Lobe		-2.01395	0.0367401	hsa_circ_chr1_197297551_197298133_F	CRB1_ENST00000535699	Frontal Lobe
1.73655	0.03517	hsa_circ_chr6_25482484_25500463_F	LRRC16A_ENST00000329474	Frontal Lobe		-2.01395	0.0367401	hsa_circ_chr9_132662243_132671278_R	FNBP1_ENST00000446176	Frontal Lobe
1.7276	0.0360004	hsa_circ_chr1_62910408_62914337_F	USP1_ENST00000371146	Frontal Lobe		-2.01395	0.0367401	hsa_circ_chr8_67998241_68007967_F	CSPP1_ENST00000412460	Frontal Lobe
1.72753	0.036085	hsa_circ_chr3_100951624_101038676_R	IMPG2_ENST00000193391	Frontal Lobe		-2.01433	0.0367185	hsa_circ_chr5_179743340_179763577_R	GFPT2_ENST00000253778	Frontal Lobe
1.72178	0.0366744	hsa_circ_chr3_12976947_12983365_R	IQSEC1_ENST00000273221	Frontal Lobe		-2.01433	0.0367185	hsa_circ_chr3_127816142_127823767_R	RUVBL1_ENST00000464873	Frontal Lobe
1.72068	0.0367372	hsa_circ_chr2_141072503_141093407_R	LRP1B_ENST00000389484	Frontal Lobe		-2.01442	0.0367181	hsa_circ_chr17_80141649_80153240_R	CCDC57_ENST00000389641	Frontal Lobe
1.7204	0.0124213	hsa_circ_chr12_19406873_19418784_F	PLEKHA5_ENST00000309364	Frontal Lobe		-2.01442	0.0367181	hsa_circ_chr14_61449225_61497241_F	SLC38A6_ENST00000354886	Frontal Lobe
1.71952	0.0368132	hsa_circ_chr2_141108365_141232906_R	LRP1B_ENST00000389484	Frontal Lobe		-2.01442	0.0367181	hsa_circ_chr5_132056300_132062190_R	KIF3A_ENST00000378746	Frontal Lobe
1.71859	0.0368815	hsa_circ_chr9_35236465_35243361_F	UNC13B_ENST00000396787	Frontal Lobe		-2.01442	0.0367181	hsa_circ_chr4_66356094_66361261_R	EPHA5_ENST00000273854	Frontal Lobe
1.71629	0.0372264	hsa_circ_chr3_141259374_141278837_F	RASA2_ENST00000452898	Frontal Lobe		-2.01442	0.0367181	hsa_circ_chr3_132345534_132350323_R	ACAD11_ENST00000496418	Frontal Lobe
1.71553	0.0202652	hsa_circ_chr15_52073240_52090537_F	TMOD2_ENST00000249700	Frontal Lobe		-2.01442	0.0367181	hsa_circ_chr3_182910786_182937712_R	MCF2L2_ENST00000328913	Frontal Lobe
1.71067	0.0380013	hsa_circ_chr14_36064839_36104804_R	RALGAPA1_ENST00000389698	Frontal Lobe		-2.01469	0.0367129	hsa_circ_chr2_160261359_160289874_R	BAZ2B_ENST00000343439	Frontal Lobe
1.71	0.0378182	hsa_circ_chr3_182910786_182933882_R	MCF2L2_ENST00000328913	Frontal Lobe		-2.01469	0.0367129	hsa_circ_chr8_80549036_80553785_F	STMN2_ENST00000220876	Frontal Lobe
1.70947	0.0382217	hsa_circ_chr3_23942298_23942540_R	NKIRAS1_ENST00000388759	Frontal Lobe		-2.01544	0.0366668	hsa_circ_chr12_29709789_29786269_R	TMTC1_ENST00000256062	Frontal Lobe
1.70772	0.0381794	hsa_circ_chrX_110366304_110395675_F	PAK3_ENST00000425146	Frontal Lobe		-2.01544	0.0366668	hsa_circ_chr11_9746204_9761894_F	SWAP70_ENST00000447399	Frontal Lobe
1.70593	0.0382941	hsa_circ_chr6_27424604_27435699_R	ZNF184_ENST00000211936	Frontal Lobe		-2.01544	0.0366668	hsa_circ_chr10_15617487_15634303_R	ITGA8_ENST00000378076	Frontal Lobe
1.70424	0.0384106	hsa_circ_chr2_61538674_61577828_R	USP34_ENST00000398571	Frontal Lobe		-2.01544	0.0366668	hsa_circ_chr10_22002700_22024164_F	MLLT10_ENST00000446906	Frontal Lobe
1.70173	0.0386509	hsa_circ_chr14_74495886_74512833_F	CCDC176_ENST00000464394	Frontal Lobe		-2.01544	0.0366668	hsa_circ_chr20_472897_478424_R	CSNK2A1_ENST00000400227	Frontal Lobe
1.69497	0.0393508	hsa_circ_chr1_2066700_2082417_F	PRKCZ_ENST00000378567	Frontal Lobe		-2.01544	0.0366668	hsa_circ_chr6_43527914_43541338_R	XPO5_ENST00000265351	Frontal Lobe
1.68617	0.0404149	hsa_circ_chr17_29119457_29131126_R	CRLF3_ENST00000324238	Frontal Lobe		-2.01544	0.0366668	hsa_circ_chr1_65047838_65107652_F	CACHD1_ENST00000371073	Frontal Lobe
1.66621	0.0260063	hsa_circ_chr7_6859396_6861995_R	CCZ1B_ENST00000316731	Frontal Lobe		-2.01544	0.0366668	hsa_circ_chr9_15177694_15187033_R	TTC39B_ENST00000512701	Frontal Lobe
1.64913	0.0274515	hsa_circ_chr2_225400244_225422573_R	CUL3_ENST00000264414	Frontal Lobe		-2.01591	0.0366449	hsa_circ_chr6_154762425_154771392_R	CNKSR3_ENST00000607772	Frontal Lobe
1.63688	0.0285492	hsa_circ_chr2_170127413_170151220_R	LRP2_ENST00000263816	Frontal Lobe		-2.01591	0.0366449	hsa_circ_chr3_171360629_171362813_R	PLD1_ENST00000356327	Frontal Lobe
1.63617	0.0286257	hsa_circ_chr13_47297355_47303119_F	LRCH1_ENST00000311191	Frontal Lobe		-2.01591	0.0366449	hsa_circ_chr1_178425834_178436556_F	RASAL2_ENST00000448150	Frontal Lobe
1.62715	0.0191101	hsa_circ_chr3_28454546_28562607_F	ZCWPW2_ENST00000383768	Frontal Lobe		-2.01767	0.0365659	hsa_circ_chr13_77638749_77644846_R	MYCBP2_ENST00000544440	Frontal Lobe
1.61863	0.0197132	hsa_circ_chr12_112707507_112711599_R	HECTD4_ENST00000377560	Frontal Lobe		-2.01767	0.0365659	hsa_circ_chr10_96253121_96269936_F	TBC1D12_ENST00000225235	Frontal Lobe
1.6123	0.020169	hsa_circ_chr7_105733394_105739728_R	SYPL1_ENST00000455385	Frontal Lobe		-2.01767	0.0365659	hsa_circ_chr5_118813111_118837787_F	HSD17B4_ENST00000256216	Frontal Lobe
1.61083	0.0202682	hsa_circ_chr3_67546221_67559327_R	SUCLG2_ENST00000493112	Frontal Lobe		-2.01767	0.0365659	hsa_circ_chr8_38809683_38814904_F	PLEKHA2_ENST00000420274	Frontal Lobe
1.60681	0.0313652	hsa_circ_chr15_23333848_23356220_R	HERC2P2_ENST00000560464	Frontal Lobe		-2.01767	0.0365659	hsa_circ_chr8_104927722_105001649_F	RIMS2_ENST00000504942	Frontal Lobe
1.59762	0.00916557	hsa_circ_chr4_159161450_159165501_F	TMEM144_ENST00000296529	Frontal Lobe		-2.01926	0.0364923	hsa_circ_chr10_11543099_11560573_R	USP6NL_ENST00000609104	Frontal Lobe
1.58292	0.0224371	hsa_circ_chr1_114128008_114137182_F	MAGI3_ENST00000369617	Frontal Lobe		-2.01926	0.0364923	hsa_circ_chr6_108645028_108687536_F	LACE1_ENST00000368977	Frontal Lobe
1.5701	0.0383647	hsa_circ_chr1_151400298_151414681_R	POGZ_ENST00000358476	Frontal Lobe		-2.01926	0.0364923	hsa_circ_chr4_71628235_71650596_F	RUFY3_ENST00000417478	Frontal Lobe
1.55142	0.0120536	hsa_circ_chr7_77973094_77998530_R	MAGI2_ENST00000419488	Frontal Lobe		-2.01926	0.0364923	hsa_circ_chr1_156286956_156287338_R	CCT3_ENST00000295688	Frontal Lobe
1.54951	0.0407243	hsa_circ_chr14_20820403_20822406_F	PARP2_ENST00000429687	Frontal Lobe		-2.01973	0.0364705	hsa_circ_chr13_30814596_30829752_R	KATNAL1_ENST00000380615	Frontal Lobe
1.54884	0.0408858	hsa_circ_chr13_43839533_43918886_R	ENOX1_ENST00000261488	Frontal Lobe		-2.01973	0.0364705	hsa_circ_chr13_50041999_50057699_F	SETDB2_ENST00000354234	Frontal Lobe
1.54826	0.0408691	hsa_circ_chr7_35925437_35937993_F	SEPT7_ENST00000435235	Frontal Lobe		-2.01983	0.0364701	hsa_circ_chrX_18622021_18627032_F	CDKL5_ENST00000379996	Frontal Lobe
1.54539	0.0411982	hsa_circ_chr2_99802639_99832577_F	C2orf15_ENST00000424491	Frontal Lobe		-2.01983	0.0364701	hsa_circ_chr11_103866792_103870983_R	PDGFD_ENST00000393158	Frontal Lobe
1.54479	0.0412962	hsa_circ_chr6_109175427_109179474_F	ARMC2_ENST00000392644	Frontal Lobe		-2.01983	0.0364701	hsa_circ_chr10_61022193_61062624_R	FAM13C_ENST00000373867	Frontal Lobe
1.54071	0.04184	hsa_circ_chr14_31388171_31425448_R	STRN3_ENST00000357479	Frontal Lobe		-2.01983	0.0364701	hsa_circ_chr21_35186216_35199167_F	ITSN1_ENST00000399353	Frontal Lobe
1.53972	0.0419379	hsa_circ_chr17_5257653_5271763_F	RABEP1_ENST00000262477	Frontal Lobe		-2.01983	0.0364701	hsa_circ_chr7_77789341_77975360_R	MAGI2_ENST00000419488	Frontal Lobe
1.53733	0.0421969	hsa_circ_chr3_180665652_180667131_F	FXR1_ENST00000357559	Frontal Lobe		-2.01983	0.0364701	hsa_circ_chr7_98628217_98630662_F	AC004893.11_ENST00000360902	Frontal Lobe
1.53119	0.00668695	hsa_circ_chr1_10209241_10221344_F	UBE4B_ENST00000253251	Frontal Lobe		-2.01983	0.0364701	hsa_circ_chr2_109347229_109352705_F	RANBP2_ENST00000283195	Frontal Lobe
1.52712	0.0435772	hsa_circ_chr6_88311501_88346204_F	ORC3_ENST00000392844	Frontal Lobe		-2.01983	0.0364701	hsa_circ_chr2_196544755_196581729_F	SLC39A10_ENST00000409086	Frontal Lobe
1.52709	0.0434805	hsa_circ_chr13_111857635_111896641_F	ARHGEF7_ENST00000317133	Frontal Lobe		-2.01983	0.0364701	hsa_circ_chr2_237374147_237396834_R	IQCA1_ENST00000254653	Frontal Lobe
1.52049	0.0300204	hsa_circ_chr5_11565055_11732384_R	CTNND2_ENST00000304623	Frontal Lobe		-2.02085	0.0364189	hsa_circ_chr12_5908672_5963307_R	ANO2_ENST00000327087	Frontal Lobe
1.51933	0.0300933	hsa_circ_chr10_111860382_111872673_F	ADD3_ENST00000468251	Frontal Lobe		-2.02085	0.0364189	hsa_circ_chr16_77387629_77401620_R	ADAMTS18_ENST00000282849	Frontal Lobe
1.51919	0.0301441	hsa_circ_chr5_112102022_112116600_F	APC_ENST00000457016	Frontal Lobe		-2.02085	0.0364189	hsa_circ_chr5_170319390_170351554_F	RANBP17_ENST00000523189	Frontal Lobe
1.51062	0.0456366	hsa_circ_chr1_32495898_32504220_F	KHDRBS1_ENST00000327300	Frontal Lobe		-2.02085	0.0364189	hsa_circ_chr4_3024140_3031136_F	GRK4_ENST00000398051	Frontal Lobe
1.50694	0.00560019	hsa_circ_chr11_17153462_17167489_R	PIK3C2A_ENST00000265970	Frontal Lobe		-2.02085	0.0364189	hsa_circ_chr3_47762155_47814426_R	SMARCC1_ENST00000254480	Frontal Lobe
						-2.02133	0.036397	hsa_circ_chr18_22020459_22023116_F	IMPACT_ENST00000284202	Frontal Lobe
						-2.02133	0.036397	hsa_circ_chr5_86628323_86642541_F	RASA1_ENST00000274376	Frontal Lobe
						-2.02133	0.036397	hsa_circ_chr2_128870657_128878872_F	UGGT1_ENST00000438277	Frontal Lobe
						-2.02133	0.036397	hsa_circ_chr8_48882357_48884028_F	MCM4_ENST00000523944	Frontal Lobe
						-2.0218	0.0363752	hsa_circ_chr10_11207448_11371060_F	CELF2_ENST00000416382	Frontal Lobe
						-2.0218	0.0363752	hsa_circ_chr2_183841620_183860566_R	NCKAP1_ENST00000361354	Frontal Lobe
						-2.02377	0.0363655	hsa_circ_chr2_175976295_176015886_R	ATF2_ENST00000264110	Frontal Lobe
						-2.02425	0.0363436	hsa_circ_chr15_41365625_41366763_R	INO80_ENST00000361937	Frontal Lobe
						-2.02516	0.0362229	hsa_circ_chr15_30018582_30054641_R	TJP1_ENST00000346128	Frontal Lobe
						-2.02516	0.0362229	hsa_circ_chr15_93498652_93510743_F	CHD2_ENST00000394196	Frontal Lobe
						-2.02516	0.0362229	hsa_circ_chr14_77904150_77920445_R	VIPAS39_ENST00000327028	Frontal Lobe
						-2.02675	0.0361496	hsa_circ_chr18_29477748_29493485_R	TRAPPC8_ENST00000283351	Frontal Lobe
						-2.02675	0.0361496	hsa_circ_chr20_32161779_32199141_F	CBFA2T2_ENST00000375279	Frontal Lobe
						-2.02675	0.0361496	hsa_circ_chr1_67105459_67161176_F	SGIP1_ENST00000237247	Frontal Lobe
						-2.02723	0.0361278	hsa_circ_chr10_61822868_61845011_R	ANK3_ENST00000280772	Frontal Lobe
						-2.02723	0.0361278	hsa_circ_chr15_30034845_30064369_R	TJP1_ENST00000346128	Frontal Lobe
						-2.02723	0.0361278	hsa_circ_chr6_36474359_36493419_R	STK38_ENST00000229812	Frontal Lobe
						-2.02824	0.0361415	hsa_circ_chr12_81768412_81799682_R	PPFIA2_ENST00000549396	Frontal Lobe
						-2.03421	0.0244648	hsa_circ_chr8_48192449_48353104_F	SPIDR_ENST00000297423	Frontal Lobe
						-2.0352	0.0358217	hsa_circ_chr1_146683960_146696658_R	FMO5_ENST00000527849	Frontal Lobe
						-2.04088	0.0355588	hsa_circ_chr3_170879058_170912424_R	TNIK_ENST00000436636	Frontal Lobe
						-2.04088	0.0355588	hsa_circ_chr3_182804480_182812393_R	MCCC1_ENST00000265594	Frontal Lobe
						-2.04418	0.0354079	hsa_circ_chr14_67490349_67610166_F	GPHN_ENST00000315266	Frontal Lobe
						-2.04638	0.035313	hsa_circ_chr2_114697535_114699936_F	ACTR3_ENST00000263238	Frontal Lobe
						-2.04638	0.035313	hsa_circ_chr1_35365269_35365874_R	DLGAP3_ENST00000235180	Frontal Lobe
						-2.04789	0.0352406	hsa_circ_chr15_64495280_64497148_R	CSNK1G1_ENST00000303052	Frontal Lobe
						-2.04789	0.0352406	hsa_circ_chr4_38626042_38637679_R	RP11-617D20.1_ENST00000440181	Frontal Lobe
						-2.04789	0.0352406	hsa_circ_chr2_238647874_238668848_F	LRRFIP1_ENST00000308482	Frontal Lobe
						-2.0479	0.0237326	hsa_circ_chr15_43720213_43733781_R	TP53BP1_ENST00000263801	Frontal Lobe
						-2.05178	0.0350681	hsa_circ_chr20_2928627_2969120_F	PTPRA_ENST00000380393	Frontal Lobe
						-2.05389	0.0349739	hsa_circ_chr15_65218264_65223783_F	ANKDD1A_ENST00000395720	Frontal Lobe
						-2.05475	0.0232477	hsa_circ_chr10_32761408_32854548_F	CCDC7_ENST00000476558	Frontal Lobe
						-2.05538	0.0232074	hsa_circ_chr6_84627723_84650320_F	CYB5R4_ENST00000369681	Frontal Lobe
						-2.05586	0.0232492	hsa_circ_chr1_234553829_234608557_R	TARBP1_ENST00000040877	Frontal Lobe
						-2.05677	0.0232413	hsa_circ_chr15_43294752_43314999_R	UBR1_ENST00000290650	Frontal Lobe
						-2.05757	0.0230731	hsa_circ_chr9_6984165_7015929_F	KDM4C_ENST00000535193	Frontal Lobe
						-2.0576	0.0231597	hsa_circ_chr5_74981031_74998635_R	POC5_ENST00000428202	Frontal Lobe
						-2.05802	0.0231012	hsa_circ_chr15_44898222_44903183_R	SPG11_ENST00000261866	Frontal Lobe
						-2.06127	0.0229315	hsa_circ_chr9_98643150_98643575_F	ERCC6L2_ENST00000288985	Frontal Lobe
						-2.06475	0.0226048	hsa_circ_chr2_73777393_73800551_F	ALMS1_ENST00000409009	Frontal Lobe
						-2.06599	0.0226465	hsa_circ_chr17_36551561_36552251_F	SOCS7_ENST00000331159	Frontal Lobe
						-2.06648	0.00208559	hsa_circ_chr13_41890981_41894960_F	NAA16_ENST00000379367	Frontal Lobe
						-2.07071	0.0223657	hsa_circ_chr21_34053805_34056429_R	SYNJ1_ENST00000357345	Frontal Lobe
						-2.07487	0.0220945	hsa_circ_chr11_3752620_3752808_R	NUP98_ENST00000324932	Frontal Lobe
						-2.07614	0.0219863	hsa_circ_chrX_23874418_23886805_R	APOO_ENST00000379226	Frontal Lobe
						-2.08039	0.0218006	hsa_circ_chrX_114868311_114879419_F	PLS3_ENST00000355899	Frontal Lobe
						-2.08166	0.0217891	hsa_circ_chr3_138400808_138403645_R	PIK3CB_ENST00000477593	Frontal Lobe
						-2.08194	0.021706	hsa_circ_chr2_170413696_170419860_R	FASTKD1_ENST00000453153	Frontal Lobe
						-2.08216	0.0216108	hsa_circ_chr3_197707196_197726213_F	LMLN_ENST00000482695	Frontal Lobe
						-2.08379	0.0216509	hsa_circ_chr1_33407852_33415375_R	RNF19B_ENST00000373456	Frontal Lobe
						-2.09112	0.0211892	hsa_circ_chr15_84488562_84539711_F	ADAMTSL3_ENST00000286744	Frontal Lobe
						-2.09189	0.00859216	hsa_circ_chr6_76527217_76542664_F	MYO6_ENST00000369981	Frontal Lobe
						-2.09227	0.0211314	hsa_circ_chr10_103750307_103773781_R	C10orf76_ENST00000370033	Frontal Lobe
						-2.09229	0.0211671	hsa_circ_chr2_172182350_172187208_R	METTL8_ENST00000375258	Frontal Lobe
						-2.09363	0.0210929	hsa_circ_chr15_77983061_78088395_R	LINGO1_ENST00000570216	Frontal Lobe
						-2.09581	0.020912	hsa_circ_chr4_6925099_6925838_F	TBC1D14_ENST00000448507	Frontal Lobe
						-2.11047	0.00805461	hsa_circ_chr2_24787163_24807429_F	NCOA1_ENST00000406961	Frontal Lobe
						-2.19771	0.0133965	hsa_circ_chr2_215632205_215657169_R	BARD1_ENST00000260947	Frontal Lobe
						-2.2104	0.012954	hsa_circ_chr12_45059266_45169933_R	NELL2_ENST00000395487	Frontal Lobe
						-2.22238	0.012548	hsa_circ_chr12_112667501_112670889_R	HECTD4_ENST00000377560	Frontal Lobe
						-2.23707	0.0120458	hsa_circ_chr3_33454213_33467233_R	UBP1_ENST00000283629	Frontal Lobe
						-2.23855	0.0119949	hsa_circ_chr10_32761408_32856819_F	CCDC7_ENST00000476558	Frontal Lobe
						-2.23858	0.011997	hsa_circ_chrX_138671993_138687938_R	MCF2_ENST00000520602	Frontal Lobe
						-2.23881	0.0119943	hsa_circ_chr13_30814596_30857928_R	KATNAL1_ENST00000380615	Frontal Lobe
						-2.25177	0.0115843	hsa_circ_chr1_63042932_63044637_R	DOCK7_ENST00000251157	Frontal Lobe
						-2.25303	0.01154	hsa_circ_chrX_53622146_53634660_R	HUWE1_ENST00000342160	Frontal Lobe
						-2.2586	0.0113919	hsa_circ_chr13_103445690_103449359_R	KDELC1_ENST00000376004	Frontal Lobe
						-2.26064	0.0113074	hsa_circ_chr7_14613836_14669896_R	DGKB_ENST00000258767	Frontal Lobe
						-2.26338	0.0186694	hsa_circ_chr11_17899754_17981183_R	SERGEF_ENST00000525422	Frontal Lobe
						-2.26338	0.0186694	hsa_circ_chr9_102606930_102609897_F	NR4A3_ENST00000395097	Frontal Lobe
						-2.26387	0.0111982	hsa_circ_chr7_618892_635941_R	PRKAR1B_ENST00000544935	Frontal Lobe
						-2.26573	0.0111421	hsa_circ_chr10_51579127_51581378_F	NCOA4_ENST00000438493	Frontal Lobe
						-2.26816	0.0185283	hsa_circ_chr21_16225594_16230029_R	AF127936.7_ENST00000412426	Frontal Lobe
						-2.26816	0.0185283	hsa_circ_chr2_42640838_42642690_R	COX7A2L_ENST00000423797	Frontal Lobe
						-2.26816	0.0185283	hsa_circ_chr2_61512009_61520685_R	USP34_ENST00000398571	Frontal Lobe
						-2.27088	0.0109992	hsa_circ_chr14_45515747_45537846_F	FAM179B_ENST00000557423	Frontal Lobe
						-2.27313	0.0183842	hsa_circ_chr1_145916724_145919047_F	GPR89C_ENST00000447947	Frontal Lobe
						-2.27385	0.0183551	hsa_circ_chr4_62362838_62383236_F	LPHN3_ENST00000509896	Frontal Lobe
						-2.27385	0.0183551	hsa_circ_chr2_44152205_44175657_R	LRPPRC_ENST00000260665	Frontal Lobe
						-2.27385	0.0183551	hsa_circ_chr1_182355560_182356265_R	GLUL_ENST00000331872	Frontal Lobe
						-2.274	0.0108987	hsa_circ_chr10_32974897_33018385_F	C10ORF68_ENST00000302316	Frontal Lobe
						-2.27507	0.0183287	hsa_circ_chrX_54320985_54334512_R	WNK3_ENST00000375169	Frontal Lobe
						-2.27507	0.0183287	hsa_circ_chr12_22811947_22826594_F	ETNK1_ENST00000266517	Frontal Lobe
						-2.27865	0.0182151	hsa_circ_chr11_46774184_46782334_R	CKAP5_ENST00000529230	Frontal Lobe
						-2.27865	0.0182151	hsa_circ_chr17_953289_1028702_R	ABR_ENST00000302538	Frontal Lobe
						-2.27865	0.0182151	hsa_circ_chr17_57842331_57889147_F	VMP1_ENST00000262291	Frontal Lobe
						-2.28346	0.0180756	hsa_circ_chr11_61290546_61300596_R	SYT7_ENST00000263846	Frontal Lobe
						-2.28436	0.0180434	hsa_circ_chr16_28735642_28736333_F	EIF3C_ENST00000566501	Frontal Lobe
						-2.28559	0.0180172	hsa_circ_chr5_68548244_68558131_F	CDK7_ENST00000506563	Frontal Lobe
						-2.28559	0.0180172	hsa_circ_chr8_67743488_67748309_F	C8orf44-SGK3_ENST00000519289	Frontal Lobe
						-2.28846	0.0179333	hsa_circ_chr17_53108528_53150437_F	STXBP4_ENST00000376352	Frontal Lobe
						-2.28846	0.0179333	hsa_circ_chr1_100605204_100609699_F	TRMT13_ENST00000370141	Frontal Lobe
						-2.28918	0.0179046	hsa_circ_chr2_95766218_95775786_R	MRPS5_ENST00000272418	Frontal Lobe
						-2.28918	0.0179046	hsa_circ_chr8_141684396_141696793_R	PTK2_ENST00000522684	Frontal Lobe
						-2.29042	0.0178784	hsa_circ_chr3_36778698_36780575_R	DCLK3_ENST00000416516	Frontal Lobe
						-2.29073	0.0178739	hsa_circ_chr11_68355394_68370960_F	PPP6R3_ENST00000393799	Frontal Lobe
						-2.29073	0.0178739	hsa_circ_chr15_66641397_66645293_R	TIPIN_ENST00000261881	Frontal Lobe
						-2.29401	0.0177663	hsa_circ_chr3_120941849_120978015_F	STXBP5L_ENST00000273666	Frontal Lobe
						-2.29401	0.0177663	hsa_circ_chr1_203797426_203809502_F	ZC3H11A_ENST00000453771	Frontal Lobe
						-2.29401	0.0177663	hsa_circ_chr8_37704371_37706173_R	BRF2_ENST00000220659	Frontal Lobe
						-2.2942	0.0177629	hsa_circ_chr2_9568893_9576490_F	CPSF3_ENST00000238112	Frontal Lobe
						-2.2942	0.0177629	hsa_circ_chr9_87482157_87482346_F	NTRK2_ENST00000376213	Frontal Lobe
						-2.29498	0.0177493	hsa_circ_chr19_34921480_34957919_F	UBA2_ENST00000246548	Frontal Lobe
						-2.29543	0.0177368	hsa_circ_chr15_72637786_72648958_R	RP11-106M3.2_ENST00000379915	Frontal Lobe
						-2.29543	0.0177368	hsa_circ_chr4_3088665_3117990_F	HTT_ENST00000355072	Frontal Lobe
						-2.2957	0.0177208	hsa_circ_chr2_65318116_65331940_R	RAB1A_ENST00000409784	Frontal Lobe
						-2.2957	0.0177208	hsa_circ_chr1_197621364_197627499_R	DENND1B_ENST00000294737	Frontal Lobe
						-2.29615	0.0177083	hsa_circ_chrX_74318776_74334669_R	ABCB7_ENST00000253577	Frontal Lobe
						-2.29615	0.0177083	hsa_circ_chr3_55733405_55984588_R	ERC2_ENST00000288221	Frontal Lobe
						-2.29615	0.0177083	hsa_circ_chr1_197641166_197643299_R	DENND1B_ENST00000294737	Frontal Lobe
						-2.29615	0.0177083	hsa_circ_chr8_38994175_39103685_F	ADAM32_ENST00000437682	Frontal Lobe
						-2.29649	0.0177072	hsa_circ_chr14_88406248_88417092_R	GALC_ENST00000555000	Frontal Lobe
						-2.29694	0.0176947	hsa_circ_chrX_20181081_20204484_R	RPS6KA3_ENST00000379565	Frontal Lobe
						-2.29694	0.0176947	hsa_circ_chr10_96234424_96282210_F	TBC1D12_ENST00000225235	Frontal Lobe
						-2.29885	0.0176285	hsa_circ_chr16_23091266_23119504_R	USP31_ENST00000219689	Frontal Lobe
						-2.29885	0.0176285	hsa_circ_chr2_15326865_15359092_R	NBAS_ENST00000441750	Frontal Lobe
						-2.29904	0.0176251	hsa_circ_chr12_520912_547720_F	CCDC77_ENST00000540180	Frontal Lobe
						-2.29904	0.0176251	hsa_circ_chr10_61865662_61874089_R	ANK3_ENST00000280772	Frontal Lobe
						-2.29904	0.0176251	hsa_circ_chr3_15720807_15721070_R	ANKRD28_ENST00000383777	Frontal Lobe
						-2.29904	0.0176251	hsa_circ_chr1_29319841_29365938_F	EPB41_ENST00000343067	Frontal Lobe
						-2.29976	0.0175967	hsa_circ_chr16_7637248_7726840_F	RBFOX1_ENST00000550418	Frontal Lobe
						-2.301	0.0175707	hsa_circ_chr10_13779843_13789819_R	FRMD4A_ENST00000358621	Frontal Lobe
						-2.301	0.0175707	hsa_circ_chr19_13919649_13920034_F	ZSWIM4_ENST00000254323	Frontal Lobe
						-2.301	0.0175707	hsa_circ_chr5_108103793_108171508_F	FER_ENST00000281092	Frontal Lobe
						-2.3021	0.0175526	hsa_circ_chr1_51048289_51210447_R	FAF1_ENST00000396153	Frontal Lobe
						-2.30256	0.0175401	hsa_circ_chr1_237532833_237675091_F	RYR2_ENST00000366574	Frontal Lobe
						-2.30388	0.0174878	hsa_circ_chr11_27393829_27395593_R	LGR4_ENST00000379214	Frontal Lobe
						-2.30388	0.0174878	hsa_circ_chr15_76261469_76345324_R	NRG4_ENST00000565661	Frontal Lobe
						-2.3054	0.017446	hsa_circ_chr17_60087910_60088594_R	MED13_ENST00000397786	Frontal Lobe
						-2.3054	0.017446	hsa_circ_chr7_87399896_87407271_F	RUNDC3B_ENST00000338056	Frontal Lobe
						-2.30558	0.0174427	hsa_circ_chr7_33185853_33313568_F	BBS9_ENST00000242067	Frontal Lobe
						-2.30558	0.0174427	hsa_circ_chr2_27862909_27870810_F	GPN1_ENST00000515877	Frontal Lobe
						-2.30558	0.0174427	hsa_circ_chr1_42938792_42964587_F	CCDC30_ENST00000428554	Frontal Lobe
						-2.30585	0.0174336	hsa_circ_chr12_90013775_90036132_R	ATP2B1_ENST00000261173	Frontal Lobe
						-2.30585	0.0174336	hsa_circ_chr6_25426728_25435832_F	LRRC16A_ENST00000461945	Frontal Lobe
						-2.30603	0.0174302	hsa_circ_chr10_78868238_78944674_R	KCNMA1_ENST00000604624	Frontal Lobe
						-2.30617	0.0174291	hsa_circ_chr17_76069117_76079247_F	TNRC6C_ENST00000588061	Frontal Lobe
						-2.30617	0.0174291	hsa_circ_chr4_72102292_72263370_F	SLC4A4_ENST00000264485	Frontal Lobe
						-2.30617	0.0174291	hsa_circ_chr1_237865277_237870569_F	RYR2_ENST00000366574	Frontal Lobe
						-2.30675	0.017402	hsa_circ_chr2_121043449_121047333_F	RALB_ENST00000474855	Frontal Lobe
						-2.3071	0.0174009	hsa_circ_chr1_51121113_51323669_R	FAF1_ENST00000396153	Frontal Lobe
						-2.30755	0.0173885	hsa_circ_chr20_3944521_3955047_R	RNF24_ENST00000545616	Frontal Lobe
						-2.30773	0.0173986	hsa_circ_chr17_27442480_27442681_R	MYO18A_ENST00000354329	Frontal Lobe
						-2.308	0.0173761	hsa_circ_chr18_33234523_33272284_F	GALNT1_ENST00000269195	Frontal Lobe
						-2.308	0.0173761	hsa_circ_chr3_51112786_51127815_F	DOCK3_ENST00000266037	Frontal Lobe
						-2.30893	0.0173477	hsa_circ_chr8_103300382_103301804_R	UBR5_ENST00000520539	Frontal Lobe
						-2.30965	0.0173196	hsa_circ_chr3_125279222_125298884_R	OSBPL11_ENST00000296220	Frontal Lobe
						-2.31045	0.0173061	hsa_circ_chrX_54142977_54143227_R	FAM120C_ENST00000375180	Frontal Lobe
						-2.3109	0.0172937	hsa_circ_chr22_34157357_34157545_R	LARGE_ENST00000337431	Frontal Lobe
						-2.3109	0.0172937	hsa_circ_chr6_45909283_45922981_R	CLIC5_ENST00000339561	Frontal Lobe
						-2.3109	0.0172937	hsa_circ_chr9_129724503_129796793_F	RALGPS1_ENST00000424082	Frontal Lobe
						-2.31116	0.017278	hsa_circ_chr17_27993884_27999147_R	SSH2_ENST00000269033	Frontal Lobe
						-2.31116	0.017278	hsa_circ_chr7_14647058_14741355_R	DGKB_ENST00000258767	Frontal Lobe
						-2.31116	0.017278	hsa_circ_chr2_242644067_242651486_F	ING5_ENST00000313552	Frontal Lobe
						-2.31162	0.0172656	hsa_circ_chr12_132834227_132839211_R	GALNT9_ENST00000328957	Frontal Lobe
						-2.31196	0.0172645	hsa_circ_chr5_61649101_61659147_F	KIF2A_ENST00000401507	Frontal Lobe
						-2.31242	0.0172521	hsa_circ_chr11_33350055_33363232_F	HIPK3_ENST00000525975	Frontal Lobe
						-2.31274	0.0172476	hsa_circ_chr3_196448047_196457963_F	PIGX_ENST00000453218	Frontal Lobe
						-2.31287	0.0172397	hsa_circ_chr12_79371578_79611465_F	SYT1_ENST00000393240	Frontal Lobe
						-2.31319	0.0172352	hsa_circ_chr7_103777227_103844682_R	ORC5_ENST00000297431	Frontal Lobe
						-2.31398	0.0172081	hsa_circ_chr1_205238077_205239012_F	TMCC2_ENST00000358024	Frontal Lobe
						-2.31398	0.0172081	hsa_circ_chr8_51306771_51664671_F	SNTG1_ENST00000518864	Frontal Lobe
						-2.31452	0.0171835	hsa_circ_chr13_48916734_48923159_F	RB1_ENST00000525036	Frontal Lobe
						-2.31452	0.0171835	hsa_circ_chr9_94808280_94843245_R	SPTLC1_ENST00000262554	Frontal Lobe
						-2.3155	0.0171666	hsa_circ_chr12_122812493_122812973_R	CLIP1_ENST00000361654	Frontal Lobe
						-2.31604	0.0171421	hsa_circ_chr1_116202261_116206889_F	VANGL1_ENST00000355485	Frontal Lobe
						-2.31609	0.0171532	hsa_circ_chr18_31463207_31523142_R	NOL4_ENST00000261592	Frontal Lobe
						-2.31609	0.0171532	hsa_circ_chr9_140622800_140638542_F	EHMT1_ENST00000462484	Frontal Lobe
						-2.3163	0.0172001	hsa_circ_chr1_247048794_247081679_R	AHCTF1_ENST00000366508	Frontal Lobe
						-2.31649	0.0171297	hsa_circ_chr17_18770594_18793190_F	PRPSAP2_ENST00000432893	Frontal Lobe
						-2.31681	0.0171252	hsa_circ_chr11_35302413_35327789_R	SLC1A2_ENST00000278379	Frontal Lobe
						-2.31703	0.0171252	hsa_circ_chr13_21006240_21013893_R	CRYL1_ENST00000298248	Frontal Lobe
						-2.31748	0.0171129	hsa_circ_chr10_27352916_27368090_R	ANKRD26_ENST00000376087	Frontal Lobe
						-2.31748	0.0171129	hsa_circ_chr15_101922296_101938781_R	PCSK6_ENST00000561177	Frontal Lobe
						-2.31748	0.0171129	hsa_circ_chr5_68862793_68868377_F	GTF2H2C_ENST00000514069	Frontal Lobe
						-2.31762	0.0171117	hsa_circ_chr10_128785784_128798571_F	DOCK1_ENST00000280333	Frontal Lobe
						-2.3182	0.017085	hsa_circ_chr11_61089066_61090566_R	DDB1_ENST00000301764	Frontal Lobe
						-2.3194	0.0170479	hsa_circ_chr2_32602655_32656158_F	BIRC6_ENST00000421745	Frontal Lobe
						-2.31958	0.0170446	hsa_circ_chr11_17121406_17141521_R	PIK3C2A_ENST00000265970	Frontal Lobe
						-2.32111	0.0170033	hsa_circ_chr10_117278772_117607502_F	ATRNL1_ENST00000355044	Frontal Lobe
						-2.3212	0.0170642	hsa_circ_chr17_76027596_76047529_F	TNRC6C_ENST00000588847	Frontal Lobe
						-2.32156	0.016991	hsa_circ_chr3_195800800_195803993_R	TFRC_ENST00000420415	Frontal Lobe
						-2.3217	0.0169899	hsa_circ_chr8_85774530_85800011_F	RALYL_ENST00000522455	Frontal Lobe
						-2.32188	0.0169865	hsa_circ_chr16_11988810_11990639_R	GSPT1_ENST00000439887	Frontal Lobe
						-2.32269	0.016973	hsa_circ_chr7_32678885_32718742_R	DPY19L1P1_ENST00000417811	Frontal Lobe
						-2.32341	0.0169453	hsa_circ_chr9_84267098_84268951_R	TLE1_ENST00000418319	Frontal Lobe
						-2.32387	0.016933	hsa_circ_chr13_100914982_100992513_F	PCCA_ENST00000376279	Frontal Lobe
						-2.32422	0.0169318	hsa_circ_chr7_81662112_81714216_R	CACNA2D1_ENST00000356860	Frontal Lobe
						-2.32466	0.0169062	hsa_circ_chr16_67911411_67915748_F	EDC4_ENST00000358933	Frontal Lobe
						-2.32468	0.0169195	hsa_circ_chr10_123658355_123673408_R	ATE1_ENST00000369043	Frontal Lobe
						-2.32513	0.0169073	hsa_circ_chr6_82922423_82933337_R	IBTK_ENST00000306270	Frontal Lobe
						-2.32578	0.00269994	hsa_circ_chr18_59888269_59899660_F	KIAA1468_ENST00000256858	Frontal Lobe
						-2.326	0.0168684	hsa_circ_chr11_46455023_46529920_R	AMBRA1_ENST00000314845	Frontal Lobe
						-2.326	0.0168684	hsa_circ_chr4_128922870_128932855_F	C4orf29_ENST00000388795	Frontal Lobe
						-2.32659	0.016855	hsa_circ_chr12_32863862_32866305_F	DNM1L_ENST00000452533	Frontal Lobe
						-2.32664	0.0168528	hsa_circ_chr20_35689505_35696589_R	RBL1_ENST00000373664	Frontal Lobe
						-2.32678	0.0168517	hsa_circ_chr2_180347998_180409696_R	ZNF385B_ENST00000466398	Frontal Lobe
						-2.32771	0.016824	hsa_circ_chr19_30774978_30843391_F	ZNF536_ENST00000585628	Frontal Lobe
						-2.32798	0.0168151	hsa_circ_chrX_8536272_8565297_R	KAL1_ENST00000262648	Frontal Lobe
						-2.32831	0.0168106	hsa_circ_chr5_175779624_175782752_R	KIAA1191_ENST00000298569	Frontal Lobe
						-2.32863	0.0167995	hsa_circ_chr5_175749275_175751760_F	SIMC1_ENST00000341199	Frontal Lobe
						-2.32877	0.0167984	hsa_circ_chr14_73749066_73754022_R	NUMB_ENST00000554546	Frontal Lobe
						-2.32877	0.0167984	hsa_circ_chr18_21757976_21819346_R	OSBPL1A_ENST00000319481	Frontal Lobe
						-2.32956	0.0167717	hsa_circ_chr13_41894960_41897178_F	NAA16_ENST00000379367	Frontal Lobe
						-2.33016	0.0167585	hsa_circ_chr10_134503895_134540409_F	INPP5A_ENST00000368594	Frontal Lobe
						-2.33155	0.0167185	hsa_circ_chr15_65266939_65273363_R	SPG21_ENST00000204566	Frontal Lobe
						-2.33168	0.0167173	hsa_circ_chr6_108214685_108246136_R	SEC63_ENST00000369002	Frontal Lobe
						-2.33168	0.0167173	hsa_circ_chr8_3200815_3205683_R	CSMD1_ENST00000335551	Frontal Lobe
						-2.33194	0.016763	hsa_circ_chr2_201881713_201910316_R	FAM126B_ENST00000418596	Frontal Lobe
						-2.33308	0.0166776	hsa_circ_chr6_76368977_76407233_F	SENP6_ENST00000370010	Frontal Lobe
						-2.334	0.0166598	hsa_circ_chr1_21571481_21573856_R	ECE1_ENST00000415912	Frontal Lobe
						-2.33494	0.0166322	hsa_circ_chr1_243716030_243801044_R	AKT3_ENST00000336199	Frontal Lobe
						-2.33507	0.0166246	hsa_circ_chrX_54013510_54022215_R	PHF8_ENST00000338154	Frontal Lobe
						-2.33619	0.0165935	hsa_circ_chr4_89052212_89061166_R	ABCG2_ENST00000515655	Frontal Lobe
						-2.33778	0.016598	hsa_circ_chr2_42883339_42909729_F	MTA3_ENST00000405592	Frontal Lobe
						-2.33818	0.0165406	hsa_circ_chr15_67938568_68065090_F	MAP2K5_ENST00000178640	Frontal Lobe
						-2.33892	0.0165262	hsa_circ_chr1_65129377_65130362_F	CACHD1_ENST00000371073	Frontal Lobe
						-2.33926	0.016512	hsa_circ_chr1_10192426_10221344_F	UBE4B_ENST00000253251	Frontal Lobe
						-2.33972	0.0164999	hsa_circ_chr11_101946603_101952012_F	C11orf70_ENST00000434758	Frontal Lobe
						-2.34018	0.0164878	hsa_circ_chr9_20715320_20993327_F	FOCAD_ENST00000380249	Frontal Lobe
						-2.34064	0.0164757	hsa_circ_chr3_194140607_194152621_R	ATP13A3_ENST00000439040	Frontal Lobe
						-2.34126	0.0164593	hsa_circ_chr5_134010304_134015418_F	SEC24A_ENST00000398844	Frontal Lobe
						-2.34218	0.0164351	hsa_circ_chr5_94275787_94278131_R	MCTP1_ENST00000515393	Frontal Lobe
						-2.34591	0.0163383	hsa_circ_chr7_102850713_102898171_R	DPY19L2P2_ENST00000439473	Frontal Lobe
						-2.34699	0.0163099	hsa_circ_chr8_48812932_48843347_R	PRKDC_ENST00000314191	Frontal Lobe
						-2.34715	0.0163553	hsa_circ_chr15_72252241_72338975_R	MYO9A_ENST00000356056	Frontal Lobe
						-2.35071	0.0162622	hsa_circ_chr9_123184970_123202250_R	CDK5RAP2_ENST00000359309	Frontal Lobe
						-2.35117	0.0162501	hsa_circ_chr9_8465465_8471085_R	PTPRD_ENST00000381196	Frontal Lobe
						-2.35263	0.0161991	hsa_circ_chr17_80847543_80869665_F	TBCD_ENST00000355528	Frontal Lobe
						-2.35437	0.0161554	hsa_circ_chr17_39985041_39987142_R	NT5C3B_ENST00000269534	Frontal Lobe
						-2.35849	0.0160131	hsa_circ_chr4_83765538_83770130_R	SEC31A_ENST00000348405	Frontal Lobe
						-2.35978	0.0160776	hsa_circ_chr5_36108635_36118018_R	LMBRD2_ENST00000296603	Frontal Lobe
						-2.35981	0.0160117	hsa_circ_chr11_93429847_93433352_F	KIAA1731_ENST00000325212	Frontal Lobe
						-2.35981	0.0160117	hsa_circ_chr3_35729230_35750562_F	ARPP21_ENST00000187397	Frontal Lobe
						-2.38557	0.0065996	hsa_circ_chr5_6651954_6663079_F	SRD5A1_ENST00000274192	Frontal Lobe
						-2.39038	0.0152391	hsa_circ_chr13_79896483_79918457_R	RBM26_ENST00000267229	Frontal Lobe
						-2.39199	0.0152336	hsa_circ_chr1_36886076_36889067_R	OSCP1_ENST00000235532	Frontal Lobe
						-2.39553	0.00639016	hsa_circ_chr6_110048311_110064975_F	FIG4_ENST00000230124	Frontal Lobe
						-2.3986	0.00634022	hsa_circ_chr2_223464646_223507724_R	FARSB_ENST00000281828	Frontal Lobe
						-2.42805	0.00017736	hsa_circ_chrY_15021270_15024974_F	DDX3Y_ENST00000360160	Frontal Lobe
						-2.47573	0.00107958	hsa_circ_chr1_213046019_213062599_F	FLVCR1_ENST00000366971	Frontal Lobe
						-2.5019	0.00385097	hsa_circ_chr6_42582808_42585245_F	UBR2_ENST00000372903	Frontal Lobe
						-2.51903	0.00362918	hsa_circ_chr3_184603897_184618760_F	VPS8_ENST00000287546	Frontal Lobe
						-2.52298	0.00904913	hsa_circ_chr11_17124208_17134213_R	PIK3C2A_ENST00000265970	Frontal Lobe
						-2.52298	0.00904913	hsa_circ_chr20_62703294_62703520_F	TCEA2_ENST00000361317	Frontal Lobe
						-2.52675	0.0089775	hsa_circ_chr9_86590672_86591909_R	HNRNPK_ENST00000376281	Frontal Lobe
						-2.53303	0.00886905	hsa_circ_chr9_88618499_88633736_F	NAA35_ENST00000361671	Frontal Lobe
						-2.54309	0.00869171	hsa_circ_chr1_44257772_44303983_F	ST3GAL3_ENST00000489897	Frontal Lobe
						-2.54396	0.00868187	hsa_circ_chr21_32595721_32598266_R	TIAM1_ENST00000286827	Frontal Lobe
						-2.54817	0.00860524	hsa_circ_chr2_40366540_40397489_R	SLC8A1_ENST00000542756	Frontal Lobe
						-2.54984	0.00858466	hsa_circ_chr15_35155067_35163123_R	AQR_ENST00000156471	Frontal Lobe
						-2.54984	0.00858466	hsa_circ_chr2_45704131_45789895_R	SRBD1_ENST00000263736	Frontal Lobe
						-2.55111	0.00855562	hsa_circ_chr4_129042980_129128538_F	LARP1B_ENST00000326639	Frontal Lobe
						-2.5515	0.00854353	hsa_circ_chr15_91769102_91811835_F	SV2B_ENST00000394232	Frontal Lobe
						-2.55317	0.00852306	hsa_circ_chr3_37061800_37070423_F	MLH1_ENST00000231790	Frontal Lobe
						-2.55359	0.0085099	hsa_circ_chr8_18430037_18490316_R	PSD3_ENST00000327040	Frontal Lobe
						-2.5578	0.00843906	hsa_circ_chr15_44788577_44789336_F	CTDSPL2_ENST00000260327	Frontal Lobe
						-2.55801	0.00844268	hsa_circ_chr11_86153862_86159297_R	ME3_ENST00000393324	Frontal Lobe
						-2.55947	0.00841877	hsa_circ_chr12_51076920_51090958_F	DIP2B_ENST00000301180	Frontal Lobe
						-2.56411	0.00834142	hsa_circ_chr15_67842371_67893087_F	MAP2K5_ENST00000178640	Frontal Lobe
						-2.56786	0.00826832	hsa_circ_chr17_33310020_33310571_F	LIG3_ENST00000378526	Frontal Lobe
						-2.56956	0.00825411	hsa_circ_chr12_129360458_129383832_F	GLT1D1_ENST00000442111	Frontal Lobe
						-2.57086	0.0082318	hsa_circ_chr5_154214184_154217738_R	FAXDC2_ENST00000326080	Frontal Lobe
						-2.57086	0.0082318	hsa_circ_chr2_20507738_20518406_R	PUM2_ENST00000338086	Frontal Lobe
						-2.57236	0.008199	hsa_circ_chr10_34620044_34673182_R	PARD3_ENST00000545260	Frontal Lobe
						-2.57236	0.008199	hsa_circ_chr2_183831943_183850955_R	NCKAP1_ENST00000361354	Frontal Lobe
						-2.57358	0.00818032	hsa_circ_chr4_54280781_54319300_F	FIP1L1_ENST00000337488	Frontal Lobe
						-2.57358	0.00818032	hsa_circ_chr1_35569895_35576048_F	ZMYM1_ENST00000417119	Frontal Lobe
						-2.57382	0.00817561	hsa_circ_chrX_62875373_62898452_R	ARHGEF9_ENST00000253401	Frontal Lobe
						-2.57382	0.00817561	hsa_circ_chr20_33065576_33069011_F	ITCH_ENST00000374864	Frontal Lobe
						-2.57416	0.00816641	hsa_circ_chr21_38504981_38525577_F	TTC3_ENST00000418766	Frontal Lobe
						-2.57419	0.00817216	hsa_circ_chr5_179020478_179021964_F	RUFY1_ENST00000319449	Frontal Lobe
						-2.57419	0.00817216	hsa_circ_chr9_127762169_127765849_R	SCAI_ENST00000336505	Frontal Lobe
						-2.5746	0.00815945	hsa_circ_chr10_70915567_70922268_F	VPS26A_ENST00000373382	Frontal Lobe
						-2.57504	0.00815697	hsa_circ_chr17_16042321_16049862_R	NCOR1_ENST00000268712	Frontal Lobe
						-2.57735	0.00811404	hsa_circ_chr14_93934016_93944074_F	UNC79_ENST00000256339	Frontal Lobe
						-2.57735	0.00811404	hsa_circ_chr18_60506016_60527834_F	PHLPP1_ENST00000400316	Frontal Lobe
						-2.57758	0.00810937	hsa_circ_chr18_72493383_72632648_F	ZNF407_ENST00000299687	Frontal Lobe
						-2.57968	0.00807702	hsa_circ_chr4_39875908_39891984_R	PDS5A_ENST00000303538	Frontal Lobe
						-2.57969	0.00808146	hsa_circ_chr4_99950017_99970027_F	METAP1_ENST00000296411	Frontal Lobe
						-2.58013	0.00807455	hsa_circ_chr15_59445788_59506919_R	MYO1E_ENST00000288235	Frontal Lobe
						-2.58368	0.00801921	hsa_circ_chr8_141813641_141900868_R	PTK2_ENST00000522684	Frontal Lobe
						-2.58874	0.00793226	hsa_circ_chr4_10099334_10100763_R	WDR1_ENST00000499869	Frontal Lobe
						-2.59003	0.00791057	hsa_circ_chr1_109338855_109340859_F	STXBP3_ENST00000370008	Frontal Lobe
						-2.59169	0.0078856	hsa_circ_chr16_87453388_87454322_R	ZCCHC14_ENST00000268616	Frontal Lobe
						-2.59376	0.00785496	hsa_circ_chr13_32652970_32699012_F	FRY_ENST00000380250	Frontal Lobe
						-2.59566	0.00782557	hsa_circ_chr11_68350510_68363686_F	PPP6R3_ENST00000393799	Frontal Lobe
						-2.59566	0.00782557	hsa_circ_chr10_12070743_12071523_R	UPF2_ENST00000356352	Frontal Lobe
						-2.59774	0.00782061	hsa_circ_chr13_74387288_74569190_R	KLF12_ENST00000377666	Frontal Lobe
						-2.59862	0.00777939	hsa_circ_chr17_27977671_27982625_R	SSH2_ENST00000269033	Frontal Lobe
						-2.60408	0.00769655	hsa_circ_chr10_121685547_121691830_F	SEC23IP_ENST00000369075	Frontal Lobe
						-2.60559	0.00766974	hsa_circ_chrY_2829114_2829687_F	ZFY_ENST00000383052	Frontal Lobe
						-2.60701	0.007652	hsa_circ_chr14_50262508_50296144_R	NEMF_ENST00000298310	Frontal Lobe
						-2.61003	0.00760329	hsa_circ_chr6_56466240_56474142_R	DST_ENST00000446842	Frontal Lobe
						-2.61757	0.00749228	hsa_circ_chr12_93192667_93226626_R	EEA1_ENST00000322349	Frontal Lobe
						-2.61843	0.00747808	hsa_circ_chr8_130874474_130916831_R	FAM49B_ENST00000522746	Frontal Lobe
						-2.74368	0.00444999	hsa_circ_chr4_39077584_39114852_F	KLHL5_ENST00000261425	Frontal Lobe
						-2.75126	0.00437047	hsa_circ_chr2_141135748_141232906_R	LRP1B_ENST00000389484	Frontal Lobe
						-2.75304	0.00435289	hsa_circ_chr16_28499911_28500707_R	CLN3_ENST00000359984	Frontal Lobe
						-2.76062	0.00427494	hsa_circ_chr7_92888861_92926555_F	CCDC132_ENST00000305866	Frontal Lobe
						-2.768	0.00420684	hsa_circ_chr13_114149816_114164739_F	TMCO3_ENST00000434316	Frontal Lobe
						-2.77312	0.00415855	hsa_circ_chr6_106649846_106740981_R	ATG5_ENST00000343245	Frontal Lobe
						-2.7754	0.004131	hsa_circ_chr13_45580336_45594563_F	GPALPP1_ENST00000379151	Frontal Lobe
						-2.7802	0.00408362	hsa_circ_chr2_203676468_203684622_R	ICA1L_ENST00000392237	Frontal Lobe
						-2.78171	0.00407157	hsa_circ_chr18_74561481_74620529_F	ZNF236_ENST00000320610	Frontal Lobe
						-2.78209	0.00406935	hsa_circ_chr4_62845280_62910267_F	LPHN3_ENST00000512091	Frontal Lobe
						-2.79745	0.00392801	hsa_circ_chr3_120871323_120957965_F	STXBP5L_ENST00000273666	Frontal Lobe
						-2.79833	0.00391513	hsa_circ_chr10_102684729_102685180_F	FAM178A_ENST00000238961	Frontal Lobe
						-2.7995	0.00390415	hsa_circ_chr7_148463652_148464841_F	CUL1_ENST00000409469	Frontal Lobe
						-2.79956	0.00390114	hsa_circ_chr3_93714717_93758832_F	ARL13B_ENST00000394222	Frontal Lobe
						-2.79956	0.00390114	hsa_circ_chr9_22046749_22112394_F	CDKN2B-AS1_ENST00000585267	Frontal Lobe
						-2.80499	0.0038548	hsa_circ_chr2_98475766_98543950_R	TMEM131_ENST00000186436	Frontal Lobe
						-2.81454	0.00376644	hsa_circ_chr7_77200394_77240363_F	PTPN12_ENST00000248594	Frontal Lobe
						-2.81967	0.00372252	hsa_circ_chr5_138221900_138223331_F	CTNNA1_ENST00000355078	Frontal Lobe
						-2.8216	0.00370599	hsa_circ_chr1_204082042_204086318_F	SOX13_ENST00000367203	Frontal Lobe
						-2.8308	0.00362458	hsa_circ_chr16_19656207_19693712_F	C16orf62_ENST00000438132	Frontal Lobe
						-2.83087	0.00361245	hsa_circ_chr4_122754385_122760851_R	BBS7_ENST00000264499	Frontal Lobe
						-2.85509	0.00338358	hsa_circ_chrY_21901413_21903743_R	KDM5D_ENST00000317961	Frontal Lobe
						-2.85593	0.00338646	hsa_circ_chr21_38792600_38853128_F	DYRK1A_ENST00000338785	Frontal Lobe
						-2.95599	0.00200819	hsa_circ_chr17_27975161_27982625_R	SSH2_ENST00000269033	Frontal Lobe
						-2.95714	0.00200216	hsa_circ_chr2_233587263_233589401_F	GIGYF2_ENST00000427233	Frontal Lobe
						-2.97117	0.00191469	hsa_circ_chr3_44396230_44409200_F	TCAIM_ENST00000417237	Frontal Lobe
						-2.98179	0.0018559	hsa_circ_chr12_106477641_106500303_R	NUAK1_ENST00000261402	Frontal Lobe
						-3.00089	0.0017549	hsa_circ_chr17_65162593_65163912_R	HELZ_ENST00000358691	Frontal Lobe
						-3.00627	0.00172628	hsa_circ_chr3_124132316_124153372_F	KALRN_ENST00000460856	Frontal Lobe
						-3.00726	0.00172286	hsa_circ_chrX_53651555_53681075_R	HUWE1_ENST00000342160	Frontal Lobe
						-3.01783	0.00167565	hsa_circ_chr2_86386658_86389202_R	IMMT_ENST00000254636	Frontal Lobe
						-3.14477	0.000906729	hsa_circ_chr2_15467873_15542425_R	NBAS_ENST00000441750	Frontal Lobe
						-3.14551	0.000904567	hsa_circ_chr1_98015115_98060722_R	DPYD_ENST00000370192	Frontal Lobe
						-3.15671	0.000872205	hsa_circ_chr21_45106684_45108121_F	RRP1B_ENST00000340648	Frontal Lobe
						-3.17118	0.000830636	hsa_circ_chr20_5538590_5585086_R	GPCPD1_ENST00000379019	Frontal Lobe
						-3.33333	0.000396254	hsa_circ_chr4_73944358_73958017_R	ANKRD17_ENST00000358602	Frontal Lobe
						-3.47161	0.000197236	hsa_circ_chr12_40223904_40265763_R	SLC2A13_ENST00000280871	Frontal Lobe
						-3.85789	1.65708e-05	hsa_circ_chr14_76548710_76548934_F	IFT43_ENST00000314067	Frontal Lobe

## Sheet: GSE67333
Elevated in AD						Reduced in AD
Fold Change	p-value	HSA Name	Tracking Name	Tissue Type		Fold Change	p-value	HSA Name	Tracking Name	Tissue Type
6.34632	0.00029991	hsa_circ_chr14_35331249_35331528_R	BAZ1A_ENST00000358716	Hippocampus		-1.66414	0.0397262	hsa_circ_chr10_34648074_34673182_R	PARD3_ENST00000545260	Hippocampus
6.28302	0.000411608	hsa_circ_chr1_19243396_19243536_R	RP13-279N23.2_ENST00000494072	Hippocampus		-1.83852	0.0400437	hsa_circ_chr6_135360710_135363264_R	HBS1L_ENST00000367837	Hippocampus
5.96985	0.00159171	hsa_circ_chr14_76548710_76548934_F	IFT43_ENST00000314067	Hippocampus		-2.24435	0.0440614	hsa_circ_chr6_163876310_163956157_F	QKI_ENST00000361758	Hippocampus
5.89816	0.00209484	hsa_circ_chr20_25666202_25667102_R	ZNF337_ENST00000252979	Hippocampus		-3.0228	0.0397028	hsa_circ_chr9_138741982_138774924_R	CAMSAP1_ENST00000389532	Hippocampus
5.79468	0.00307699	hsa_circ_chr2_54278094_54284497_F	ACYP2_ENST00000458030	Hippocampus		-3.333	0.00760552	hsa_circ_chr12_122773035_122801402_R	CLIP1_ENST00000361654	Hippocampus
5.76641	0.00337013	hsa_circ_chr13_77817193_77870809_R	MYCBP2_ENST00000544440	Hippocampus		-3.39622	0.0470166	hsa_circ_chr4_66270091_66286283_R	EPHA5_ENST00000273854	Hippocampus
5.73258	0.00381798	hsa_circ_chr17_27778472_27861318_F	TAOK1_ENST00000261716	Hippocampus		-3.54447	0.0318372	hsa_circ_chr1_22047528_22056325_R	USP48_ENST00000400301	Hippocampus
5.68987	0.00440685	hsa_circ_chr11_62603031_62603166_R	WDR74_ENST00000311713	Hippocampus		-3.62463	0.025196	hsa_circ_chr9_33467277_33467391_R	NOL6_ENST00000353159	Hippocampus
5.64227	0.00517693	hsa_circ_chr10_50952824_50953389_R	OGDHL_ENST00000374103	Hippocampus		-3.8496	0.0144846	hsa_circ_chr9_125719289_125761045_F	RABGAP1_ENST00000456584	Hippocampus
5.57424	0.00642163	hsa_circ_chr11_93523739_93535138_F	MED17_ENST00000251871	Hippocampus		-3.94538	0.041243	hsa_circ_chr6_43550052_43550878_F	POLH_ENST00000372236	Hippocampus
5.56355	0.00657602	hsa_circ_chr21_34022493_34025676_R	SYNJ1_ENST00000357345	Hippocampus		-4.03376	0.0336383	hsa_circ_chr3_48506061_48506207_F	ATRIP_ENST00000320211	Hippocampus
5.55988	0.00670963	hsa_circ_chr14_81961424_81969227_R	SEL1L_ENST00000336735	Hippocampus		-4.14317	0.0245836	hsa_circ_chr15_49528047_49584734_F	GALK2_ENST00000327171	Hippocampus
5.53885	0.00718542	hsa_circ_chr5_31421378_31424578_R	DROSHA_ENST00000511367	Hippocampus		-4.25909	0.0155637	hsa_circ_chr2_178378546_178388533_F	AGPS_ENST00000264167	Hippocampus
5.50423	0.00797639	hsa_circ_chr9_79244107_79259825_R	PRUNE2_ENST00000376718	Hippocampus		-4.54747	0.0495224	hsa_circ_chr7_128394315_128399906_F	CALU_ENST00000535623	Hippocampus
5.49974	0.00804163	hsa_circ_chr9_33271149_33278223_F	CHMP5_ENST00000223500	Hippocampus		-4.55768	0.0499397	hsa_circ_chr1_57252847_57258476_R	C1orf168_ENST00000343433	Hippocampus
5.4613	0.00897406	hsa_circ_chr19_34921480_34925873_F	UBA2_ENST00000607361	Hippocampus		-4.55951	0.0490803	hsa_circ_chr8_136533479_136594316_F	KHDRBS3_ENST00000355849	Hippocampus
5.40407	0.0105644	hsa_circ_chr22_30032739_30038274_F	NF2_ENST00000413209	Hippocampus		-4.56492	0.0499608	hsa_circ_chr18_34081894_34092506_F	FHOD3_ENST00000257209	Hippocampus
5.39988	0.0106285	hsa_circ_chr10_51606987_51620382_R	TIMM23_ENST00000260867	Hippocampus		-4.56979	0.0481155	hsa_circ_chr2_27672690_27672864_R	IFT172_ENST00000260570	Hippocampus
5.37414	0.0113967	hsa_circ_chr12_459786_463400_R	KDM5A_ENST00000399788	Hippocampus		-4.57397	0.04826	hsa_circ_chr11_47441988_47442181_R	PSMC3_ENST00000602866	Hippocampus
5.37044	0.0115759	hsa_circ_chr2_44436348_44436466_F	PPM1B_ENST00000419807	Hippocampus		-4.57891	0.0478154	hsa_circ_chr1_201816406_201816766_F	IPO9_ENST00000361565	Hippocampus
5.35939	0.0119621	hsa_circ_chr5_108203467_108207913_F	FER_ENST00000536402	Hippocampus		-4.58734	0.0485215	hsa_circ_chr8_67726087_67743546_F	C8orf44-SGK3_ENST00000519289	Hippocampus
5.35568	0.011951	hsa_circ_chr5_94114814_94230540_R	MCTP1_ENST00000515393	Hippocampus		-4.59118	0.0478092	hsa_circ_chr6_144104355_144128270_F	PHACTR2_ENST00000367584	Hippocampus
5.34843	0.0122375	hsa_circ_chr1_167971719_167974031_F	DCAF6_ENST00000367843	Hippocampus		-4.5949	0.0471115	hsa_circ_chr5_53079796_53080974_R	CTD-2081C10.1_ENST00000504552	Hippocampus
5.34593	0.0121901	hsa_circ_chr8_141799572_141874498_R	PTK2_ENST00000522684	Hippocampus		-4.60579	0.0464422	hsa_circ_chr3_50129475_50131308_F	RBM6_ENST00000434592	Hippocampus
5.33943	0.0124496	hsa_circ_chr12_121853961_121855714_F	RNF34_ENST00000361234	Hippocampus		-4.60671	0.0458384	hsa_circ_chr19_37209849_37211463_F	ZNF567_ENST00000588311	Hippocampus
5.32463	0.0129192	hsa_circ_chr12_100048844_100206089_R	ANKS1B_ENST00000547776	Hippocampus		-4.60671	0.0458384	hsa_circ_chrX_49137868_49138526_F	PPP1R3F_ENST00000438316	Hippocampus
5.29698	0.0138943	hsa_circ_chr4_77045801_77065626_R	NUP54_ENST00000264883	Hippocampus		-4.61074	0.0455774	hsa_circ_chr1_46543186_46546422_R	PIK3R3_ENST00000262741	Hippocampus
5.29484	0.013956	hsa_circ_chr18_39623696_39629569_F	PIK3C3_ENST00000262039	Hippocampus		-4.6166	0.0457853	hsa_circ_chr2_136393459_136418963_F	R3HDM1_ENST00000409478	Hippocampus
5.28267	0.0143073	hsa_circ_chr16_28499911_28500707_R	CLN3_ENST00000359984	Hippocampus		-4.62395	0.0457954	hsa_circ_chr10_34420390_34649187_R	PARD3_ENST00000545260	Hippocampus
5.28188	0.0143431	hsa_circ_chr1_220752695_220792097_F	MARK1_ENST00000402574	Hippocampus		-4.63403	0.0447619	hsa_circ_chr3_120833771_120876474_F	STXBP5L_ENST00000273666	Hippocampus
5.27645	0.0145218	hsa_circ_chr1_180971741_180974599_R	STX6_ENST00000258301	Hippocampus		-4.63799	0.0445076	hsa_circ_chr7_123332400_123346880_R	WASL_ENST00000223023	Hippocampus
5.27555	0.0146368	hsa_circ_chr18_43702432_43703330_F	HAUS1_ENST00000282058	Hippocampus		-4.63799	0.0445076	hsa_circ_chrX_17047648_17121902_F	REPS2_ENST00000357277	Hippocampus
5.27379	0.014871	hsa_circ_chr2_61319598_61345251_F	KIAA1841_ENST00000453186	Hippocampus		-4.63799	0.0445076	hsa_circ_chr11_9182259_9215228_R	DENND5A_ENST00000328194	Hippocampus
5.27181	0.0147729	hsa_circ_chr10_102678140_102685776_F	FAM178A_ENST00000238961	Hippocampus		-4.64577	0.0432455	hsa_circ_chr17_57125043_57161450_R	TRIM37_ENST00000393066	Hippocampus
5.25395	0.0155104	hsa_circ_chr9_8436591_8460571_R	PTPRD_ENST00000381196	Hippocampus		-4.64858	0.0438863	hsa_circ_chr12_1136913_1137738_F	ERC1_ENST00000543086	Hippocampus
5.25219	0.0155762	hsa_circ_chr1_6727768_6741097_R	DNAJC11_ENST00000377577	Hippocampus		-4.67676	0.0426721	hsa_circ_chr2_159077106_159222588_R	CCDC148_ENST00000409187	Hippocampus
5.24718	0.0157622	hsa_circ_chr8_37727937_37735069_R	RAB11FIP1_ENST00000287263	Hippocampus		-4.67676	0.0426721	hsa_circ_chr8_63492097_63502353_F	NKAIN3_ENST00000519049	Hippocampus
5.24718	0.0157622	hsa_circ_chr6_12120122_12136125_F	HIVEP1_ENST00000379388	Hippocampus		-4.67792	0.0416937	hsa_circ_chr1_150416726_150430046_F	RPRD2_ENST00000492220	Hippocampus
5.23534	0.0161522	hsa_circ_chr1_6021853_6046387_R	NPHP4_ENST00000489180	Hippocampus		-4.68587	0.0415579	hsa_circ_chr2_238617186_238629465_F	LRRFIP1_ENST00000308482	Hippocampus
5.23359	0.0163141	hsa_circ_chr4_95796981_95917285_F	BMPR1B_ENST00000515059	Hippocampus		-4.68884	0.0414538	hsa_circ_chr2_159077106_159195597_R	CCDC148_ENST00000283233	Hippocampus
5.23309	0.0163365	hsa_circ_chr4_146767107_146813567_R	ZNF827_ENST00000508784	Hippocampus		-4.692	0.0409017	hsa_circ_chr1_243716030_243828185_R	AKT3_ENST00000336199	Hippocampus
5.23102	0.0162357	hsa_circ_chr12_123793856_123800207_R	SBNO1_ENST00000267176	Hippocampus		-4.71411	0.0392427	hsa_circ_chr1_97770814_98348930_R	DPYD_ENST00000370192	Hippocampus
5.22844	0.0163954	hsa_circ_chr8_42927323_42938323_F	FNTA_ENST00000302279	Hippocampus		-4.71604	0.0395911	hsa_circ_chr6_148789680_148795358_F	SASH1_ENST00000367467	Hippocampus
5.22726	0.0165316	hsa_circ_chr6_101246588_101253756_R	ASCC3_ENST00000369162	Hippocampus		-4.71807	0.040379	hsa_circ_chr12_69103784_69109520_F	NUP107_ENST00000229179	Hippocampus
5.21463	0.0169936	hsa_circ_chr2_136505836_136519481_F	UBXN4_ENST00000272638	Hippocampus		-4.71911	0.0394954	hsa_circ_chr1_109773499_109774408_F	SARS_ENST00000234677	Hippocampus
5.21019	0.0169784	hsa_circ_chr3_129551616_129599402_R	TMCC1_ENST00000505924	Hippocampus		-4.72305	0.0395727	hsa_circ_chr1_193038163_193053787_F	TROVE2_ENST00000367443	Hippocampus
5.20332	0.0175121	hsa_circ_chr14_52905921_53011089_R	TXNDC16_ENST00000281741	Hippocampus		-4.73449	0.0388122	hsa_circ_chr5_156752489_156753275_F	CYFIP2_ENST00000523969	Hippocampus
5.20207	0.017354	hsa_circ_chr1_8684368_8716500_R	RERE_ENST00000337907	Hippocampus		-4.73449	0.0388122	hsa_circ_chrY_14821320_14885859_F	USP9Y_ENST00000338981	Hippocampus
5.20111	0.0173139	hsa_circ_chr4_151656409_151770150_R	LRBA_ENST00000535741	Hippocampus		-4.73772	0.0380096	hsa_circ_chr11_129979323_129980556_F	APLP2_ENST00000533618	Hippocampus
5.18418	0.0180519	hsa_circ_chr6_69653721_69785930_F	BAI3_ENST00000370598	Hippocampus		-4.73969	0.0383359	hsa_circ_chr6_37336259_37344809_F	RNF8_ENST00000373479	Hippocampus
5.17623	0.0185632	hsa_circ_chr17_58342772_58348842_R	USP32_ENST00000300896	Hippocampus		-4.74151	0.0387904	hsa_circ_chr2_58311223_58316858_F	VRK2_ENST00000435505	Hippocampus
5.1603	0.0189728	hsa_circ_chr22_25771779_25771975_R	LRP5L_ENST00000402859	Hippocampus		-4.7444	0.0382953	hsa_circ_chr1_67792417_67804386_F	IL12RB2_ENST00000262345	Hippocampus
5.15491	0.0191896	hsa_circ_chr18_34646852_34664195_F	KIAA1328_ENST00000435985	Hippocampus		-4.7583	0.0382447	hsa_circ_chr17_44159806_44249598_R	KANSL1_ENST00000574590	Hippocampus
5.15429	0.0194528	hsa_circ_chr13_42361572_42465723_R	VWA8_ENST00000379310	Hippocampus		-4.76403	0.0371932	hsa_circ_chr4_39902045_39904080_R	PDS5A_ENST00000303538	Hippocampus
5.14572	0.0195653	hsa_circ_chr1_48860938_48869554_R	SPATA6_ENST00000371847	Hippocampus		-4.76561	0.0365732	hsa_circ_chr6_7398930_7405588_F	RIOK1_ENST00000379834	Hippocampus
5.14109	0.0199831	hsa_circ_chr2_242352721_242374445_F	FARP2_ENST00000264042	Hippocampus		-4.77375	0.0366062	hsa_circ_chr11_47436710_47436810_F	SLC39A13_ENST00000533076	Hippocampus
5.13018	0.0204443	hsa_circ_chr1_150933038_150934634_F	SETDB1_ENST00000271640	Hippocampus		-4.78396	0.0352615	hsa_circ_chr1_151611363_151665959_F	SNX27_ENST00000368841	Hippocampus
5.12409	0.0207158	hsa_circ_chr14_66028054_66096324_F	FUT8_ENST00000360689	Hippocampus		-4.78493	0.0354399	hsa_circ_chr9_77611362_77614786_R	C9orf41_ENST00000376834	Hippocampus
5.1103	0.0210709	hsa_circ_chr11_22225349_22261230_F	ANO5_ENST00000324559	Hippocampus		-4.80501	0.0345201	hsa_circ_chr11_85718584_85742653_R	PICALM_ENST00000532317	Hippocampus
5.09862	0.0218325	hsa_circ_chr6_76412360_76419346_F	SENP6_ENST00000370010	Hippocampus		-4.83778	0.0332865	hsa_circ_chrX_123587186_123695667_R	TENM1_ENST00000371130	Hippocampus
5.09537	0.0221265	hsa_circ_chr5_167927595_167937691_F	RARS_ENST00000231572	Hippocampus		-4.84069	0.0328094	hsa_circ_chrX_32466572_32591963_R	DMD_ENST00000378677	Hippocampus
5.09494	0.0217543	hsa_circ_chr13_101881743_102031004_R	NALCN_ENST00000251127	Hippocampus		-4.84348	0.0323415	hsa_circ_chr7_152012222_152055760_R	KMT2C_ENST00000262189	Hippocampus
5.09073	0.0221981	hsa_circ_chr3_55984452_56115012_R	ERC2_ENST00000288221	Hippocampus		-4.87479	0.0312906	hsa_circ_chr7_74536691_74536811_F	GTF2IRD2B_ENST00000398546	Hippocampus
5.08111	0.022645	hsa_circ_chr9_78547294_78641953_F	PCSK5_ENST00000545128	Hippocampus		-4.87742	0.0308529	hsa_circ_chr4_77917577_77941823_F	SEPT11_ENST00000264893	Hippocampus
5.06509	0.0234157	hsa_circ_chr2_212587117_212589919_R	ERBB4_ENST00000342788	Hippocampus		-4.88596	0.0295697	hsa_circ_chr14_47342635_47504507_R	MDGA2_ENST00000426342	Hippocampus
5.06072	0.0237708	hsa_circ_chr14_50647289_50671127_R	SOS2_ENST00000216373	Hippocampus		-4.88891	0.0299664	hsa_circ_chr9_14120438_14307519_R	NFIB_ENST00000380934	Hippocampus
5.05257	0.0241805	hsa_circ_chr11_111907996_111910121_F	DLAT_ENST00000280346	Hippocampus		-4.92033	0.0282699	hsa_circ_chr16_31045435_31045517_F	STX4_ENST00000457779	Hippocampus
5.0457	0.0242123	hsa_circ_chr8_38153313_38157108_R	WHSC1L1_ENST00000317025	Hippocampus		-4.92778	0.0275373	hsa_circ_chr17_78055344_78055857_F	CCDC40_ENST00000374877	Hippocampus
5.03303	0.0253131	hsa_circ_chr10_123661905_123683844_R	ATE1_ENST00000369043	Hippocampus		-4.9311	0.0281821	hsa_circ_chr2_32602655_32673996_F	BIRC6_ENST00000421745	Hippocampus
5.02489	0.0255805	hsa_circ_chr6_79675419_79695145_R	PHIP_ENST00000275034	Hippocampus		-4.94682	0.0270454	hsa_circ_chr4_170398274_170459062_R	NEK1_ENST00000439128	Hippocampus
5.01831	0.0257381	hsa_circ_chr4_86950349_87028505_R	MAPK10_ENST00000395169	Hippocampus		-4.95267	0.026249	hsa_circ_chr1_31501642_31532424_R	PUM1_ENST00000424085	Hippocampus
5.01236	0.026048	hsa_circ_chr15_65273201_65273363_R	SPG21_ENST00000204566	Hippocampus		-4.95944	0.0266021	hsa_circ_chr5_142252964_142311690_F	ARHGAP26_ENST00000274498	Hippocampus
5.0101	0.0260146	hsa_circ_chr5_80388619_80409739_F	RASGRF2_ENST00000265080	Hippocampus		-4.97672	0.0258359	hsa_circ_chr9_115030328_115060196_R	PTBP3_ENST00000458258	Hippocampus
5.00593	0.0262344	hsa_circ_chr1_173593925_173596298_R	ANKRD45_ENST00000333279	Hippocampus		-4.98723	0.0251402	hsa_circ_chr20_40141484_40179999_R	CHD6_ENST00000373233	Hippocampus
5.00003	0.0267103	hsa_circ_chr19_5713144_5714282_R	LONP1_ENST00000587552	Hippocampus		-4.99979	0.0244731	hsa_circ_chr21_16415815_16415895_R	NRIP1_ENST00000318948	Hippocampus
4.99948	0.0267408	hsa_circ_chr10_118680944_118728223_R	KIAA1598_ENST00000392903	Hippocampus		-5.04752	0.0222406	hsa_circ_chr15_71193260_71211532_F	LRRC49_ENST00000544974	Hippocampus
4.99923	0.0270331	hsa_circ_chr7_23224688_23224917_F	NUPL2_ENST00000258742	Hippocampus		-5.05085	0.022511	hsa_circ_chr6_157405795_157470085_F	ARID1B_ENST00000350026	Hippocampus
4.99373	0.0269973	hsa_circ_chr1_35870623_35871069_F	ZMYM4_ENST00000373297	Hippocampus		-5.05309	0.0221864	hsa_circ_chr12_107002574_107048129_F	RFX4_ENST00000392842	Hippocampus
4.99286	0.027047	hsa_circ_chr16_4953886_4960950_R	PPL_ENST00000345988	Hippocampus		-5.05477	0.0215151	hsa_circ_chr7_86394321_86416432_F	GRM3_ENST00000361669	Hippocampus
4.98825	0.0273739	hsa_circ_chr5_156727722_156731374_F	CYFIP2_ENST00000523969	Hippocampus		-5.06884	0.0214508	hsa_circ_chr11_92085261_92430611_F	FAT3_ENST00000298047	Hippocampus
4.98825	0.0273739	hsa_circ_chr3_122081814_122084313_R	CCDC58_ENST00000466854	Hippocampus		-5.07925	0.0207981	hsa_circ_chr12_13906250_13906849_R	GRIN2B_ENST00000609686	Hippocampus
4.98825	0.0273739	hsa_circ_chr12_109678882_109685508_F	ACACB_ENST00000338432	Hippocampus		-5.08122	0.0205747	hsa_circ_chr10_126727565_126822181_R	CTBP2_ENST00000494626	Hippocampus
4.98594	0.0273441	hsa_circ_chr9_111812562_111812972_R	TMEM245_ENST00000374586	Hippocampus		-5.08708	0.0204545	hsa_circ_chr1_28785595_28807116_F	PHACTR4_ENST00000373839	Hippocampus
4.98378	0.027766	hsa_circ_chr7_40038959_40087476_F	CDK13_ENST00000181839	Hippocampus		-5.09486	0.0201174	hsa_circ_chrY_4924929_4968748_F	PCDH11Y_ENST00000333703	Hippocampus
4.98345	0.0277867	hsa_circ_chr15_72558332_72559085_R	PARP6_ENST00000569795	Hippocampus		-5.1087	0.0189532	hsa_circ_chr18_6237962_6244587_R	L3MBTL4_ENST00000400105	Hippocampus
4.97939	0.0281265	hsa_circ_chr2_201790558_201798697_R	ORC2_ENST00000234296	Hippocampus		-5.12613	0.018833	hsa_circ_chr19_35258220_35260460_R	ZNF599_ENST00000329285	Hippocampus
4.97765	0.0278685	hsa_circ_chr1_246078831_246490639_R	SMYD3_ENST00000541742	Hippocampus		-5.12623	0.0190286	hsa_circ_chr1_243809194_244006584_R	AKT3_ENST00000366540	Hippocampus
4.9732	0.0279368	hsa_circ_chr6_76368977_76380436_F	SENP6_ENST00000370010	Hippocampus		-5.13589	0.0182773	hsa_circ_chr1_21415630_21437876_R	EIF4G3_ENST00000356916	Hippocampus
4.96082	0.0288596	hsa_circ_chr15_66015185_66034122_R	DENND4A_ENST00000443035	Hippocampus		-5.17424	0.0166245	hsa_circ_chrX_19953926_19988416_R	CXorf23_ENST00000379687	Hippocampus
4.95246	0.0290693	hsa_circ_chr1_40874324_40875507_F	SMAP2_ENST00000435168	Hippocampus		-5.18594	0.0165352	hsa_circ_chr7_140476711_140534672_R	BRAF_ENST00000288602	Hippocampus
4.9502	0.0291862	hsa_circ_chr6_38224184_38256237_R	BTBD9_ENST00000314100	Hippocampus		-5.1876	0.0163703	hsa_circ_chr12_100200181_100219167_R	ANKS1B_ENST00000547776	Hippocampus
4.94906	0.0294188	hsa_circ_chr4_156617957_156643344_F	GUCY1A3_ENST00000455639	Hippocampus		-5.20049	0.0155948	hsa_circ_chr1_58971731_59000003_R	OMA1_ENST00000421528	Hippocampus
4.94807	0.0292869	hsa_circ_chr8_141771263_141900868_R	PTK2_ENST00000522684	Hippocampus		-5.27357	0.0129846	hsa_circ_chr6_17825998_17834302_R	KIF13A_ENST00000378814	Hippocampus
4.94722	0.0295039	hsa_circ_chr3_155611306_155629068_F	GMPS_ENST00000496455	Hippocampus		-5.29605	0.0126383	hsa_circ_chr8_18430037_18432795_R	PSD3_ENST00000327040	Hippocampus
4.94652	0.0293547	hsa_circ_chr16_71692135_71713438_R	PHLPP2_ENST00000568004	Hippocampus		-5.31146	0.0121718	hsa_circ_chr2_46067518_46070202_F	PRKCE_ENST00000480453	Hippocampus
4.94652	0.0293547	hsa_circ_chr10_129137269_129183173_F	DOCK1_ENST00000280333	Hippocampus		-5.31242	0.0117784	hsa_circ_chr16_71186561_71220821_R	HYDIN_ENST00000393567	Hippocampus
4.94171	0.029441	hsa_circ_chr10_76732264_76748870_F	KAT6B_ENST00000372725	Hippocampus		-5.34137	0.0112219	hsa_circ_chr12_19406873_19413955_F	PLEKHA5_ENST00000309364	Hippocampus
4.9397	0.0296941	hsa_circ_chr16_19539188_19548909_F	CCP110_ENST00000396212	Hippocampus		-5.36213	0.0106718	hsa_circ_chr2_135887564_135911446_F	RAB3GAP1_ENST00000264158	Hippocampus
4.93903	0.0297394	hsa_circ_chr16_24762046_24803138_F	TNRC6A_ENST00000315183	Hippocampus		-5.44628	0.00833827	hsa_circ_chr2_70074674_70088479_F	GMCL1_ENST00000282570	Hippocampus
4.93001	0.0303644	hsa_circ_chr4_2701406_2702271_F	FAM193A_ENST00000545951	Hippocampus		-5.48199	0.00751901	hsa_circ_chr1_179955303_179966310_F	CEP350_ENST00000367607	Hippocampus
4.92988	0.0305415	hsa_circ_chr3_48793811_48802782_R	PRKAR2A_ENST00000265563	Hippocampus		-5.7692	0.00284705	hsa_circ_chr2_27456008_27456148_F	CAD_ENST00000264705	Hippocampus
4.92729	0.0304711	hsa_circ_chr4_85599320_85600395_R	WDFY3_ENST00000322366	Hippocampus		-5.81222	0.00245687	hsa_circ_chr9_33026472_33026988_F	DNAJA1_ENST00000330899	Hippocampus
4.92729	0.0304711	hsa_circ_chr1_224581529_224612356_R	WDR26_ENST00000414423	Hippocampus		-5.88412	0.00187628	hsa_circ_chr1_233482187_233490757_F	MLK4_ENST00000366623	Hippocampus
4.92226	0.0304062	hsa_circ_chr14_62187096_62188541_F	HIF1A_ENST00000394997	Hippocampus		-5.97189	0.00132567	hsa_circ_chr4_140450184_140454520_R	SETD7_ENST00000506866	Hippocampus
4.91395	0.0313809	hsa_circ_chr7_80418621_80447734_R	SEMA3C_ENST00000265361	Hippocampus		-6.19075	0.00051322	hsa_circ_chr18_20555115_20581692_F	RBBP8_ENST00000327155	Hippocampus
4.90551	0.0314201	hsa_circ_chr19_41239064_41243674_F	ITPKC_ENST00000263370	Hippocampus		-10.2834	0.0257344	hsa_circ_chr19_6501429_6501525_R	TUBB4A_ENST00000264071	Hippocampus
4.90328	0.0315366	hsa_circ_chr3_135979320_135980907_F	PCCB_ENST00000251654	Hippocampus
4.88169	0.0328937	hsa_circ_chr19_45766370_45769539_F	MARK4_ENST00000262891	Hippocampus
4.87691	0.0331152	hsa_circ_chr11_22225349_22284589_F	ANO5_ENST00000324559	Hippocampus
4.87528	0.0334326	hsa_circ_chr15_43309292_43317627_R	UBR1_ENST00000290650	Hippocampus
4.869	0.0335715	hsa_circ_chr5_135483520_135489852_F	SMAD5_ENST00000514641	Hippocampus
4.86763	0.0334378	hsa_circ_chr4_170345703_170429482_R	NEK1_ENST00000439128	Hippocampus
4.85825	0.0343585	hsa_circ_chr16_70292882_70296427_R	AARS_ENST00000261772	Hippocampus
4.85672	0.0340333	hsa_circ_chr9_88920106_88924932_R	ZCCHC6_ENST00000277141	Hippocampus
4.85548	0.0343217	hsa_circ_chr1_16199310_16203173_F	SPEN_ENST00000375759	Hippocampus
4.85441	0.0341621	hsa_circ_chr16_71718378_71748704_R	PHLPP2_ENST00000568954	Hippocampus
4.85161	0.03499	hsa_circ_chr18_31187557_31251830_F	ASXL3_ENST00000592288	Hippocampus
4.83885	0.0352335	hsa_circ_chr20_32216155_32217720_F	CBFA2T2_ENST00000342704	Hippocampus
4.83652	0.0356255	hsa_circ_chr18_8076452_8143777_F	PTPRM_ENST00000580170	Hippocampus
4.83512	0.035476	hsa_circ_chr4_95155104_95206220_F	SMARCAD1_ENST00000359052	Hippocampus
4.8323	0.0360816	hsa_circ_chr8_65046004_65063721_R	RP11-32K4.1_ENST00000523191	Hippocampus
4.83114	0.0356904	hsa_circ_chr16_11868091_11876244_R	ZC3H7A_ENST00000355758	Hippocampus
4.82915	0.0357981	hsa_circ_chr8_117668094_117671219_R	EIF3H_ENST00000521861	Hippocampus
4.82681	0.0364292	hsa_circ_chr1_11184554_11193254_R	MTOR_ENST00000361445	Hippocampus
4.81526	0.0366108	hsa_circ_chr2_171862656_171867964_R	TLK1_ENST00000360843	Hippocampus
4.81122	0.0373473	hsa_circ_chr8_42761315_42785315_F	HOOK3_ENST00000307602	Hippocampus
4.81113	0.0368493	hsa_circ_chr1_202418116_202465950_F	PPP1R12B_ENST00000608999	Hippocampus
4.81113	0.0368493	hsa_circ_chr4_160107793_160131735_F	RAPGEF2_ENST00000505478	Hippocampus
4.80909	0.0372377	hsa_circ_chr16_11063017_11076848_F	CLEC16A_ENST00000409790	Hippocampus
4.80647	0.0373495	hsa_circ_chr8_68211443_68214701_R	ARFGEF1_ENST00000262215	Hippocampus
4.79686	0.0379348	hsa_circ_chr1_12335881_12338095_F	VPS13D_ENST00000356315	Hippocampus
4.79137	0.0385303	hsa_circ_chr7_66236869_66262493_F	KCTD7_ENST00000503687	Hippocampus
4.79117	0.0383125	hsa_circ_chr12_79371578_79693331_F	SYT1_ENST00000393240	Hippocampus
4.78497	0.0384317	hsa_circ_chr2_171862656_171884915_R	TLK1_ENST00000360843	Hippocampus
4.78297	0.0387862	hsa_circ_chr1_193044949_193046180_F	TROVE2_ENST00000400968	Hippocampus
4.78217	0.0386142	hsa_circ_chr19_52909159_52909896_F	ZNF528_ENST00000391788	Hippocampus
4.7794	0.0390369	hsa_circ_chr7_26232114_26237486_R	HNRNPA2B1_ENST00000354667	Hippocampus
4.77634	0.039492	hsa_circ_chr6_147293180_147440613_R	STXBP5-AS1_ENST00000427394	Hippocampus
4.77098	0.0392949	hsa_circ_chr2_208589523_208602170_F	CCNYL1_ENST00000392209	Hippocampus
4.76829	0.0397109	hsa_circ_chr1_222897433_222903519_F	BROX_ENST00000340934	Hippocampus
4.76761	0.0400277	hsa_circ_chr4_108608194_108622441_R	PAPSS1_ENST00000265174	Hippocampus
4.75867	0.0400743	hsa_circ_chr12_106770136_106773917_F	POLR3B_ENST00000228347	Hippocampus
4.75841	0.0409391	hsa_circ_chr17_61833599_61833930_R	CCDC47_ENST00000225726	Hippocampus
4.75631	0.0410674	hsa_circ_chr1_173915613_173916720_R	RC3H1_ENST00000258349	Hippocampus
4.75558	0.0408033	hsa_circ_chr3_57561274_57563114_R	ARF4_ENST00000303436	Hippocampus
4.7538	0.0406375	hsa_circ_chr11_9864171_9871765_R	SBF2_ENST00000256190	Hippocampus
4.75372	0.0403915	hsa_circ_chr2_122120747_122168545_R	CLASP1_ENST00000409078	Hippocampus
4.74875	0.0407117	hsa_circ_chr5_54941616_54960691_R	SLC38A9_ENST00000505708	Hippocampus
4.74838	0.0410052	hsa_circ_chr2_15601324_15618413_R	NBAS_ENST00000441750	Hippocampus
4.7455	0.0412037	hsa_circ_chr7_5941287_5949747_F	CCZ1_ENST00000325974	Hippocampus
4.74345	0.0415977	hsa_circ_chr1_35643589_35653691_R	SFPQ_ENST00000470472	Hippocampus
4.73224	0.0422936	hsa_circ_chr14_104205222_104205360_R	PPP1R13B_ENST00000202556	Hippocampus
4.72764	0.0427747	hsa_circ_chr17_35800605_35827629_F	TADA2A_ENST00000394395	Hippocampus
4.7248	0.0426575	hsa_circ_chr1_44773981_44778900_R	ERI3_ENST00000456170	Hippocampus
4.72438	0.0424629	hsa_circ_chr6_80837263_80838946_F	BCKDHB_ENST00000369760	Hippocampus
4.72252	0.0425601	hsa_circ_chr17_76063837_76067246_F	TNRC6C_ENST00000588061	Hippocampus
4.71377	0.0430758	hsa_circ_chr18_19353584_19359646_F	MIB1_ENST00000578646	Hippocampus
4.7131	0.0435976	hsa_circ_chr15_64056294_64067848_R	HERC1_ENST00000443617	Hippocampus
4.7131	0.0435976	hsa_circ_chr2_141625158_141643904_R	LRP1B_ENST00000389484	Hippocampus
4.7131	0.0435976	hsa_circ_chr1_243708811_243801044_R	AKT3_ENST00000336199	Hippocampus
4.7131	0.0435976	hsa_circ_chr12_123262037_123282747_F	CCDC62_ENST00000253079	Hippocampus
4.71229	0.0431435	hsa_circ_chr10_70404454_70427013_F	TET1_ENST00000373644	Hippocampus
4.71201	0.0431584	hsa_circ_chr13_28748408_28752072_F	PAN3_ENST00000503791	Hippocampus
4.70946	0.0433039	hsa_circ_chr12_51173922_51208222_F	ATF1_ENST00000262053	Hippocampus
4.70946	0.0433039	hsa_circ_chr7_139796354_139798833_R	KDM7A_ENST00000397560	Hippocampus
4.70758	0.0434036	hsa_circ_chr9_20881869_20916936_F	FOCAD_ENST00000380249	Hippocampus
4.70474	0.0438019	hsa_circ_chr1_10190557_10190871_F	UBE4B_ENST00000253251	Hippocampus
4.70314	0.0439305	hsa_circ_chr3_47098310_47103836_R	SETD2_ENST00000431180	Hippocampus
4.70274	0.0439628	hsa_circ_chr2_30775358_30791042_F	LCLAT1_ENST00000491680	Hippocampus
4.69993	0.0440765	hsa_circ_chr1_161816238_161833102_F	ATF6_ENST00000367942	Hippocampus
4.69439	0.0441674	hsa_circ_chr1_231506307_231509845_R	EGLN1_ENST00000366641	Hippocampus
4.69433	0.0441759	hsa_circ_chr18_8783527_8798289_F	SOGA2_ENST00000306329	Hippocampus
4.69433	0.0441759	hsa_circ_chr3_182775098_182789145_R	MCCC1_ENST00000265594	Hippocampus
4.69351	0.0444845	hsa_circ_chr21_17979313_17979407_F	LINC00478_ENST00000418813	Hippocampus
4.68734	0.0448098	hsa_circ_chr2_15691616_15698758_R	NBAS_ENST00000441750	Hippocampus
4.68734	0.0448098	hsa_circ_chr1_52215816_52227643_F	OSBPL9_ENST00000371714	Hippocampus
4.68358	0.0453075	hsa_circ_chr1_183920140_183947654_R	COLGALT2_ENST00000546159	Hippocampus
4.68312	0.045097	hsa_circ_chr21_34804483_34805178_F	IFNGR2_ENST00000290219	Hippocampus
4.67969	0.0455751	hsa_circ_chr7_65817491_65821858_F	TPST1_ENST00000304842	Hippocampus
4.67906	0.0453151	hsa_circ_chr6_36474359_36507984_R	STK38_ENST00000229812	Hippocampus
4.67526	0.0458221	hsa_circ_chr3_159482231_159482927_F	IQCJ-SCHIP1_ENST00000476809	Hippocampus
4.67463	0.0453135	hsa_circ_chr5_142434003_142513670_F	ARHGAP26_ENST00000274498	Hippocampus
4.67428	0.0453382	hsa_circ_chr1_76779489_76779684_F	ST6GALNAC3_ENST00000328299	Hippocampus
4.67079	0.0458191	hsa_circ_chr11_8457040_8486369_R	STK33_ENST00000447869	Hippocampus
4.66939	0.0456249	hsa_circ_chr19_38597176_38610522_F	SIPA1L3_ENST00000222345	Hippocampus
4.6686	0.0461959	hsa_circ_chr2_38812785_38818790_R	HNRNPLL_ENST00000449105	Hippocampus
4.66676	0.0457817	hsa_circ_chr3_186509513_186510736_R	RFC4_ENST00000433496	Hippocampus
4.66413	0.0459392	hsa_circ_chr18_31673428_31709984_R	NOL4_ENST00000261592	Hippocampus
4.66371	0.0462263	hsa_circ_chr13_46077378_46085989_F	COG3_ENST00000349995	Hippocampus
4.66084	0.0470009	hsa_circ_chr18_5394675_5397425_R	EPB41L3_ENST00000341928	Hippocampus
4.66084	0.0470009	hsa_circ_chr7_95457368_95625385_F	DYNC1I1_ENST00000447467	Hippocampus
4.65885	0.0462564	hsa_circ_chr10_51629985_51633029_F	PARGP1_ENST00000456092	Hippocampus
4.65264	0.0469159	hsa_circ_chr5_118809602_118842584_F	HSD17B4_ENST00000256216	Hippocampus
4.64892	0.0471095	hsa_circ_chr2_170802797_170871876_F	UBR3_ENST00000272793	Hippocampus
4.64724	0.0475197	hsa_circ_chr2_187498055_187506315_F	ITGAV_ENST00000261023	Hippocampus
4.64105	0.0479272	hsa_circ_chr1_33058531_33059355_F	RP1-27O5.3_ENST00000480336	Hippocampus
4.63693	0.0481538	hsa_circ_chr17_16040624_16056709_R	NCOR1_ENST00000268712	Hippocampus
4.63609	0.0482279	hsa_circ_chr17_80141649_80146295_R	CCDC57_ENST00000389641	Hippocampus
4.63567	0.0482651	hsa_circ_chr7_140434416_140454033_R	BRAF_ENST00000496384	Hippocampus
4.63418	0.0483333	hsa_circ_chr3_196533449_196545027_F	PAK2_ENST00000327134	Hippocampus
4.6319	0.0484664	hsa_circ_chr16_75445722_75448593_R	CFDP1_ENST00000283882	Hippocampus
4.6319	0.0484664	hsa_circ_chr8_17814112_17851128_F	PCM1_ENST00000325083	Hippocampus
4.63022	0.0488984	hsa_circ_chr14_56113690_56117136_F	KTN1_ENST00000395309	Hippocampus
4.63022	0.0488984	hsa_circ_chr2_197860102_197870634_R	ANKRD44_ENST00000424317	Hippocampus
4.62744	0.0484442	hsa_circ_chr1_55134526_55138859_F	MROH7-TTC4_ENST00000606515	Hippocampus
4.62744	0.0484442	hsa_circ_chr1_193110979_193121574_F	CDC73_ENST00000367435	Hippocampus
4.62695	0.0484915	hsa_circ_chr10_116975454_117185812_F	ATRNL1_ENST00000355044	Hippocampus
4.62329	0.0490301	hsa_circ_chr2_50723042_50850753_R	NRXN1_ENST00000404971	Hippocampus
4.62274	0.0487307	hsa_circ_chr12_110566754_110600870_F	IFT81_ENST00000361948	Hippocampus
4.61554	0.0495151	hsa_circ_chr11_85723323_85742653_R	PICALM_ENST00000532317	Hippocampus
4.61458	0.0492482	hsa_circ_chr19_34818325_34821252_F	KIAA0355_ENST00000299505	Hippocampus
4.60912	0.0495973	hsa_circ_chr16_47694416_47703328_F	PHKB_ENST00000566044	Hippocampus
4.50041	0.00556727	hsa_circ_chr15_52876941_52885933_R	FAM214A_ENST00000261844	Hippocampus
4.4499	0.00898135	hsa_circ_chr5_175716656_175723323_F	SIMC1_ENST00000443967	Hippocampus
4.22465	0.0189165	hsa_circ_chr3_56661064_56662642_R	FAM208A_ENST00000459993	Hippocampus
4.16435	0.0174424	hsa_circ_chr11_107916996_107925682_F	CUL5_ENST00000393094	Hippocampus
4.04413	0.00525792	hsa_circ_chr2_203620260_203624076_F	FAM117B_ENST00000303116	Hippocampus
3.89182	0.0374731	hsa_circ_chr1_1747194_1770677_R	GNB1_ENST00000378609	Hippocampus
3.88561	0.0381554	hsa_circ_chr18_6263945_6312055_R	L3MBTL4_ENST00000400105	Hippocampus
3.86397	0.00869632	hsa_circ_chr16_14680174_14698083_R	PARN_ENST00000437198	Hippocampus
3.76175	0.0154326	hsa_circ_chr13_26343183_26349097_F	ATP8A2_ENST00000381655	Hippocampus
3.75476	0.013057	hsa_circ_chr22_48081948_48082955_F	RP11-191L9.4_ENST00000423737	Hippocampus
3.62544	0.0200215	hsa_circ_chr14_102661274_102676199_F	WDR20_ENST00000335263	Hippocampus
3.44175	0.0319368	hsa_circ_chr13_61013821_61034674_F	TDRD3_ENST00000196169	Hippocampus
3.42141	0.0363009	hsa_circ_chr2_24787163_24807429_F	NCOA1_ENST00000406961	Hippocampus
3.35065	0.0189299	hsa_circ_chr8_136533479_136569830_F	KHDRBS3_ENST00000355849	Hippocampus
3.33087	0.0480893	hsa_circ_chr10_126370175_126384781_R	RP11-12J10.3_ENST00000494792	Hippocampus
3.32153	0.00511574	hsa_circ_chr7_77789341_77814987_R	MAGI2_ENST00000354212	Hippocampus
3.20128	0.00797697	hsa_circ_chr7_8043537_8099878_F	GLCCI1_ENST00000223145	Hippocampus
3.09293	0.0392174	hsa_circ_chr2_86088303_86090608_R	ST3GAL5_ENST00000393808	Hippocampus
3.08887	0.0214358	hsa_circ_chr2_50463926_50733755_R	NRXN1_ENST00000404971	Hippocampus
3.08352	0.0443903	hsa_circ_chr2_197105172_197172809_R	HECW2_ENST00000260983	Hippocampus
2.93067	0.0371473	hsa_circ_chr4_62800557_62813994_F	LPHN3_ENST00000512091	Hippocampus
2.90002	0.0113013	hsa_circ_chr1_155874101_155874595_R	RIT1_ENST00000368323	Hippocampus
2.88832	0.00204635	hsa_circ_chr15_101104896_101105470_R	LINS_ENST00000560783	Hippocampus
2.872	0.0100247	hsa_circ_chr6_146209155_146216113_R	SHPRH_ENST00000367505	Hippocampus
2.85132	0.0258199	hsa_circ_chr2_50692579_50765774_R	NRXN1_ENST00000404971	Hippocampus
2.83602	0.0438062	hsa_circ_chr8_56695306_56708711_F	TGS1_ENST00000260129	Hippocampus
2.76696	0.0322037	hsa_circ_chr1_227348243_227441856_R	CDC42BPA_ENST00000366767	Hippocampus
2.662	0.0394587	hsa_circ_chr5_38496483_38530768_R	LIFR_ENST00000263409	Hippocampus
2.579	0.0453626	hsa_circ_chr9_87317073_87367000_F	NTRK2_ENST00000376213	Hippocampus
2.55349	0.0113373	hsa_circ_chr8_68018139_68028357_F	CSPP1_ENST00000412460	Hippocampus
2.5003	0.0232331	hsa_circ_chr7_137206611_137308300_R	DGKI_ENST00000453654	Hippocampus
2.47997	0.0331495	hsa_circ_chr15_41988272_41991357_F	MGA_ENST00000563576	Hippocampus
2.476	0.0216191	hsa_circ_chr16_22142525_22143050_F	VWA3A_ENST00000566668	Hippocampus
2.38351	0.0370447	hsa_circ_chr7_158662545_158669382_F	WDR60_ENST00000407559	Hippocampus
2.23475	0.0316139	hsa_circ_chr5_125939261_125939875_F	PHAX_ENST00000297540	Hippocampus
2.19706	0.0428472	hsa_circ_chr11_68363564_68370960_F	PPP6R3_ENST00000393799	Hippocampus
2.18986	0.0148935	hsa_circ_chr12_51467605_51467865_R	CSRNP2_ENST00000228515	Hippocampus
2.12639	0.0280607	hsa_circ_chr12_122861935_122865105_R	CLIP1_ENST00000361654	Hippocampus
2.03516	0.0207113	hsa_circ_chr12_1480998_1553916_F	ERC1_ENST00000543086	Hippocampus
2.02989	0.0441272	hsa_circ_chr17_33430373_33430472_R	RAD51L3-RFFL_ENST00000593039	Hippocampus
1.78317	0.043775	hsa_circ_chr2_95766218_95766639_R	MRPS5_ENST00000272418	Hippocampus
1.56746	0.0429911	hsa_circ_chr14_91947919_91952074_R	SMEK1_ENST00000554684	Hippocampus

## Sheet: GSE104704
Elevated in AD						Reduced in AD
logFC	PValue	HSA_Name	Tracking_Name	Tissue Type		logFC	PValue	HSA_Name	Tracking_Name	Tissue Type
3.07644	5.79599e-07	hsa_circ_chr16_49314976_49315112_R	CBLN1_ENST00000219197	Temporal Cortex		-1.50018	0.00456493	hsa_circ_chrY_15021270_15024974_F	DDX3Y_ENST00000360160	Temporal Cortex
3.0302	2.05332e-05	hsa_circ_chr16_88061088_88071617_F	BANP_ENST00000286122	Temporal Cortex		-1.50146	0.0440001	hsa_circ_chr2_232099936_232104754_F	ARMC9_ENST00000349938	Temporal Cortex
2.78715	0.000111754	hsa_circ_chr14_92469762_92478139_R	TRIP11_ENST00000267622	Temporal Cortex		-1.50786	0.0436289	hsa_circ_chr9_127651421_127652757_R	GOLGA1_ENST00000373555	Temporal Cortex
2.63607	0.000275593	hsa_circ_chr19_10274001_10288043_R	DNMT1_ENST00000592705	Temporal Cortex		-1.51371	0.00910361	hsa_circ_chr6_54013853_54054712_F	MLIP_ENST00000514921	Temporal Cortex
2.63184	0.000279817	hsa_circ_chr4_129042980_129099797_F	LARP1B_ENST00000326639	Temporal Cortex		-1.52622	0.00857419	hsa_circ_chr8_1496791_1497849_F	DLGAP2_ENST00000421627	Temporal Cortex
2.61456	0.000297879	hsa_circ_chr22_17978441_17979767_F	CECR2_ENST00000342247	Temporal Cortex		-1.52623	0.00180868	hsa_circ_chr2_55040368_55056614_F	EML6_ENST00000356458	Temporal Cortex
2.60925	0.000173931	hsa_circ_chr2_24360778_24384483_F	FAM228B_ENST00000407625	Temporal Cortex		-1.54254	0.01864	hsa_circ_chr7_8257934_8275570_R	ICA1_ENST00000396675	Temporal Cortex
2.47719	0.00065164	hsa_circ_chr3_105389076_105423017_R	CBLB_ENST00000264122	Temporal Cortex		-1.56473	0.0267268	hsa_circ_chr1_76211490_76216231_F	ACADM_ENST00000370841	Temporal Cortex
2.46725	0.000673421	hsa_circ_chr6_30002684_30003760_R	ZNRD1-AS1_ENST00000376797	Temporal Cortex		-1.56733	0.026522	hsa_circ_chr3_101389973_101391057_R	ZBTB11_ENST00000312938	Temporal Cortex
2.37179	0.000849786	hsa_circ_chr3_47079155_47103836_R	SETD2_ENST00000431180	Temporal Cortex		-1.57356	0.0259874	hsa_circ_chr3_126723554_126723707_F	PLXNA1_ENST00000251772	Temporal Cortex
2.30327	0.00153053	hsa_circ_chr18_44579250_44586025_F	KATNAL2_ENST00000585469	Temporal Cortex		-1.57427	0.0258917	hsa_circ_chr7_22259484_22357656_R	RAPGEF5_ENST00000344041	Temporal Cortex
2.30235	0.00153446	hsa_circ_chr16_58594115_58594266_R	CNOT1_ENST00000317147	Temporal Cortex		-1.57553	0.0258436	hsa_circ_chr12_112707507_112711599_R	HECTD4_ENST00000377560	Temporal Cortex
2.2991	0.00154849	hsa_circ_chr4_129919028_129925031_R	SCLT1_ENST00000281142	Temporal Cortex		-1.59918	0.0382626	hsa_circ_chr11_18524032_18541150_R	TSG101_ENST00000536719	Temporal Cortex
2.29884	0.00154958	hsa_circ_chr2_206305093_206305396_F	PARD3B_ENST00000406610	Temporal Cortex		-1.5994	0.0382416	hsa_circ_chr2_203818727_203820481_F	CARF_ENST00000402905	Temporal Cortex
2.29699	0.00155726	hsa_circ_chr17_48814320_48819092_F	LUC7L3_ENST00000505658	Temporal Cortex		-1.60075	0.0381031	hsa_circ_chr14_35055435_35078948_R	SNX6_ENST00000396526	Temporal Cortex
2.29627	0.00156062	hsa_circ_chr12_14609494_14619524_F	ATF7IP_ENST00000537653	Temporal Cortex		-1.60327	0.0379551	hsa_circ_chr1_234582548_234586312_R	TARBP1_ENST00000040877	Temporal Cortex
2.29464	0.00156761	hsa_circ_chr5_65457936_65458420_F	SREK1_ENST00000334121	Temporal Cortex		-1.60456	0.037739	hsa_circ_chr12_71050483_71056385_R	PTPRR_ENST00000440835	Temporal Cortex
2.29366	0.00157185	hsa_circ_chr8_61707544_61714152_F	CHD7_ENST00000423902	Temporal Cortex		-1.61	0.0372099	hsa_circ_chr16_16108347_16110478_F	ABCC1_ENST00000399410	Temporal Cortex
2.29181	0.00158013	hsa_circ_chr4_48512075_48529670_R	FRYL_ENST00000503238	Temporal Cortex		-1.61102	0.00325665	hsa_circ_chr15_30058468_30092905_R	TJP1_ENST00000346128	Temporal Cortex
2.29124	0.00158261	hsa_circ_chr2_215657020_215661841_R	BARD1_ENST00000260947	Temporal Cortex		-1.61107	0.0371452	hsa_circ_chr17_79813017_79813462_R	P4HB_ENST00000331483	Temporal Cortex
2.28748	0.00159908	hsa_circ_chr4_2158514_2230970_R	POLN_ENST00000511885	Temporal Cortex		-1.61146	0.0370712	hsa_circ_chr15_84758960_84770916_F	EFTUD1P1_ENST00000558187	Temporal Cortex
2.28462	0.00161194	hsa_circ_chr1_28897687_28898412_F	TRNAU1AP_ENST00000373830	Temporal Cortex		-1.61266	0.0369546	hsa_circ_chr10_112640990_112650428_F	PDCD4_ENST00000280154	Temporal Cortex
2.11019	0.00190325	hsa_circ_chr7_157015947_157018233_F	UBE3C_ENST00000348165	Temporal Cortex		-1.61299	0.0369598	hsa_circ_chr3_196812450_196842954_R	DLG1_ENST00000314062	Temporal Cortex
2.11008	0.00387691	hsa_circ_chr20_36859603_36868127_R	KIAA1755_ENST00000279024	Temporal Cortex		-1.61317	0.0369454	hsa_circ_chr5_54763696_54786942_R	PPAP2A_ENST00000264775	Temporal Cortex
2.10114	0.0040049	hsa_circ_chr2_170401230_170419860_R	FASTKD1_ENST00000453153	Temporal Cortex		-1.61494	0.0367425	hsa_circ_chr12_12022357_12022903_F	ETV6_ENST00000396373	Temporal Cortex
2.10063	0.0040089	hsa_circ_chr4_95796981_95917285_F	BMPR1B_ENST00000515059	Temporal Cortex		-1.61505	0.0368097	hsa_circ_chr2_162728802_162751335_F	SLC4A10_ENST00000375514	Temporal Cortex
2.10046	0.00365792	hsa_circ_chr5_112116486_112137080_F	APC_ENST00000457016	Temporal Cortex		-1.61552	0.0367112	hsa_circ_chr3_2380861_2613242_F	CNTN4_ENST00000422330	Temporal Cortex
2.10032	0.00402647	hsa_circ_chr18_13029661_13059311_F	CEP192_ENST00000506447	Temporal Cortex		-1.61832	0.0130072	hsa_circ_chr9_88648196_88655783_R	GOLM1_ENST00000388712	Temporal Cortex
2.09838	0.00367524	hsa_circ_chr9_99711836_99735230_R	HIATL2_ENST00000602917	Temporal Cortex		-1.61832	0.0130066	hsa_circ_chr7_129756284_129769416_F	KLHDC10_ENST00000335420	Temporal Cortex
2.09725	0.00404028	hsa_circ_chr19_14038705_14039001_F	CC2D1A_ENST00000318003	Temporal Cortex		-1.61895	0.0129757	hsa_circ_chr2_74273404_74275538_F	TET3_ENST00000305799	Temporal Cortex
2.09546	0.00369983	hsa_circ_chr2_39517432_39535146_R	MAP4K3_ENST00000263881	Temporal Cortex		-1.61896	0.036358	hsa_circ_chr10_114648493_114650831_F	RP11-57H14.3_ENST00000428766	Temporal Cortex
2.09438	0.00370938	hsa_circ_chr11_120318582_120336071_F	ARHGEF12_ENST00000397843	Temporal Cortex		-1.61906	0.0363461	hsa_circ_chr8_9562172_9567730_F	TNKS_ENST00000310430	Temporal Cortex
2.09249	0.00372487	hsa_circ_chr4_123848788_123868643_F	SPATA5_ENST00000274008	Temporal Cortex		-1.61985	0.0362786	hsa_circ_chr2_48018065_48023202_F	MSH6_ENST00000234420	Temporal Cortex
2.09152	0.00414356	hsa_circ_chr10_17645558_17646046_R	PTPLA_ENST00000361271	Temporal Cortex		-1.62155	0.0361513	hsa_circ_chr1_237538016_237580423_F	RYR2_ENST00000366574	Temporal Cortex
2.09019	0.00374445	hsa_circ_chr8_104053025_104054635_F	ATP6V1C1_ENST00000395862	Temporal Cortex		-1.62392	0.03597	hsa_circ_chr5_31798995_31799831_F	PDZD2_ENST00000438447	Temporal Cortex
2.08845	0.00375926	hsa_circ_chr1_113655100_113662145_F	LRIG2_ENST00000361127	Temporal Cortex		-1.66256	0.0176024	hsa_circ_chr12_123497159_123498589_R	PITPNM2_ENST00000320201	Temporal Cortex
2.08823	0.00376176	hsa_circ_chr20_35672488_35672653_R	RBL1_ENST00000373664	Temporal Cortex		-1.66412	0.0175291	hsa_circ_chr3_140997183_141006295_F	ACPL2_ENST00000286353	Temporal Cortex
2.08787	0.00376473	hsa_circ_chr8_62531536_62596747_R	ASPH_ENST00000541428	Temporal Cortex		-1.6868	0.0262658	hsa_circ_chr9_88631453_88633736_F	NAA35_ENST00000361671	Temporal Cortex
2.08782	0.00376569	hsa_circ_chr1_172525008_172539870_F	SUCO_ENST00000367723	Temporal Cortex		-1.68745	0.026237	hsa_circ_chr9_115038123_115092754_R	PTBP3_ENST00000334318	Temporal Cortex
2.08425	0.00379632	hsa_circ_chr1_165859440_165860559_F	UCK2_ENST00000367879	Temporal Cortex		-1.69026	0.0261153	hsa_circ_chr13_45580336_45602138_F	GPALPP1_ENST00000497558	Temporal Cortex
2.08095	0.0038243	hsa_circ_chr1_94341823_94343418_R	DNTTIP2_ENST00000436063	Temporal Cortex		-1.69044	0.0261087	hsa_circ_chr7_43495895_43548720_F	HECW1_ENST00000395891	Temporal Cortex
2.07947	0.00383814	hsa_circ_chr19_41239064_41243674_F	ITPKC_ENST00000263370	Temporal Cortex		-1.69077	0.0260936	hsa_circ_chr3_48789017_48793877_R	PRKAR2A_ENST00000454963	Temporal Cortex
2.07898	0.00384242	hsa_circ_chr2_99823096_99832577_F	C2orf15_ENST00000424491	Temporal Cortex		-1.69112	0.0260782	hsa_circ_chr18_44470542_44483598_R	PIAS2_ENST00000592212	Temporal Cortex
2.07613	0.0038668	hsa_circ_chr1_28800065_28800663_F	PHACTR4_ENST00000373839	Temporal Cortex		-1.69153	0.0260609	hsa_circ_chr1_171890887_172100428_F	DNM3_ENST00000358155	Temporal Cortex
2.07284	0.00389608	hsa_circ_chr17_80828099_80851508_F	TBCD_ENST00000355528	Temporal Cortex		-1.69168	0.026054	hsa_circ_chr10_12021055_12056183_R	UPF2_ENST00000356352	Temporal Cortex
2.01215	0.00170562	hsa_circ_chr16_19627435_19702793_F	C16orf62_ENST00000438132	Temporal Cortex		-1.69223	0.0260297	hsa_circ_chr2_220315857_220329330_F	SPEG_ENST00000312358	Temporal Cortex
1.95147	0.00845136	hsa_circ_chr3_15720807_15721070_R	ANKRD28_ENST00000383777	Temporal Cortex		-1.6923	0.0260273	hsa_circ_chr12_1289705_1399178_F	ERC1_ENST00000543086	Temporal Cortex
1.94786	0.00853919	hsa_circ_chr12_100491142_100497729_R	UHRF1BP1L_ENST00000279907	Temporal Cortex		-1.69233	0.0260254	hsa_circ_chr11_20129209_20136341_F	NAV2_ENST00000360655	Temporal Cortex
1.94551	0.00147968	hsa_circ_chr9_33948371_33953472_R	UBAP2_ENST00000449054	Temporal Cortex		-1.69268	0.0260107	hsa_circ_chr8_125520714_125534441_R	TATDN1_ENST00000522927	Temporal Cortex
1.94376	0.00865534	hsa_circ_chrX_149638016_149642074_F	MAMLD1_ENST00000370401	Temporal Cortex		-1.69269	0.0260105	hsa_circ_chr22_38083916_38084999_F	NOL12_ENST00000493862	Temporal Cortex
1.94276	0.00868343	hsa_circ_chr17_61841375_61843554_R	CCDC47_ENST00000225726	Temporal Cortex		-1.69269	0.00897454	hsa_circ_chr1_155385534_155429689_R	ASH1L_ENST00000368346	Temporal Cortex
1.93955	0.00875262	hsa_circ_chr8_38994175_39114862_F	ADAM32_ENST00000437682	Temporal Cortex		-1.69277	0.0260065	hsa_circ_chr6_34059659_34101636_R	GRM4_ENST00000538487	Temporal Cortex
1.9389	0.00876912	hsa_circ_chr2_160025760_160027316_F	TANC1_ENST00000454300	Temporal Cortex		-1.69342	0.0259783	hsa_circ_chr11_76162901_76183884_F	C11orf30_ENST00000427574	Temporal Cortex
1.93856	0.00153073	hsa_circ_chr10_32309949_32310215_R	KIF5B_ENST00000302418	Temporal Cortex		-1.69346	0.0259766	hsa_circ_chr12_31595708_31605410_R	DENND5B_ENST00000306833	Temporal Cortex
1.93781	0.00879362	hsa_circ_chr2_73799388_73800551_F	ALMS1_ENST00000409009	Temporal Cortex		-1.69367	0.0259685	hsa_circ_chr17_49340634_49371406_F	UTP18_ENST00000225298	Temporal Cortex
1.93543	0.00886878	hsa_circ_chr6_89554075_89563483_R	RNGTT_ENST00000369485	Temporal Cortex		-1.69377	0.0259637	hsa_circ_chrY_16733888_16835149_F	NLGN4Y_ENST00000339174	Temporal Cortex
1.9266	0.00908951	hsa_circ_chr3_51664287_51664947_F	RAD54L2_ENST00000487093	Temporal Cortex		-1.69402	0.0259532	hsa_circ_chr8_141745349_141749206_R	PTK2_ENST00000522684	Temporal Cortex
1.92622	0.00910063	hsa_circ_chr3_196796089_196846401_R	DLG1_ENST00000314062	Temporal Cortex		-1.69435	0.0259382	hsa_circ_chr9_37126308_37302228_F	ZCCHC7_ENST00000336755	Temporal Cortex
1.90349	0.00336889	hsa_circ_chr10_355970_387269_R	DIP2C_ENST00000280886	Temporal Cortex		-1.69453	0.025931	hsa_circ_chr10_93699708_93702325_F	BTAF1_ENST00000265990	Temporal Cortex
1.86419	2.60224e-05	hsa_circ_chr9_79244107_79251473_R	PRUNE2_ENST00000376717	Temporal Cortex		-1.6947	0.0259233	hsa_circ_chr20_37159809_37161502_F	RALGAPB_ENST00000262879	Temporal Cortex
1.86256	0.00890553	hsa_circ_chr1_117984852_118009049_F	MAN1A2_ENST00000356554	Temporal Cortex		-1.69493	0.0259135	hsa_circ_chr1_67411832_67425426_F	MIER1_ENST00000371018	Temporal Cortex
1.86185	0.00891687	hsa_circ_chr7_87399896_87445577_F	RUNDC3B_ENST00000338056	Temporal Cortex		-1.69527	0.0258989	hsa_circ_chr10_70246900_70263452_R	SLC25A16_ENST00000609923	Temporal Cortex
1.86138	0.0089245	hsa_circ_chr12_131285697_131286033_R	STX2_ENST00000261653	Temporal Cortex		-1.69531	0.0258978	hsa_circ_chr13_77817193_77838137_R	MYCBP2_ENST00000544440	Temporal Cortex
1.85878	0.0089668	hsa_circ_chr7_65444385_65445396_R	GUSB_ENST00000304895	Temporal Cortex		-1.69535	0.0258958	hsa_circ_chr11_123464789_123466745_F	GRAMD1B_ENST00000456860	Temporal Cortex
1.85877	0.00896699	hsa_circ_chr2_206036934_206058044_F	PARD3B_ENST00000406610	Temporal Cortex		-1.69539	0.0258944	hsa_circ_chr1_51032748_51210447_R	FAF1_ENST00000396153	Temporal Cortex
1.85844	0.00785704	hsa_circ_chr10_120920426_120920593_R	SFXN4_ENST00000355697	Temporal Cortex		-1.69541	0.0258932	hsa_circ_chr12_14018731_14019160_R	GRIN2B_ENST00000609686	Temporal Cortex
1.85837	0.00897367	hsa_circ_chr12_15818689_15834236_R	EPS8_ENST00000543523	Temporal Cortex		-1.69558	0.025886	hsa_circ_chr19_4408899_4409756_F	CHAF1A_ENST00000301280	Temporal Cortex
1.85832	0.00897437	hsa_circ_chr1_26784281_26786635_F	DHDDS_ENST00000434391	Temporal Cortex		-1.69568	0.0258811	hsa_circ_chr9_125047447_125048445_F	MRRF_ENST00000373728	Temporal Cortex
1.85829	0.00897493	hsa_circ_chr12_5936934_6031970_R	ANO2_ENST00000327087	Temporal Cortex		-1.69569	0.0258815	hsa_circ_chr15_80750269_80855580_F	ARNT2_ENST00000303329	Temporal Cortex
1.85757	0.00898644	hsa_circ_chr2_128922303_128928858_F	UGGT1_ENST00000375990	Temporal Cortex		-1.69611	0.0258673	hsa_circ_chr2_37259771_37268435_R	HEATR5B_ENST00000233099	Temporal Cortex
1.85732	0.00899073	hsa_circ_chr1_213244347_213251158_F	RPS6KC1_ENST00000543470	Temporal Cortex		-1.69618	0.0258648	hsa_circ_chr3_196802707_196842954_R	DLG1_ENST00000314062	Temporal Cortex
1.85731	0.00899078	hsa_circ_chr12_28408513_28544344_F	CCDC91_ENST00000545336	Temporal Cortex		-1.69634	0.0258565	hsa_circ_chr18_76966936_77067234_F	ATP9B_ENST00000426216	Temporal Cortex
1.85703	0.00899538	hsa_circ_chr9_101133745_101156537_R	GABBR2_ENST00000259455	Temporal Cortex		-1.69649	0.0258467	hsa_circ_chr9_127762169_127765849_R	SCAI_ENST00000336505	Temporal Cortex
1.85611	0.00789826	hsa_circ_chr5_56160560_56161804_F	MAP3K1_ENST00000399503	Temporal Cortex		-1.69653	0.0258454	hsa_circ_chr8_51442736_51503477_F	SNTG1_ENST00000518864	Temporal Cortex
1.85505	0.00902791	hsa_circ_chr7_131113791_131163436_F	MKLN1_ENST00000421797	Temporal Cortex		-1.69663	0.0258409	hsa_circ_chr9_111812562_111812972_R	TMEM245_ENST00000374586	Temporal Cortex
1.85497	0.00902922	hsa_circ_chr6_25482484_25495443_F	LRRC16A_ENST00000329474	Temporal Cortex		-1.69686	0.0258314	hsa_circ_chr5_137013233_137045545_R	KLHL3_ENST00000508657	Temporal Cortex
1.85461	0.00903503	hsa_circ_chr9_111903622_111912000_R	FRRS1L_ENST00000561981	Temporal Cortex		-1.69697	0.0258266	hsa_circ_chr15_68434283_68473692_F	PIAS1_ENST00000249636	Temporal Cortex
1.85458	0.00903559	hsa_circ_chr10_117024669_117075246_F	ATRNL1_ENST00000355044	Temporal Cortex		-1.69739	0.0258118	hsa_circ_chr10_78669723_78729825_R	KCNMA1_ENST00000604624	Temporal Cortex
1.85448	0.0090373	hsa_circ_chr1_70446061_70460316_F	LRRC7_ENST00000310961	Temporal Cortex		-1.69742	0.0258072	hsa_circ_chr2_53977919_53992722_R	GPR75-ASB3_ENST00000263634	Temporal Cortex
1.85438	0.00903881	hsa_circ_chr17_80141649_80153240_R	CCDC57_ENST00000389641	Temporal Cortex		-1.69744	0.0258062	hsa_circ_chr17_58979980_59024713_F	BCAS3_ENST00000589222	Temporal Cortex
1.85436	0.00903914	hsa_circ_chr3_48810387_48845117_R	PRKAR2A_ENST00000265563	Temporal Cortex		-1.69782	0.0257892	hsa_circ_chr17_31048040_31076024_R	MYO1D_ENST00000318217	Temporal Cortex
1.85417	0.0090424	hsa_circ_chr12_936207_939326_F	WNK1_ENST00000535572	Temporal Cortex		-1.69785	0.0257883	hsa_circ_chr6_145103057_145124283_F	UTRN_ENST00000367545	Temporal Cortex
1.85402	0.0090448	hsa_circ_chr7_151917607_151933018_R	KMT2C_ENST00000262189	Temporal Cortex		-1.69808	0.0257782	hsa_circ_chr22_25243600_25246399_F	SGSM1_ENST00000400358	Temporal Cortex
1.854	0.00904529	hsa_circ_chr6_42619760_42620383_F	UBR2_ENST00000372899	Temporal Cortex		-1.69845	0.0257627	hsa_circ_chr9_96827015_96857736_F	PTPDC1_ENST00000375360	Temporal Cortex
1.85378	0.00904869	hsa_circ_chr1_145594038_145597054_R	POLR3C_ENST00000334163	Temporal Cortex		-1.69901	0.0257389	hsa_circ_chr8_53596108_53599527_R	RB1CC1_ENST00000025008	Temporal Cortex
1.85363	0.00799364	hsa_circ_chr17_65924470_65925603_F	BPTF_ENST00000544778	Temporal Cortex		-1.69906	0.0257373	hsa_circ_chr11_78467849_78498128_R	TENM4_ENST00000278550	Temporal Cortex
1.85352	0.00905284	hsa_circ_chr14_100373974_100377913_F	EML1_ENST00000327921	Temporal Cortex		-1.6992	0.0257307	hsa_circ_chr22_18324587_18371996_R	MICAL3_ENST00000441493	Temporal Cortex
1.85348	0.00905361	hsa_circ_chr16_89611055_89617017_F	SPG7_ENST00000268704	Temporal Cortex		-1.69923	0.0257336	hsa_circ_chr15_90760670_90763123_F	SEMA4B_ENST00000561085	Temporal Cortex
1.85337	0.00905556	hsa_circ_chr14_77762506_77772784_R	POMT2_ENST00000261534	Temporal Cortex		-1.69947	0.0257193	hsa_circ_chr4_114284493_114294605_F	ANK2_ENST00000506722	Temporal Cortex
1.85332	0.00905632	hsa_circ_chr10_22856779_22898646_R	PIP4K2A_ENST00000376573	Temporal Cortex		-1.69953	0.0257221	hsa_circ_chr9_138754312_138774924_R	CAMSAP1_ENST00000389532	Temporal Cortex
1.8529	0.00906326	hsa_circ_chr3_196539089_196541439_F	PAK2_ENST00000327134	Temporal Cortex		-1.69956	0.0257156	hsa_circ_chr3_123044168_123051522_R	ADCY5_ENST00000462833	Temporal Cortex
1.85285	0.00271258	hsa_circ_chr13_28830428_28835595_F	PAN3_ENST00000503791	Temporal Cortex		-1.69964	0.025712	hsa_circ_chr2_44931421_44981257_F	CAMKMT_ENST00000378494	Temporal Cortex
1.85247	0.0090712	hsa_circ_chr15_84488562_84539711_F	ADAMTSL3_ENST00000286744	Temporal Cortex		-1.69979	0.0257054	hsa_circ_chr8_23291829_23297428_R	ENTPD4_ENST00000356206	Temporal Cortex
1.85243	0.00907187	hsa_circ_chr3_33618648_33618693_R	CLASP2_ENST00000480013	Temporal Cortex		-1.6998	0.025705	hsa_circ_chr2_136418839_136437894_F	R3HDM1_ENST00000409478	Temporal Cortex
1.85219	0.00907486	hsa_circ_chr18_21860805_21921622_R	OSBPL1A_ENST00000319481	Temporal Cortex		-1.69982	0.0257082	hsa_circ_chr2_175779785_175809671_R	CHN1_ENST00000409900	Temporal Cortex
1.85186	0.00908119	hsa_circ_chr17_73951646_73952028_R	ACOX1_ENST00000293217	Temporal Cortex		-1.7001	0.0256922	hsa_circ_chr10_11299700_11330515_F	CELF2_ENST00000379261	Temporal Cortex
1.85138	0.00908819	hsa_circ_chr2_80620335_80646726_F	CTNNA2_ENST00000466387	Temporal Cortex		-1.70032	0.0256839	hsa_circ_chr2_1920976_1947106_R	MYT1L_ENST00000399161	Temporal Cortex
1.85102	0.0090952	hsa_circ_chr6_151738413_151757689_R	RMND1_ENST00000336451	Temporal Cortex		-1.70057	0.0256758	hsa_circ_chr5_24535220_24537783_R	CDH10_ENST00000264463	Temporal Cortex
1.851	0.00909447	hsa_circ_chr9_19360241_19369985_F	DENND4C_ENST00000434457	Temporal Cortex		-1.70089	0.0256594	hsa_circ_chr12_122614176_122614462_F	MLXIP_ENST00000319080	Temporal Cortex
1.85081	0.0090977	hsa_circ_chr3_27478878_27490288_R	SLC4A7_ENST00000295736	Temporal Cortex		-1.70114	0.0256518	hsa_circ_chr6_70642674_70745831_F	COL19A1_ENST00000322773	Temporal Cortex
1.85065	0.00910122	hsa_circ_chr2_141457818_141460122_R	LRP1B_ENST00000389484	Temporal Cortex		-1.70118	0.0256503	hsa_circ_chr2_100055062_100081447_R	REV1_ENST00000393445	Temporal Cortex
1.85041	0.0091054	hsa_circ_chr2_165548730_165552346_R	COBLL1_ENST00000375458	Temporal Cortex		-1.70119	0.0256486	hsa_circ_chr5_68590619_68607031_R	CCDC125_ENST00000396496	Temporal Cortex
1.85036	0.00910498	hsa_circ_chr12_48457492_48491907_R	SENP1_ENST00000552189	Temporal Cortex		-1.70129	0.0256422	hsa_circ_chr20_39830696_39833706_R	ZHX3_ENST00000309060	Temporal Cortex
1.85034	0.00910543	hsa_circ_chr1_22021558_22050588_R	USP48_ENST00000308271	Temporal Cortex		-1.7014	0.0256372	hsa_circ_chr9_132982003_132985438_F	NCS1_ENST00000372398	Temporal Cortex
1.85026	0.00910686	hsa_circ_chr4_36109186_36135011_R	ARAP2_ENST00000303965	Temporal Cortex		-1.70166	0.0256305	hsa_circ_chr2_44546144_44573529_R	PREPL_ENST00000425263	Temporal Cortex
1.85012	0.00910999	hsa_circ_chr13_50280233_50280508_R	KPNA3_ENST00000261667	Temporal Cortex		-1.70175	0.0256229	hsa_circ_chr6_91260186_91281526_R	MAP3K7_ENST00000369325	Temporal Cortex
1.85005	0.00911123	hsa_circ_chr16_19603111_19628130_F	C16orf62_ENST00000438132	Temporal Cortex		-1.70179	0.0256239	hsa_circ_chr8_141810557_141900868_R	PTK2_ENST00000522684	Temporal Cortex
1.84987	0.00911427	hsa_circ_chr6_158502140_158502542_F	SYNJ2_ENST00000367121	Temporal Cortex		-1.70204	0.0256135	hsa_circ_chr9_19520891_19622297_R	SLC24A2_ENST00000341998	Temporal Cortex
1.84971	0.00911683	hsa_circ_chr17_40764092_40765091_F	TUBG1_ENST00000251413	Temporal Cortex		-1.70244	0.0255955	hsa_circ_chr11_47330250_47330529_F	MADD_ENST00000342922	Temporal Cortex
1.84967	0.00911761	hsa_circ_chr2_162627482_162696437_F	SLC4A10_ENST00000375514	Temporal Cortex		-1.70249	0.0255916	hsa_circ_chr8_3057235_3059247_R	CSMD1_ENST00000335551	Temporal Cortex
1.84952	0.00911984	hsa_circ_chr17_28808160_28811788_F	GOSR1_ENST00000225724	Temporal Cortex		-1.70268	0.0255867	hsa_circ_chr11_120318582_120338017_F	ARHGEF12_ENST00000397843	Temporal Cortex
1.84952	0.00911899	hsa_circ_chr15_76866498_76958130_R	SCAPER_ENST00000538941	Temporal Cortex		-1.70268	0.025587	hsa_circ_chr3_145820541_145842016_R	PLOD2_ENST00000282903	Temporal Cortex
1.84939	0.00912212	hsa_circ_chr14_103915255_103923549_F	MARK3_ENST00000440884	Temporal Cortex		-1.70312	0.0255646	hsa_circ_chr8_135612678_135622898_R	ZFAT_ENST00000520356	Temporal Cortex
1.84915	0.00912612	hsa_circ_chr5_61649101_61659147_F	KIF2A_ENST00000401507	Temporal Cortex		-1.70332	0.0255581	hsa_circ_chr7_104782454_104787105_R	SRPK2_ENST00000393651	Temporal Cortex
1.84909	0.00912696	hsa_circ_chr7_44286718_44294206_R	CAMK2B_ENST00000350811	Temporal Cortex		-1.70338	0.0255554	hsa_circ_chr18_13278103_13438383_F	LDLRAD4_ENST00000587905	Temporal Cortex
1.84868	0.00913376	hsa_circ_chr7_37250990_37283996_R	ELMO1_ENST00000310758	Temporal Cortex		-1.70341	0.0255541	hsa_circ_chr12_31579226_31600703_R	DENND5B_ENST00000306833	Temporal Cortex
1.84851	0.00913665	hsa_circ_chr10_70513608_70517134_F	CCAR1_ENST00000535016	Temporal Cortex		-1.70393	0.025533	hsa_circ_chr15_66030044_66048810_R	DENND4A_ENST00000443035	Temporal Cortex
1.84835	0.00809485	hsa_circ_chr22_24734353_24743144_F	SPECC1L_ENST00000437398	Temporal Cortex		-1.70397	0.0255287	hsa_circ_chr3_119562101_119585475_R	GSK3B_ENST00000316626	Temporal Cortex
1.84694	0.00916281	hsa_circ_chr1_10331559_10335561_F	KIF1B_ENST00000377093	Temporal Cortex		-1.704	0.0255298	hsa_circ_chr14_50199421_50210523_F	KLHDC1_ENST00000556392	Temporal Cortex
1.84664	0.00916768	hsa_circ_chr22_45726483_45728591_F	FAM118A_ENST00000216214	Temporal Cortex		-1.70487	0.025493	hsa_circ_chr1_109896988_109912211_R	SORT1_ENST00000256637	Temporal Cortex
1.84655	0.00916923	hsa_circ_chr3_44496612_44499856_R	ZNF445_ENST00000396077	Temporal Cortex		-1.70495	0.0254872	hsa_circ_chr12_110819556_110834257_R	ANAPC7_ENST00000455511	Temporal Cortex
1.84638	0.00917207	hsa_circ_chrX_122771893_122779226_R	THOC2_ENST00000245838	Temporal Cortex		-1.70498	0.0254879	hsa_circ_chr19_5016267_5041262_F	KDM4B_ENST00000159111	Temporal Cortex
1.84614	0.00917609	hsa_circ_chr6_136677829_136682317_R	MAP7_ENST00000354570	Temporal Cortex		-1.70498	0.0254879	hsa_circ_chr1_155340294_155365344_R	ASH1L_ENST00000368346	Temporal Cortex
1.84604	0.00917773	hsa_circ_chr17_61838273_61842207_R	CCDC47_ENST00000225726	Temporal Cortex		-1.70545	0.0254683	hsa_circ_chr12_123678932_123707674_R	MPHOSPH9_ENST00000606320	Temporal Cortex
1.84603	0.00917792	hsa_circ_chr16_88664585_88675459_F	ZC3H18_ENST00000301011	Temporal Cortex		-1.70607	0.0254421	hsa_circ_chr7_90355880_90377090_F	CDK14_ENST00000449528	Temporal Cortex
1.84595	0.009179	hsa_circ_chrX_119576453_119589425_R	LAMP2_ENST00000434600	Temporal Cortex		-1.70648	0.0254243	hsa_circ_chr1_33276191_33276658_R	YARS_ENST00000373477	Temporal Cortex
1.84575	0.00918252	hsa_circ_chr5_93978977_93990457_F	ANKRD32_ENST00000265140	Temporal Cortex		-1.70697	0.0254042	hsa_circ_chr3_170875248_170895169_R	TNIK_ENST00000436636	Temporal Cortex
1.84563	0.00819307	hsa_circ_chr9_88190229_88194011_R	AGTPBP1_ENST00000337006	Temporal Cortex		-1.70707	0.0254026	hsa_circ_chr11_120318582_120330029_F	ARHGEF12_ENST00000397843	Temporal Cortex
1.84538	0.00918873	hsa_circ_chr9_88918000_88919862_R	ZCCHC6_ENST00000277141	Temporal Cortex		-1.7072	0.0253948	hsa_circ_chr6_10907774_10913160_F	RP11-637O19.3_ENST00000480294	Temporal Cortex
1.84511	0.00919308	hsa_circ_chr9_33960823_33998862_R	UBAP2_ENST00000449054	Temporal Cortex		-1.70735	0.0253888	hsa_circ_chr2_141027810_141232906_R	LRP1B_ENST00000389484	Temporal Cortex
1.84498	0.00919623	hsa_circ_chr12_57463016_57466695_R	TMEM194A_ENST00000300128	Temporal Cortex		-1.70759	0.0253796	hsa_circ_chr2_46203567_46211819_F	PRKCE_ENST00000306156	Temporal Cortex
1.84498	0.00919623	hsa_circ_chr8_38947565_38948865_F	ADAM9_ENST00000487273	Temporal Cortex		-1.70824	0.0253513	hsa_circ_chr8_32453345_32474403_F	NRG1_ENST00000523534	Temporal Cortex
1.84497	0.00919642	hsa_circ_chr2_24493539_24494810_R	ITSN2_ENST00000361999	Temporal Cortex		-1.70854	0.0253384	hsa_circ_chr2_85255011_85276771_F	KCMF1_ENST00000409785	Temporal Cortex
1.8428	0.00923153	hsa_circ_chr7_92205084_92210917_R	FAM133B_ENST00000438306	Temporal Cortex		-1.70874	0.0253293	hsa_circ_chr2_135093787_135119979_F	MGAT5_ENST00000409645	Temporal Cortex
1.8428	0.00923153	hsa_circ_chr9_139701013_139701280_R	CCDC183-AS1_ENST00000414656	Temporal Cortex		-1.7096	0.0252965	hsa_circ_chr1_150464886_150469384_F	TARS2_ENST00000438568	Temporal Cortex
1.84261	0.00923479	hsa_circ_chr6_102069823_102134228_F	GRIK2_ENST00000369138	Temporal Cortex		-1.71077	0.0252484	hsa_circ_chr9_135221647_135224822_R	SETX_ENST00000224140	Temporal Cortex
1.84198	0.00924639	hsa_circ_chr6_47563596_47574013_F	CD2AP_ENST00000359314	Temporal Cortex		-1.71102	0.0252361	hsa_circ_chr11_134054531_134064633_R	NCAPD3_ENST00000534532	Temporal Cortex
1.84192	0.00924644	hsa_circ_chr11_120916382_120926017_F	TBCEL_ENST00000529397	Temporal Cortex		-1.71106	0.0252354	hsa_circ_chr2_183866680_183868053_R	NCKAP1_ENST00000361354	Temporal Cortex
1.84136	0.0092566	hsa_circ_chr8_136554896_136561143_F	KHDRBS3_ENST00000355849	Temporal Cortex		-1.7112	0.0252311	hsa_circ_chr5_76607818_76649231_F	PDE8B_ENST00000340978	Temporal Cortex
1.84112	0.00926064	hsa_circ_chr19_10906047_10916643_F	DNM2_ENST00000585892	Temporal Cortex		-1.71155	0.025214	hsa_circ_chr1_5987708_6046387_R	NPHP4_ENST00000489180	Temporal Cortex
1.84095	0.00926345	hsa_circ_chr9_132665147_132671278_R	FNBP1_ENST00000446176	Temporal Cortex		-1.71173	0.0252069	hsa_circ_chr5_98215255_98217079_R	CHD1_ENST00000284049	Temporal Cortex
1.81976	0.000819765	hsa_circ_chr12_120995084_120995485_F	RNF10_ENST00000325954	Temporal Cortex		-1.7118	0.0252029	hsa_circ_chr5_11364807_11385341_R	CTNND2_ENST00000304623	Temporal Cortex
1.80381	0.00616583	hsa_circ_chr12_65258447_65260683_F	TBC1D30_ENST00000229088	Temporal Cortex		-1.71205	0.0251938	hsa_circ_chr18_18600111_18624147_R	ROCK1_ENST00000399799	Temporal Cortex
1.80267	0.00618291	hsa_circ_chr15_65266939_65275931_R	SPG21_ENST00000204566	Temporal Cortex		-1.7134	0.0251373	hsa_circ_chr6_152599223_152605307_R	SYNE1_ENST00000367255	Temporal Cortex
1.79722	0.00632052	hsa_circ_chr17_73606246_73607040_F	MYO15B_ENST00000584516	Temporal Cortex		-1.71556	0.0250496	hsa_circ_chr5_68400457_68413223_F	SLC30A5_ENST00000396591	Temporal Cortex
1.77464	0.00266991	hsa_circ_chr16_31230415_31230840_F	TRIM72_ENST00000322122	Temporal Cortex		-1.71688	0.0249934	hsa_circ_chr7_77469537_77539726_F	PHTF2_ENST00000422959	Temporal Cortex
1.77107	0.0182598	hsa_circ_chrX_17043184_17121902_F	REPS2_ENST00000303843	Temporal Cortex		-1.72509	0.0242258	hsa_circ_chr12_72956632_72969322_F	TRHDE_ENST00000261180	Temporal Cortex
1.76964	0.0182948	hsa_circ_chr14_39229385_39232249_R	LINC00639_ENST00000557440	Temporal Cortex		-1.72704	0.0240881	hsa_circ_chr10_116879948_117061553_F	ATRNL1_ENST00000355044	Temporal Cortex
1.76637	0.0184697	hsa_circ_chr16_89958600_89967202_F	TCF25_ENST00000263346	Temporal Cortex		-1.72835	0.0240258	hsa_circ_chr12_69222550_69230529_F	MDM2_ENST00000462284	Temporal Cortex
1.76545	0.0185135	hsa_circ_chr17_58365883_58379065_R	USP32_ENST00000300896	Temporal Cortex		-1.73333	0.0236849	hsa_circ_chr2_101521194_101554304_F	NPAS2_ENST00000335681	Temporal Cortex
1.76457	0.0185347	hsa_circ_chr10_128768965_128860040_F	DOCK1_ENST00000280333	Temporal Cortex		-1.73422	0.0235993	hsa_circ_chr1_233313547_233363117_R	PCNXL2_ENST00000258229	Temporal Cortex
1.7645	0.00473875	hsa_circ_chr1_109544845_109554340_R	WDR47_ENST00000400794	Temporal Cortex		-1.73583	0.0235123	hsa_circ_chr5_94224583_94267696_R	MCTP1_ENST00000515393	Temporal Cortex
1.76217	0.0186707	hsa_circ_chr1_63269389_63300523_F	ATG4C_ENST00000317868	Temporal Cortex		-1.73593	0.0234891	hsa_circ_chr7_31904555_31920473_R	PDE1C_ENST00000396193	Temporal Cortex
1.76184	0.0186202	hsa_circ_chr1_151630710_151630903_F	SNX27_ENST00000368841	Temporal Cortex		-1.73707	0.0234334	hsa_circ_chr18_9204473_9211782_F	ANKRD12_ENST00000262126	Temporal Cortex
1.76146	0.0186379	hsa_circ_chr14_81209418_81244390_R	CEP128_ENST00000554502	Temporal Cortex		-1.74378	0.0229895	hsa_circ_chr15_52697483_52725482_R	MYO5A_ENST00000399231	Temporal Cortex
1.76054	0.0187377	hsa_circ_chr3_124201654_124215260_F	KALRN_ENST00000460856	Temporal Cortex		-1.74715	0.0120034	hsa_circ_chr4_75040222_75067087_F	MTHFD2L_ENST00000429519	Temporal Cortex
1.76036	0.0187584	hsa_circ_chr11_244040_250865_F	PSMD13_ENST00000532097	Temporal Cortex		-1.82444	0.00826685	hsa_circ_chr7_43503258_43519343_F	HECW1_ENST00000395891	Temporal Cortex
1.76001	0.0187651	hsa_circ_chr8_17198871_17206590_R	MTMR7_ENST00000180173	Temporal Cortex		-1.84134	0.0153472	hsa_circ_chr5_132227855_132228810_R	AFF4_ENST00000265343	Temporal Cortex
1.75916	0.0188062	hsa_circ_chr11_85692787_85693046_R	PICALM_ENST00000532317	Temporal Cortex		-1.84371	0.0152186	hsa_circ_chr2_68717321_68753374_F	APLF_ENST00000303795	Temporal Cortex
1.75849	0.000391831	hsa_circ_chr4_54292038_54294350_F	FIP1L1_ENST00000337488	Temporal Cortex		-1.8456	0.0151313	hsa_circ_chr10_7840952_7844817_F	ATP5C1_ENST00000356708	Temporal Cortex
1.75731	0.0189303	hsa_circ_chr5_80369017_80381730_F	RASGRF2_ENST00000265080	Temporal Cortex		-1.84592	0.0151171	hsa_circ_chr13_101881743_102051516_R	NALCN_ENST00000251127	Temporal Cortex
1.75718	0.00488728	hsa_circ_chr11_83243750_83252901_R	DLG2_ENST00000398309	Temporal Cortex		-1.84674	0.0150931	hsa_circ_chr15_43748089_43749416_R	TP53BP1_ENST00000263801	Temporal Cortex
1.7565	0.0189359	hsa_circ_chr3_194180199_194182965_R	ATP13A3_ENST00000439040	Temporal Cortex		-1.84724	0.0150664	hsa_circ_chr5_73136304_73136585_F	ARHGEF28_ENST00000296794	Temporal Cortex
1.75297	0.0191084	hsa_circ_chr12_28408513_28412375_F	CCDC91_ENST00000545336	Temporal Cortex		-1.84961	0.0149752	hsa_circ_chr9_99122435_99130587_R	SLC35D2_ENST00000253270	Temporal Cortex
1.75199	0.0191446	hsa_circ_chr1_193181194_193205486_F	CDC73_ENST00000367435	Temporal Cortex		-1.85436	0.0147415	hsa_circ_chr21_22782593_22804601_F	NCAM2_ENST00000400546	Temporal Cortex
1.7519	0.0191053	hsa_circ_chr2_96905450_96906426_F	STARD7-AS1_ENST00000432267	Temporal Cortex		-1.87911	0.0151076	hsa_circ_chr1_59137541_59160879_R	MYSM1_ENST00000472487	Temporal Cortex
1.75103	0.019188	hsa_circ_chr2_48060102_48061850_R	FBXO11_ENST00000402508	Temporal Cortex		-1.87956	0.0150948	hsa_circ_chr7_152007050_152027824_R	KMT2C_ENST00000262189	Temporal Cortex
1.75077	0.0191678	hsa_circ_chr8_38153313_38157108_R	WHSC1L1_ENST00000317025	Temporal Cortex		-1.87964	0.0150922	hsa_circ_chr6_46679232_46680074_R	PLA2G7_ENST00000274793	Temporal Cortex
1.74737	0.0193907	hsa_circ_chr7_65592690_65610487_F	AC068533.7_ENST00000450043	Temporal Cortex		-1.88047	0.0150696	hsa_circ_chr5_167927595_167943955_F	RARS_ENST00000231572	Temporal Cortex
1.74686	0.0194164	hsa_circ_chr6_39507778_39564036_R	KIF6_ENST00000458470	Temporal Cortex		-1.88085	0.0150557	hsa_circ_chr1_233190013_233193036_R	PCNXL2_ENST00000258229	Temporal Cortex
1.74665	0.019407	hsa_circ_chr12_6946250_6946538_F	LEPREL2_ENST00000251761	Temporal Cortex		-1.88367	0.0149744	hsa_circ_chr20_47585683_47592736_F	ARFGEF2_ENST00000371917	Temporal Cortex
1.74587	0.0194632	hsa_circ_chr3_195415403_195416309_F	LINC00969_ENST00000600527	Temporal Cortex		-1.88404	0.00307247	hsa_circ_chr7_129297182_129330386_F	NRF1_ENST00000539636	Temporal Cortex
1.744	0.0195027	hsa_circ_chr18_22901971_22907412_R	ZNF521_ENST00000583005	Temporal Cortex		-1.88441	0.014949	hsa_circ_chr18_12535474_12635095_R	SPIRE1_ENST00000409402	Temporal Cortex
1.73844	0.0198387	hsa_circ_chr15_54527227_54529888_F	UNC13C_ENST00000260323	Temporal Cortex		-1.88511	0.0149288	hsa_circ_chr11_73418464_73441868_R	RAB6A_ENST00000310653	Temporal Cortex
1.73701	0.0198978	hsa_circ_chr5_160837980_160886850_R	GABRB2_ENST00000393959	Temporal Cortex		-1.88514	0.0149271	hsa_circ_chr1_237586391_237620035_F	RYR2_ENST00000366574	Temporal Cortex
1.73388	0.0037372	hsa_circ_chr8_99718694_99719539_R	STK3_ENST00000419617	Temporal Cortex		-1.88536	0.0149208	hsa_circ_chr6_24502750_24505213_F	ALDH5A1_ENST00000546278	Temporal Cortex
1.70888	0.0160048	hsa_circ_chr8_71506740_71510490_R	TRAM1_ENST00000521425	Temporal Cortex		-1.88561	0.0149131	hsa_circ_chr1_42693553_42776781_R	FOXJ3_ENST00000372572	Temporal Cortex
1.70745	0.0160652	hsa_circ_chr10_35772331_35819171_F	CCNY_ENST00000374706	Temporal Cortex		-1.88572	0.0149123	hsa_circ_chr18_52937061_52946887_R	TCF4_ENST00000354452	Temporal Cortex
1.70461	0.0161698	hsa_circ_chr1_28802618_28807116_F	PHACTR4_ENST00000373839	Temporal Cortex		-1.88583	0.0149067	hsa_circ_chr3_54786625_54798378_F	CACNA2D3_ENST00000415676	Temporal Cortex
1.70373	0.0162153	hsa_circ_chrX_153040334_153040558_F	PLXNB3_ENST00000538966	Temporal Cortex		-1.88597	0.0149047	hsa_circ_chr19_41219971_41220540_R	ADCK4_ENST00000324464	Temporal Cortex
1.70039	0.0163876	hsa_circ_chr3_23997527_24001306_F	NR1D2_ENST00000312521	Temporal Cortex		-1.88611	0.014899	hsa_circ_chr11_120328429_120343836_F	ARHGEF12_ENST00000397843	Temporal Cortex
1.69927	0.0164392	hsa_circ_chr1_29362337_29365938_F	EPB41_ENST00000343067	Temporal Cortex		-1.88631	0.0148946	hsa_circ_chr2_136379063_136437894_F	R3HDM1_ENST00000409478	Temporal Cortex
1.69925	0.0164839	hsa_circ_chr12_121000747_121001746_F	RNF10_ENST00000325954	Temporal Cortex		-1.88634	0.0148917	hsa_circ_chr11_75590922_75728024_F	UVRAG_ENST00000356136	Temporal Cortex
1.69923	0.0164916	hsa_circ_chr18_54444012_54606624_F	WDR7_ENST00000254442	Temporal Cortex		-1.88714	0.0148704	hsa_circ_chr17_66303083_66352945_F	ARSG_ENST00000448504	Temporal Cortex
1.69656	0.00218265	hsa_circ_chr1_28362054_28374937_R	EYA3_ENST00000373871	Temporal Cortex		-1.88855	0.0148282	hsa_circ_chr8_140898122_141034176_R	TRAPPC9_ENST00000389327	Temporal Cortex
1.68291	0.0118203	hsa_circ_chr10_51606987_51613311_R	TIMM23_ENST00000260867	Temporal Cortex		-1.89029	0.014775	hsa_circ_chr9_80040477_80049438_R	GNA14_ENST00000341700	Temporal Cortex
1.67766	0.0120467	hsa_circ_chr8_26217684_26223922_F	PPP2R2A_ENST00000380737	Temporal Cortex		-1.89035	0.0147734	hsa_circ_chr16_19639958_19693712_F	C16orf62_ENST00000438132	Temporal Cortex
1.67642	0.0120839	hsa_circ_chr13_33306237_33309467_F	PDS5B_ENST00000315596	Temporal Cortex		-1.89069	0.0147649	hsa_circ_chr3_124351266_124356150_F	KALRN_ENST00000360013	Temporal Cortex
1.67355	0.0122182	hsa_circ_chr9_78682870_78711018_F	PCSK5_ENST00000545128	Temporal Cortex		-1.89135	0.0147454	hsa_circ_chr3_55717821_55733540_R	ERC2_ENST00000288221	Temporal Cortex
1.66257	0.00851926	hsa_circ_chr2_44436348_44445676_F	PPM1B_ENST00000409432	Temporal Cortex		-1.89143	0.0147434	hsa_circ_chr5_142281499_142311690_F	ARHGAP26_ENST00000274498	Temporal Cortex
1.65989	0.00133053	hsa_circ_chr17_30267304_30300250_F	SUZ12_ENST00000322652	Temporal Cortex		-1.89183	0.0147331	hsa_circ_chr14_93934016_94009042_F	UNC79_ENST00000256339	Temporal Cortex
1.65331	0.00883855	hsa_circ_chr9_78682870_78686814_F	PCSK5_ENST00000545128	Temporal Cortex		-1.89201	0.0147259	hsa_circ_chr14_67490349_67567628_F	GPHN_ENST00000315266	Temporal Cortex
1.65029	0.00893879	hsa_circ_chr15_77046148_77067458_R	SCAPER_ENST00000538941	Temporal Cortex		-1.89223	0.0147202	hsa_circ_chr3_53699686_53736837_F	CACNA1D_ENST00000350061	Temporal Cortex
1.63729	0.00668817	hsa_circ_chr2_239082174_239093928_R	ILKAP_ENST00000254654	Temporal Cortex		-1.89238	0.0147177	hsa_circ_chr5_112090569_112137080_F	APC_ENST00000457016	Temporal Cortex
1.57321	0.0227039	hsa_circ_chr1_28806962_28807116_F	PHACTR4_ENST00000373839	Temporal Cortex		-1.89254	0.0147131	hsa_circ_chr1_236187369_236201553_R	NID1_ENST00000366595	Temporal Cortex
1.57319	0.0227043	hsa_circ_chr5_145197456_145202697_R	PRELID2_ENST00000334744	Temporal Cortex		-1.89256	0.0147097	hsa_circ_chr7_14620486_14758310_R	DGKB_ENST00000258767	Temporal Cortex
1.57319	0.0227043	hsa_circ_chr1_100617940_100638926_R	LRRC39_ENST00000370137	Temporal Cortex		-1.89379	0.0146761	hsa_circ_chr1_155447676_155491409_R	ASH1L_ENST00000368346	Temporal Cortex
1.57285	0.0227154	hsa_circ_chr18_48581150_48586286_F	SMAD4_ENST00000398417	Temporal Cortex		-1.89488	0.0146441	hsa_circ_chr12_14609494_14628902_F	ATF7IP_ENST00000261168	Temporal Cortex
1.57283	0.0227162	hsa_circ_chr13_21205154_21219097_F	IFT88_ENST00000382778	Temporal Cortex		-1.89581	0.0146153	hsa_circ_chr3_183435438_183480067_F	YEATS2_ENST00000305135	Temporal Cortex
1.57283	0.0227162	hsa_circ_chr8_68934270_68950527_F	PREX2_ENST00000288368	Temporal Cortex		-1.89623	0.0146043	hsa_circ_chr22_42204878_42206295_F	CCDC134_ENST00000255784	Temporal Cortex
1.5728	0.022717	hsa_circ_chr13_113669076_113679072_F	MCF2L_ENST00000375608	Temporal Cortex		-1.89681	0.0145862	hsa_circ_chr20_33001547_33057925_F	ITCH_ENST00000374864	Temporal Cortex
1.57272	0.0227197	hsa_circ_chr7_32590945_32591907_F	AVL9_ENST00000318709	Temporal Cortex		-1.90215	0.0144346	hsa_circ_chr8_105026733_105161076_F	RIMS2_ENST00000408894	Temporal Cortex
1.57249	0.0227269	hsa_circ_chr3_33644443_33663772_R	CLASP2_ENST00000468888	Temporal Cortex		-1.9044	0.0143709	hsa_circ_chr7_157903520_157931207_R	PTPRN2_ENST00000409483	Temporal Cortex
1.57248	0.0227273	hsa_circ_chr18_21192055_21197791_R	ANKRD29_ENST00000592179	Temporal Cortex		-1.91494	0.00532329	hsa_circ_chr6_13632601_13659064_R	RANBP9_ENST00000011619	Temporal Cortex
1.57247	0.0227277	hsa_circ_chr15_42807434_42822017_F	SNAP23_ENST00000563765	Temporal Cortex		-1.94385	0.00212001	hsa_circ_chr16_19627435_19628130_F	C16orf62_ENST00000438132	Temporal Cortex
1.57247	0.0227277	hsa_circ_chr8_94352403_94359134_R	LINC00535_ENST00000520096	Temporal Cortex		-1.95106	0.00961139	hsa_circ_chr3_47466974_47476627_R	SCAP_ENST00000265565	Temporal Cortex
1.57235	0.0227315	hsa_circ_chr5_80409356_80422982_F	RASGRF2_ENST00000265080	Temporal Cortex		-1.95259	0.00954447	hsa_circ_chr3_119582265_119624699_R	GSK3B_ENST00000264235	Temporal Cortex
1.57232	0.0227325	hsa_circ_chr1_172001541_172007601_F	DNM3_ENST00000358155	Temporal Cortex		-1.95386	0.00950373	hsa_circ_chr12_81693079_81738472_R	PPFIA2_ENST00000549396	Temporal Cortex
1.57231	0.0227327	hsa_circ_chr11_85692171_85722179_R	PICALM_ENST00000532317	Temporal Cortex		-1.95473	0.0094633	hsa_circ_chr7_14647058_14669893_R	DGKB_ENST00000402815	Temporal Cortex
1.57231	0.0227327	hsa_circ_chr17_27962985_27982625_R	SSH2_ENST00000269033	Temporal Cortex		-1.9563	0.00942389	hsa_circ_chr7_77214859_77230123_F	PTPN12_ENST00000248594	Temporal Cortex
1.57231	0.0227329	hsa_circ_chr13_96236989_96242695_R	DZIP1_ENST00000347108	Temporal Cortex		-1.96977	0.00899443	hsa_circ_chr12_123488940_123490095_R	PITPNM2_ENST00000320201	Temporal Cortex
1.57214	0.0227384	hsa_circ_chr14_31404368_31420150_R	STRN3_ENST00000355683	Temporal Cortex		-1.98194	0.000164734	hsa_circ_chr10_116879948_117309046_F	ATRNL1_ENST00000355044	Temporal Cortex
1.57214	0.0227384	hsa_circ_chr4_56355540_56376232_R	CLOCK_ENST00000381322	Temporal Cortex		-2.03909	0.00893753	hsa_circ_chr1_112524242_112525420_R	KCND3_ENST00000302127	Temporal Cortex
1.57213	0.0227388	hsa_circ_chr7_94218000_94259153_R	SGCE_ENST00000265735	Temporal Cortex		-2.04211	0.00623873	hsa_circ_chr9_91652907_91661909_R	SHC3_ENST00000375835	Temporal Cortex
1.57199	0.022743	hsa_circ_chr15_67855620_67893087_F	MAP2K5_ENST00000178640	Temporal Cortex		-2.04418	0.00883048	hsa_circ_chr1_178252698_178269253_F	RASAL2_ENST00000448150	Temporal Cortex
1.57179	0.0227496	hsa_circ_chr4_42024854_42051496_F	SLC30A9_ENST00000264451	Temporal Cortex		-2.04488	0.00881688	hsa_circ_chr14_56746393_56757174_F	PELI2_ENST00000267460	Temporal Cortex
1.57176	0.0227507	hsa_circ_chr10_12277046_12280484_F	CDC123_ENST00000281141	Temporal Cortex		-2.04499	0.00881308	hsa_circ_chr3_47147486_47158244_R	SETD2_ENST00000445387	Temporal Cortex
1.57172	0.0227519	hsa_circ_chr8_2944618_3000196_R	CSMD1_ENST00000335551	Temporal Cortex		-2.04509	0.00881143	hsa_circ_chr14_57702428_57711077_R	EXOC5_ENST00000413566	Temporal Cortex
1.57161	0.0227555	hsa_circ_chr17_19823348_19827830_R	AKAP10_ENST00000225737	Temporal Cortex		-2.0462	0.00878785	hsa_circ_chr9_2943564_3014177_R	CARM1P1_ENST00000426329	Temporal Cortex
1.57161	0.0227555	hsa_circ_chr16_16108347_16130460_F	ABCC1_ENST00000399410	Temporal Cortex		-2.04679	0.00877587	hsa_circ_chr8_2875998_2887035_R	CSMD1_ENST00000335551	Temporal Cortex
1.57143	0.0227613	hsa_circ_chr15_75693070_75715164_R	SIN3A_ENST00000394947	Temporal Cortex		-2.04721	0.0087671	hsa_circ_chr1_233482187_233490757_F	MLK4_ENST00000366623	Temporal Cortex
1.57143	0.0227614	hsa_circ_chr12_46633461_46648719_R	SLC38A1_ENST00000439706	Temporal Cortex		-2.04773	0.00875643	hsa_circ_chr4_47746418_47809064_R	CORIN_ENST00000273857	Temporal Cortex
1.57128	0.022766	hsa_circ_chr17_953289_1028702_R	ABR_ENST00000302538	Temporal Cortex		-2.04773	0.00875664	hsa_circ_chr1_59787207_59978111_F	FGGY_ENST00000371218	Temporal Cortex
1.57128	0.022766	hsa_circ_chr2_39559057_39605264_R	MAP4K3_ENST00000263881	Temporal Cortex		-2.04785	0.00875374	hsa_circ_chr4_129042980_129128538_F	LARP1B_ENST00000326639	Temporal Cortex
1.57124	0.0227674	hsa_circ_chr1_76205664_76215244_F	ACADM_ENST00000370841	Temporal Cortex		-2.04791	0.00875322	hsa_circ_chr22_18185008_18185152_F	BCL2L13_ENST00000317582	Temporal Cortex
1.57107	0.0227729	hsa_circ_chr16_78142319_78198186_F	WWOX_ENST00000566780	Temporal Cortex		-2.04946	0.00872146	hsa_circ_chr9_125827626_125852664_F	RABGAP1_ENST00000456584	Temporal Cortex
1.57107	0.0227729	hsa_circ_chr6_31934918_31935022_F	SKIV2L_ENST00000375394	Temporal Cortex		-2.04951	0.00872054	hsa_circ_chr1_237920996_237934187_F	RYR2_ENST00000366574	Temporal Cortex
1.57106	0.0227733	hsa_circ_chr4_114232410_114239776_F	ANK2_ENST00000503271	Temporal Cortex		-2.04983	0.00871306	hsa_circ_chr3_155551256_155560408_R	SLC33A1_ENST00000392845	Temporal Cortex
1.57095	0.0227769	hsa_circ_chr14_61509864_61545645_F	SLC38A6_ENST00000354886	Temporal Cortex		-2.05087	0.00869124	hsa_circ_chr1_16621277_16641930_R	FBXO42_ENST00000375592	Temporal Cortex
1.57081	0.0227814	hsa_circ_chr1_20700087_20732762_R	LINC01141_ENST00000426428	Temporal Cortex		-2.05094	0.00869118	hsa_circ_chr8_140898122_140922544_R	TRAPPC9_ENST00000389327	Temporal Cortex
1.57076	0.0227828	hsa_circ_chr11_103270390_103306760_F	DYNC2H1_ENST00000375735	Temporal Cortex		-2.05113	0.00868678	hsa_circ_chr16_47674945_47703328_F	PHKB_ENST00000566044	Temporal Cortex
1.57072	0.0227842	hsa_circ_chr11_118352429_118355690_F	KMT2A_ENST00000534358	Temporal Cortex		-2.05129	0.00603695	hsa_circ_chr6_31116181_31116505_R	CCHCR1_ENST00000396268	Temporal Cortex
1.57058	0.0227887	hsa_circ_chr3_179131199_179134344_R	GNB4_ENST00000232564	Temporal Cortex		-2.05143	0.00868208	hsa_circ_chr1_97700407_97771853_R	DPYD_ENST00000370192	Temporal Cortex
1.57034	0.0387714	hsa_circ_chr3_47155365_47166038_R	SETD2_ENST00000409792	Temporal Cortex		-2.05229	0.00866315	hsa_circ_chr22_32874967_32889268_F	FBXO7_ENST00000266087	Temporal Cortex
1.56984	0.0228132	hsa_circ_chr8_70667658_70674110_R	SLCO5A1_ENST00000260126	Temporal Cortex		-2.05438	0.0086194	hsa_circ_chr1_237550580_237586548_F	RYR2_ENST00000366574	Temporal Cortex
1.56947	0.0228251	hsa_circ_chr9_132686122_132757237_R	FNBP1_ENST00000446176	Temporal Cortex		-2.05452	0.00861776	hsa_circ_chr1_35846859_35847359_F	ZMYM4_ENST00000373297	Temporal Cortex
1.56944	0.0228263	hsa_circ_chr7_77200394_77221573_F	PTPN12_ENST00000248594	Temporal Cortex		-2.05652	0.00857659	hsa_circ_chr5_68470703_68471364_F	CCNB1_ENST00000256442	Temporal Cortex
1.56921	0.0228337	hsa_circ_chr10_103572786_103573363_R	MGEA5_ENST00000439817	Temporal Cortex		-2.05742	0.00855942	hsa_circ_chr14_50805664_50807950_R	CDKL1_ENST00000395834	Temporal Cortex
1.56912	0.0228366	hsa_circ_chr7_38471788_38501011_R	AMPH_ENST00000325590	Temporal Cortex		-2.05747	0.00855786	hsa_circ_chr5_11384776_11397315_R	CTNND2_ENST00000304623	Temporal Cortex
1.5691	0.022837	hsa_circ_chr2_98475766_98543950_R	TMEM131_ENST00000186436	Temporal Cortex		-2.06086	0.00849017	hsa_circ_chr3_50000008_50012825_F	RBM6_ENST00000266022	Temporal Cortex
1.56901	0.0228404	hsa_circ_chr6_101037509_101037935_R	ASCC3_ENST00000369162	Temporal Cortex		-2.0713	0.00828501	hsa_circ_chr4_119252870_119259469_R	PRSS12_ENST00000296498	Temporal Cortex
1.56884	0.0228456	hsa_circ_chr3_182804480_182812393_R	MCCC1_ENST00000265594	Temporal Cortex		-2.08922	0.000776568	hsa_circ_chr2_200173482_200298237_R	SATB2_ENST00000417098	Temporal Cortex
1.56881	0.0228468	hsa_circ_chr2_37285593_37286130_R	HEATR5B_ENST00000233099	Temporal Cortex		-2.13441	0.00396499	hsa_circ_chr16_148142_150507_R	NPRL3_ENST00000445810	Temporal Cortex
1.56865	0.0228519	hsa_circ_chr6_90916287_90962309_R	BACH2_ENST00000257749	Temporal Cortex		-2.14098	0.0038685	hsa_circ_chr17_45741524_45745776_F	KPNB1_ENST00000535458	Temporal Cortex
1.56864	0.0228523	hsa_circ_chr7_111926927_111936366_F	ZNF277_ENST00000361822	Temporal Cortex		-2.18983	0.00522219	hsa_circ_chr9_87342568_87482346_F	NTRK2_ENST00000376213	Temporal Cortex
1.56863	0.0228524	hsa_circ_chr14_91413778_91467503_R	RPS6KA5_ENST00000261991	Temporal Cortex		-2.19933	0.00509555	hsa_circ_chr5_142393644_142437312_F	ARHGAP26_ENST00000274498	Temporal Cortex
1.56863	0.0228524	hsa_circ_chr19_13427925_13446723_R	CACNA1A_ENST00000360228	Temporal Cortex		-2.19949	0.00509409	hsa_circ_chr1_225270250_225332330_F	DNAH14_ENST00000430092	Temporal Cortex
1.56861	0.0228534	hsa_circ_chr17_27809214_27849537_F	TAOK1_ENST00000261716	Temporal Cortex		-2.19968	0.00509094	hsa_circ_chr20_47691321_47711500_F	CSE1L_ENST00000262982	Temporal Cortex
1.56861	0.0228535	hsa_circ_chr11_118451960_118463571_F	ARCN1_ENST00000359415	Temporal Cortex		-2.20012	0.00508494	hsa_circ_chr6_82923943_82941559_R	IBTK_ENST00000306270	Temporal Cortex
1.56861	0.0228535	hsa_circ_chr3_160093599_160102434_R	IFT80_ENST00000326448	Temporal Cortex		-2.20141	0.00506888	hsa_circ_chr9_96277948_96278551_F	FAM120A_ENST00000277165	Temporal Cortex
1.56859	0.0228536	hsa_circ_chr7_130295823_130301936_R	COPG2_ENST00000330992	Temporal Cortex		-2.20207	0.00506017	hsa_circ_chr2_85097348_85097909_R	TRABD2A_ENST00000335459	Temporal Cortex
1.56859	0.0228538	hsa_circ_chr4_77917577_77940414_F	SEPT11_ENST00000264893	Temporal Cortex		-2.20297	0.00504827	hsa_circ_chr10_132915061_132944923_R	TCERG1L_ENST00000483040	Temporal Cortex
1.56848	0.0228575	hsa_circ_chr1_92767032_92811471_F	RPAP2_ENST00000610020	Temporal Cortex		-2.20648	0.00500292	hsa_circ_chr1_64474976_64516388_F	ROR1_ENST00000371080	Temporal Cortex
1.56845	0.0228583	hsa_circ_chr17_1264385_1265302_R	YWHAE_ENST00000264335	Temporal Cortex		-2.20656	0.00500252	hsa_circ_chr5_108698540_108719221_R	PJA2_ENST00000361189	Temporal Cortex
1.56845	0.0228583	hsa_circ_chr7_102768929_102769239_R	NAPEPLD_ENST00000341533	Temporal Cortex		-2.20716	0.00499477	hsa_circ_chr2_61605497_61622368_R	USP34_ENST00000398571	Temporal Cortex
1.56844	0.0228587	hsa_circ_chr2_201873695_201881893_R	FAM126B_ENST00000418596	Temporal Cortex		-2.21344	0.00491473	hsa_circ_chr1_86241356_86252144_R	COL24A1_ENST00000436319	Temporal Cortex
1.56842	0.0228593	hsa_circ_chr20_45633580_45644936_F	EYA2_ENST00000327619	Temporal Cortex		-2.31159	0.00157667	hsa_circ_chr12_100200181_100219167_R	ANKS1B_ENST00000547776	Temporal Cortex
1.56837	0.022861	hsa_circ_chr12_117365827_117402659_F	FBXW8_ENST00000309909	Temporal Cortex		-2.32913	0.00302476	hsa_circ_chr5_63496634_63513223_F	RNF180_ENST00000389100	Temporal Cortex
1.56829	0.0228638	hsa_circ_chr12_100598717_100606306_F	ACTR6_ENST00000553038	Temporal Cortex		-2.33195	0.00299805	hsa_circ_chr8_141840570_141889736_R	PTK2_ENST00000522684	Temporal Cortex
1.56829	0.0228638	hsa_circ_chr1_154560600_154560734_R	ADAR_ENST00000292205	Temporal Cortex		-2.34214	0.00290532	hsa_circ_chr11_86157355_86159297_R	ME3_ENST00000393324	Temporal Cortex
1.56825	0.0228649	hsa_circ_chr7_137255920_137308300_R	DGKI_ENST00000453654	Temporal Cortex		-2.44893	0.00179628	hsa_circ_chr2_233587263_233589401_F	GIGYF2_ENST00000427233	Temporal Cortex
1.56824	0.0228654	hsa_circ_chr19_33113327_33116872_R	ANKRD27_ENST00000306065	Temporal Cortex		-2.45238	0.00177603	hsa_circ_chr2_7081078_7137192_F	RNF144A_ENST00000320892	Temporal Cortex
1.56823	0.0228658	hsa_circ_chr19_5713144_5714282_R	LONP1_ENST00000587552	Temporal Cortex		-2.45475	0.00176217	hsa_circ_chr8_38693679_38696064_F	TACC1_ENST00000519416	Temporal Cortex
1.56823	0.0228658	hsa_circ_chr6_168323535_168363247_F	MLLT4_ENST00000351017	Temporal Cortex		-2.46456	0.0017064	hsa_circ_chr20_37464467_37464818_F	PPP1R16B_ENST00000299824	Temporal Cortex
1.56817	0.0228676	hsa_circ_chrX_149613719_149639762_F	MAMLD1_ENST00000370401	Temporal Cortex		-2.46802	0.00168727	hsa_circ_chr3_47098310_47103836_R	SETD2_ENST00000431180	Temporal Cortex
1.56817	0.0228676	hsa_circ_chr16_3794894_3820987_R	CREBBP_ENST00000262367	Temporal Cortex		-2.57718	0.00101025	hsa_circ_chr7_129760588_129762042_F	KLHDC10_ENST00000335420	Temporal Cortex
1.56813	0.022869	hsa_circ_chr11_17167214_17177176_R	PIK3C2A_ENST00000265970	Temporal Cortex		-2.68189	0.000602724	hsa_circ_chr7_22306582_22349709_R	RAPGEF5_ENST00000344041	Temporal Cortex
1.56813	0.022869	hsa_circ_chr4_15538542_15539760_F	CC2D2A_ENST00000413206	Temporal Cortex		-2.68282	0.000600565	hsa_circ_chr11_19890470_19914140_F	NAV2_ENST00000360655	Temporal Cortex
1.56813	0.022869	hsa_circ_chr9_134305476_134314448_F	PRRC2B_ENST00000405995	Temporal Cortex		-2.76571	0.000379589	hsa_circ_chr8_136533479_136619280_F	KHDRBS3_ENST00000355849	Temporal Cortex
1.56813	0.022869	hsa_circ_chr8_100443764_100733275_F	VPS13B_ENST00000395996	Temporal Cortex		-2.76939	0.0003738	hsa_circ_chr17_44039686_44074030_F	MAPT_ENST00000262410	Temporal Cortex
1.56811	0.0228692	hsa_circ_chr7_157361593_157370832_R	PTPRN2_ENST00000389413	Temporal Cortex		-2.94815	0.000134549	hsa_circ_chr6_71442080_71483128_F	SMAP1_ENST00000316999	Temporal Cortex
1.56811	0.0228692	hsa_circ_chr1_240341220_240458183_F	FMN2_ENST00000319653	Temporal Cortex
1.56808	0.0228706	hsa_circ_chr10_69699344_69700862_R	HERC4_ENST00000277817	Temporal Cortex
1.568	0.0228729	hsa_circ_chr14_42236056_42236232_F	LRFN5_ENST00000298119	Temporal Cortex
1.56796	0.0228743	hsa_circ_chr17_5253745_5266311_F	RABEP1_ENST00000262477	Temporal Cortex
1.56794	0.0228749	hsa_circ_chr12_120954369_120960166_R	COQ5_ENST00000288532	Temporal Cortex
1.56793	0.0389633	hsa_circ_chr12_120156049_120159254_R	CIT_ENST00000392521	Temporal Cortex
1.5679	0.0228765	hsa_circ_chr17_45677041_45679113_F	NPEPPS_ENST00000530173	Temporal Cortex
1.56779	0.0228798	hsa_circ_chr14_76088421_76091095_F	FLVCR2_ENST00000238667	Temporal Cortex
1.56779	0.0228798	hsa_circ_chr4_88091230_88106951_R	KLHL8_ENST00000273963	Temporal Cortex
1.56779	0.0228798	hsa_circ_chr8_17137883_17143936_F	VPS37A_ENST00000324849	Temporal Cortex
1.56778	0.0228802	hsa_circ_chr10_93870832_93952393_R	CPEB3_ENST00000412050	Temporal Cortex
1.56777	0.0228805	hsa_circ_chr6_157150360_157406039_F	ARID1B_ENST00000350026	Temporal Cortex
1.56776	0.0228809	hsa_circ_chr2_224749364_224760347_R	WDFY1_ENST00000233055	Temporal Cortex
1.56771	0.0228825	hsa_circ_chr12_112371689_112403563_R	TMEM116_ENST00000354825	Temporal Cortex
1.56771	0.0228825	hsa_circ_chr14_69542061_69585947_R	DCAF5_ENST00000341516	Temporal Cortex
1.56771	0.0228824	hsa_circ_chr11_9435801_9446809_F	IPO7_ENST00000379719	Temporal Cortex
1.56771	0.0228824	hsa_circ_chr14_81209418_81297638_R	CEP128_ENST00000554502	Temporal Cortex
1.56758	0.0228868	hsa_circ_chr4_114284493_114296102_F	ANK2_ENST00000514960	Temporal Cortex
1.56754	0.022888	hsa_circ_chr3_5215701_5216099_F	ARL8B_ENST00000256496	Temporal Cortex
1.56754	0.022888	hsa_circ_chr1_215747128_215753342_F	KCTD3_ENST00000259154	Temporal Cortex
1.56753	0.0228883	hsa_circ_chr16_72863677_72994093_R	ZFHX3_ENST00000268489	Temporal Cortex
1.56753	0.0228884	hsa_circ_chr18_77455224_77456070_F	CTDP1_ENST00000299543	Temporal Cortex
1.56753	0.0228884	hsa_circ_chr4_46966986_46976392_R	GABRA4_ENST00000264318	Temporal Cortex
1.56749	0.0228897	hsa_circ_chr3_9486731_9487424_F	SETD5_ENST00000402198	Temporal Cortex
1.56733	0.0228949	hsa_circ_chr7_6175471_6185287_F	USP42_ENST00000306177	Temporal Cortex
1.56733	0.0228949	hsa_circ_chr3_47703823_47717078_R	SMARCC1_ENST00000254480	Temporal Cortex
1.5673	0.0228956	hsa_circ_chr9_127733648_127762269_R	SCAI_ENST00000336505	Temporal Cortex
1.5671	0.0229022	hsa_circ_chr11_85692171_85693031_R	PICALM_ENST00000530692	Temporal Cortex
1.56708	0.0229029	hsa_circ_chr7_65220766_65221561_F	CCT6P1_ENST00000443108	Temporal Cortex
1.56708	0.0229029	hsa_circ_chr1_35469568_35480763_R	RP11-244H3.4_ENST00000487874	Temporal Cortex
1.56688	0.0229095	hsa_circ_chr14_50923233_50952912_R	MAP4K5_ENST00000013125	Temporal Cortex
1.56683	0.0229111	hsa_circ_chr7_56045818_56049260_F	GBAS_ENST00000446692	Temporal Cortex
1.56683	0.0229111	hsa_circ_chr2_120567412_120672818_F	PTPN4_ENST00000263708	Temporal Cortex
1.56633	0.039095	hsa_circ_chr7_71130395_71142291_F	WBSCR17_ENST00000333538	Temporal Cortex
1.56612	0.0229343	hsa_circ_chr12_62864480_62895478_F	MON2_ENST00000547095	Temporal Cortex
1.56608	0.0390899	hsa_circ_chr22_42415314_42426827_F	WBP2NL_ENST00000412113	Temporal Cortex
1.56548	0.0391721	hsa_circ_chr20_8720990_8741107_F	PLCB1_ENST00000378641	Temporal Cortex
1.56529	0.0229615	hsa_circ_chr14_104141888_104145855_F	KLC1_ENST00000380038	Temporal Cortex
1.56529	0.0229615	hsa_circ_chr7_5942291_5949747_F	CCZ1_ENST00000325974	Temporal Cortex
1.56528	0.0229616	hsa_circ_chr20_7967934_7990962_R	TMX4_ENST00000246024	Temporal Cortex
1.56524	0.022963	hsa_circ_chr10_56287571_56424050_R	PCDH15_ENST00000373965	Temporal Cortex
1.56524	0.022963	hsa_circ_chr6_106727535_106756366_R	ATG5_ENST00000343245	Temporal Cortex
1.56524	0.022963	hsa_circ_chr2_170782128_170789518_F	UBR3_ENST00000272793	Temporal Cortex
1.56514	0.0229663	hsa_circ_chr15_90763024_90764997_F	SEMA4B_ENST00000379122	Temporal Cortex
1.56509	0.0229679	hsa_circ_chr12_22659644_22659753_R	C2CD5_ENST00000333957	Temporal Cortex
1.56509	0.0229679	hsa_circ_chr1_233296028_233314921_R	PCNXL2_ENST00000258229	Temporal Cortex
1.56489	0.0229746	hsa_circ_chr4_143324090_143647054_R	INPP4B_ENST00000513000	Temporal Cortex
1.56489	0.0229746	hsa_circ_chr3_7340370_7348339_F	GRM7_ENST00000467425	Temporal Cortex
1.56488	0.022975	hsa_circ_chr7_98562251_98569568_F	TRRAP_ENST00000355540	Temporal Cortex
1.56488	0.022975	hsa_circ_chr2_63053221_63101667_F	EHBP1_ENST00000405015	Temporal Cortex
1.56487	0.0229754	hsa_circ_chr21_38528956_38536517_F	TTC3_ENST00000418766	Temporal Cortex
1.56465	0.0229822	hsa_circ_chr21_47817178_47822397_F	PCNT_ENST00000359568	Temporal Cortex
1.56462	0.0229836	hsa_circ_chr3_33592743_33645701_R	CLASP2_ENST00000468888	Temporal Cortex
1.56462	0.0229857	hsa_circ_chr8_140998933_141263028_R	TRAPPC9_ENST00000389327	Temporal Cortex
1.56461	0.0229835	hsa_circ_chr3_12421202_12434251_F	PPARG_ENST00000397010	Temporal Cortex
1.56447	0.0229885	hsa_circ_chr15_63953951_63961897_R	HERC1_ENST00000443617	Temporal Cortex
1.56447	0.0229885	hsa_circ_chr22_33700214_33712234_R	LARGE_ENST00000608642	Temporal Cortex
1.56447	0.0229885	hsa_circ_chr3_33576724_33633988_R	CLASP2_ENST00000468888	Temporal Cortex
1.56447	0.0229886	hsa_circ_chr7_103002403_103004754_F	PSMC2_ENST00000435765	Temporal Cortex
1.56445	0.0229888	hsa_circ_chr15_62219289_62226530_R	VPS13C_ENST00000249837	Temporal Cortex
1.56445	0.0229888	hsa_circ_chr8_99779470_99787047_R	STK3_ENST00000419617	Temporal Cortex
1.56443	0.0229894	hsa_circ_chr6_121491550_121563485_R	TBC1D32_ENST00000275159	Temporal Cortex
1.56443	0.0229894	hsa_circ_chr1_93128976_93170301_R	EVI5_ENST00000543509	Temporal Cortex
1.56442	0.0229902	hsa_circ_chr6_34935015_34937943_F	ANKS1A_ENST00000360359	Temporal Cortex
1.56442	0.0229902	hsa_circ_chr9_99296208_99296824_R	CDC14B_ENST00000474602	Temporal Cortex
1.5644	0.0229904	hsa_circ_chr11_68286968_68305359_F	PPP6R3_ENST00000393799	Temporal Cortex
1.56437	0.0229918	hsa_circ_chr22_29176935_29179633_F	CCDC117_ENST00000249064	Temporal Cortex
1.56436	0.0229918	hsa_circ_chr11_33307958_33350179_F	HIPK3_ENST00000525975	Temporal Cortex
1.5643	0.0229939	hsa_circ_chr2_136505836_136533921_F	UBXN4_ENST00000272638	Temporal Cortex
1.56427	0.0229951	hsa_circ_chr10_69773782_69793943_R	HERC4_ENST00000277817	Temporal Cortex
1.56426	0.0229972	hsa_circ_chr5_36207271_36227667_R	NADK2_ENST00000397338	Temporal Cortex
1.56426	0.0229972	hsa_circ_chr2_98382576_98392481_R	TMEM131_ENST00000186436	Temporal Cortex
1.56425	0.0229955	hsa_circ_chr4_128995614_129028468_F	LARP1B_ENST00000326639	Temporal Cortex
1.56425	0.0229955	hsa_circ_chr1_65142577_65145439_F	CACHD1_ENST00000371073	Temporal Cortex
1.56423	0.0229961	hsa_circ_chr13_95813442_95840796_R	ABCC4_ENST00000412704	Temporal Cortex
1.56423	0.0229961	hsa_circ_chr12_101750331_101760477_F	UTP20_ENST00000261637	Temporal Cortex
1.56423	0.0229961	hsa_circ_chr7_959604_966280_R	ADAP1_ENST00000265846	Temporal Cortex
1.56422	0.0229988	hsa_circ_chr2_99149839_99156138_F	INPP4A_ENST00000409016	Temporal Cortex
1.56411	0.0230002	hsa_circ_chr6_136732757_136742937_R	MAP7_ENST00000354570	Temporal Cortex
1.5641	0.0230006	hsa_circ_chr19_7152736_7163210_R	INSR_ENST00000341500	Temporal Cortex
1.5641	0.0230006	hsa_circ_chr18_60562243_60612504_F	PHLPP1_ENST00000400316	Temporal Cortex
1.56406	0.0230018	hsa_circ_chr6_57006099_57017149_F	ZNF451_ENST00000370706	Temporal Cortex
1.56405	0.0230022	hsa_circ_chr1_234584225_234608557_R	TARBP1_ENST00000040877	Temporal Cortex
1.56405	0.0230022	hsa_circ_chr9_126202638_126641300_R	DENND1A_ENST00000373624	Temporal Cortex
1.56405	0.0230022	hsa_circ_chr8_41455810_41456823_F	AGPAT6_ENST00000396987	Temporal Cortex
1.56397	0.0230049	hsa_circ_chr22_45309701_45316370_R	PHF21B_ENST00000403565	Temporal Cortex
1.5639	0.0392783	hsa_circ_chr3_15271948_15282360_F	CAPN7_ENST00000253693	Temporal Cortex
1.5639	0.0230092	hsa_circ_chr6_170162524_170169809_F	ERMARD_ENST00000366772	Temporal Cortex
1.56388	0.0230096	hsa_circ_chr2_173429230_173460751_F	PDK1_ENST00000543905	Temporal Cortex
1.56388	0.0230096	hsa_circ_chr8_37330595_37333530_R	RP11-150O12.1_ENST00000522718	Temporal Cortex
1.56388	0.0230096	hsa_circ_chr8_56695306_56725677_F	TGS1_ENST00000260129	Temporal Cortex
1.56386	0.0230103	hsa_circ_chr8_10689174_10692285_R	SOX7_ENST00000553390	Temporal Cortex
1.56385	0.0230107	hsa_circ_chr2_37082354_37121176_R	STRN_ENST00000263918	Temporal Cortex
1.56383	0.0230094	hsa_circ_chr1_21327691_21415706_R	EIF4G3_ENST00000411888	Temporal Cortex
1.56381	0.0230119	hsa_circ_chr14_89178614_89181539_R	EML5_ENST00000554922	Temporal Cortex
1.56379	0.0230107	hsa_circ_chr10_128859931_128926028_F	DOCK1_ENST00000280333	Temporal Cortex
1.56378	0.023011	hsa_circ_chr17_58756813_58786686_F	BCAS3_ENST00000588168	Temporal Cortex
1.56374	0.0230144	hsa_circ_chr1_212529967_212530626_F	PPP2R5A_ENST00000261461	Temporal Cortex
1.56363	0.023016	hsa_circ_chr4_96222756_96256782_R	UNC5C_ENST00000453304	Temporal Cortex
1.56363	0.023016	hsa_circ_chr9_109685634_109692970_F	ZNF462_ENST00000457913	Temporal Cortex
1.56358	0.0230174	hsa_circ_chr11_2991032_3000467_R	NAP1L4_ENST00000380542	Temporal Cortex
1.56358	0.0230176	hsa_circ_chr1_220310150_220311385_F	IARS2_ENST00000366922	Temporal Cortex
1.56356	0.0230182	hsa_circ_chr15_44776421_44778898_F	CTDSPL2_ENST00000260327	Temporal Cortex
1.56349	0.0230206	hsa_circ_chr10_61865662_61868812_R	ANK3_ENST00000280772	Temporal Cortex
1.56342	0.0230246	hsa_circ_chr15_84159503_84257523_F	SH3GL3_ENST00000324537	Temporal Cortex
1.56342	0.0230246	hsa_circ_chr7_128138089_128141886_F	METTL2B_ENST00000481392	Temporal Cortex
1.56342	0.0230246	hsa_circ_chr3_38542845_38565436_F	EXOG_ENST00000358249	Temporal Cortex
1.56338	0.0230262	hsa_circ_chr11_46771823_46775047_R	CKAP5_ENST00000529230	Temporal Cortex
1.56338	0.0230262	hsa_circ_chr3_197574279_197585776_F	LRCH3_ENST00000438796	Temporal Cortex
1.56338	0.0230262	hsa_circ_chr1_246021797_246078942_R	SMYD3_ENST00000541742	Temporal Cortex
1.56337	0.0230264	hsa_circ_chr9_134019666_134034873_F	NUP214_ENST00000359428	Temporal Cortex
1.56335	0.0230249	hsa_circ_chr10_70514470_70517134_F	CCAR1_ENST00000535016	Temporal Cortex
1.56335	0.0230249	hsa_circ_chr10_128768965_128785881_F	DOCK1_ENST00000280333	Temporal Cortex
1.56335	0.0230249	hsa_circ_chr5_65284462_65350779_F	ERBB2IP_ENST00000284037	Temporal Cortex
1.56335	0.0230249	hsa_circ_chr8_25149539_25154164_F	DOCK5_ENST00000481100	Temporal Cortex
1.56333	0.0230275	hsa_circ_chr19_10274001_10284581_R	DNMT1_ENST00000592705	Temporal Cortex
1.56331	0.0230265	hsa_circ_chr14_57070532_57103316_F	TMEM260_ENST00000556422	Temporal Cortex
1.56319	0.0230323	hsa_circ_chr2_231624673_231658046_F	CAB39_ENST00000258418	Temporal Cortex
1.56294	0.0230404	hsa_circ_chr10_126185529_126186697_F	LHPP_ENST00000392757	Temporal Cortex
1.56294	0.0230404	hsa_circ_chr6_90305634_90312846_F	ANKRD6_ENST00000369408	Temporal Cortex
1.56294	0.0230404	hsa_circ_chr1_183247687_183259341_R	NMNAT2_ENST00000294868	Temporal Cortex
1.56271	0.0230477	hsa_circ_chr12_23716191_23757467_R	SOX5_ENST00000546136	Temporal Cortex
1.56271	0.0230477	hsa_circ_chr7_156956503_156963144_F	UBE3C_ENST00000348165	Temporal Cortex
1.56271	0.0230477	hsa_circ_chr1_237013643_237026854_F	MTR_ENST00000366577	Temporal Cortex
1.56264	0.0393647	hsa_circ_chr1_230313963_230339036_F	GALNT2_ENST00000543760	Temporal Cortex
1.56252	0.0394176	hsa_circ_chr3_107429298_107474525_F	BBX_ENST00000415149	Temporal Cortex
1.56181	0.0394277	hsa_circ_chr4_77065301_77065626_R	NUP54_ENST00000507257	Temporal Cortex
1.56179	0.0230761	hsa_circ_chr14_73544076_73554869_F	RBM25_ENST00000261973	Temporal Cortex
1.56179	0.0230761	hsa_circ_chr1_176105623_176145143_R	RFWD2_ENST00000367667	Temporal Cortex
1.56158	0.0230828	hsa_circ_chr7_128612479_128615989_R	TNPO3_ENST00000393245	Temporal Cortex
1.56158	0.0230828	hsa_circ_chr1_240458121_240519208_F	FMN2_ENST00000319653	Temporal Cortex
1.56154	0.0230844	hsa_circ_chr16_19741751_19775434_F	IQCK_ENST00000320394	Temporal Cortex
1.56116	0.0230967	hsa_circ_chr18_44266136_44284627_R	ST8SIA5_ENST00000315087	Temporal Cortex
1.56116	0.0230967	hsa_circ_chr20_53205021_53227062_F	DOK5_ENST00000262593	Temporal Cortex
1.56116	0.0230967	hsa_circ_chr1_164761730_164790863_F	PBX1_ENST00000420696	Temporal Cortex
1.56106	0.0394481	hsa_circ_chr8_39079128_39114862_F	ADAM32_ENST00000437682	Temporal Cortex
1.56096	0.0231034	hsa_circ_chr1_33557650_33563780_F	ADC_ENST00000294517	Temporal Cortex
1.56076	0.02311	hsa_circ_chr18_29477748_29497630_R	TRAPPC8_ENST00000283351	Temporal Cortex
1.56076	0.02311	hsa_circ_chr7_106921744_106924177_R	COG5_ENST00000347053	Temporal Cortex
1.56076	0.02311	hsa_circ_chr1_97981281_98039526_R	DPYD_ENST00000370192	Temporal Cortex
1.56056	0.0231187	hsa_circ_chr12_90003713_90005149_R	ATP2B1_ENST00000261173	Temporal Cortex
1.56054	0.0231191	hsa_circ_chr12_123419818_123425542_R	ABCB9_ENST00000344275	Temporal Cortex
1.56054	0.0231191	hsa_circ_chr19_5705782_5713264_R	LONP1_ENST00000587552	Temporal Cortex
1.56054	0.0231191	hsa_circ_chr1_33058531_33060824_F	RP1-27O5.3_ENST00000480336	Temporal Cortex
1.56054	0.0231191	hsa_circ_chr9_15199858_15211395_R	TTC39B_ENST00000512701	Temporal Cortex
1.56034	0.023124	hsa_circ_chr3_66444463_66467690_R	LRIG1_ENST00000273261	Temporal Cortex
1.56029	0.0231256	hsa_circ_chr4_42487512_42580404_R	ATP8A1_ENST00000381668	Temporal Cortex
1.56029	0.0231256	hsa_circ_chr2_15534350_15542425_R	NBAS_ENST00000441750	Temporal Cortex
1.56029	0.0231277	hsa_circ_chr7_36396510_36397199_R	KIAA0895_ENST00000297063	Temporal Cortex
1.56029	0.0231277	hsa_circ_chr9_100756912_100760960_F	ANP32B_ENST00000339399	Temporal Cortex
1.56027	0.0395674	hsa_circ_chr17_1746096_1756483_F	RPA1_ENST00000571058	Temporal Cortex
1.56009	0.0231323	hsa_circ_chr5_109091029_109110666_F	MAN2A1_ENST00000261483	Temporal Cortex
1.56009	0.0231344	hsa_circ_chr4_154236636_154249822_F	TRIM2_ENST00000437508	Temporal Cortex
1.56004	0.0231338	hsa_circ_chr16_18553493_18555091_R	NOMO2_ENST00000330537	Temporal Cortex
1.56004	0.023136	hsa_circ_chr22_24730377_24734445_F	SPECC1L_ENST00000437398	Temporal Cortex
1.56004	0.023136	hsa_circ_chr3_101304280_101309114_F	PCNP_ENST00000265260	Temporal Cortex
1.56004	0.023136	hsa_circ_chr1_21267983_21437876_R	EIF4G3_ENST00000356916	Temporal Cortex
1.56003	0.0231359	hsa_circ_chr11_103151076_103158334_F	DYNC2H1_ENST00000375735	Temporal Cortex
1.55993	0.0231393	hsa_circ_chr8_71550049_71553285_R	LACTB2_ENST00000522447	Temporal Cortex
1.55992	0.0231397	hsa_circ_chr10_70514470_70548085_F	CCAR1_ENST00000535016	Temporal Cortex
1.55992	0.0231397	hsa_circ_chr7_72954211_72957974_R	BCL7B_ENST00000223368	Temporal Cortex
1.55992	0.0231397	hsa_circ_chr5_134022479_134023989_F	SEC24A_ENST00000398844	Temporal Cortex
1.55989	0.0231389	hsa_circ_chr11_74559159_74563127_R	XRRA1_ENST00000530562	Temporal Cortex
1.55989	0.0231389	hsa_circ_chr16_74491771_74497377_R	GLG1_ENST00000205061	Temporal Cortex
1.55989	0.0231389	hsa_circ_chr18_32259431_32288190_F	DTNA_ENST00000591816	Temporal Cortex
1.55989	0.0231389	hsa_circ_chr2_170460151_170471234_F	PPIG_ENST00000260970	Temporal Cortex
1.55989	0.0231389	hsa_circ_chr1_8525984_8557589_R	RERE_ENST00000337907	Temporal Cortex
1.55989	0.0231389	hsa_circ_chr8_42927323_42932507_F	FNTA_ENST00000302279	Temporal Cortex
1.55985	0.0231418	hsa_circ_chr17_45232037_45235669_R	CDC27_ENST00000066544	Temporal Cortex
1.55985	0.0231418	hsa_circ_chr17_80842020_80858607_F	TBCD_ENST00000355528	Temporal Cortex
1.55985	0.0231418	hsa_circ_chr19_50199738_50200722_F	CPT1C_ENST00000598259	Temporal Cortex
1.55985	0.0231418	hsa_circ_chr3_143513842_143551063_R	SLC9A9_ENST00000316549	Temporal Cortex
1.55973	0.0231459	hsa_circ_chr5_179136873_179147561_F	CANX_ENST00000504734	Temporal Cortex
1.55973	0.0231459	hsa_circ_chr9_140637822_140657272_F	EHMT1_ENST00000462484	Temporal Cortex
1.55972	0.0231463	hsa_circ_chr10_46121398_46122553_R	ZFAND4_ENST00000344646	Temporal Cortex
1.55972	0.0231463	hsa_circ_chr17_37437641_37439108_R	FBXL20_ENST00000583610	Temporal Cortex
1.55972	0.0231463	hsa_circ_chr6_152497528_152532723_R	SYNE1_ENST00000367255	Temporal Cortex
1.55968	0.0231475	hsa_circ_chr14_39524346_39562448_R	SEC23A_ENST00000307712	Temporal Cortex
1.55968	0.0231475	hsa_circ_chr14_39554965_39555110_R	SEC23A_ENST00000537403	Temporal Cortex
1.55968	0.0231475	hsa_circ_chr1_220170324_220180680_R	EPRS_ENST00000366923	Temporal Cortex
1.55963	0.0231491	hsa_circ_chr10_73956568_73970589_R	ASCC1_ENST00000394919	Temporal Cortex
1.55963	0.0231491	hsa_circ_chr5_109722966_109760617_R	TMEM232_ENST00000507188	Temporal Cortex
1.55957	0.0396139	hsa_circ_chr5_79965915_79974912_F	MSH3_ENST00000265081	Temporal Cortex
1.55951	0.0309264	hsa_circ_chr2_225738712_225751248_R	DOCK10_ENST00000409592	Temporal Cortex
1.55945	0.0231551	hsa_circ_chr14_89042183_89077284_F	ZC3H14_ENST00000359301	Temporal Cortex
1.55941	0.0231565	hsa_circ_chr20_34435271_34457473_F	PHF20_ENST00000374012	Temporal Cortex
1.55941	0.0231565	hsa_circ_chr8_141771263_141829119_R	PTK2_ENST00000522684	Temporal Cortex
1.55925	0.0231618	hsa_circ_chr3_196778447_196786869_R	DLG1_ENST00000314062	Temporal Cortex
1.55925	0.0231618	hsa_circ_chr1_8555122_8557589_R	RERE_ENST00000337907	Temporal Cortex
1.55925	0.0231618	hsa_circ_chr8_131172109_131181313_R	ASAP1_ENST00000524124	Temporal Cortex
1.55922	0.0231624	hsa_circ_chr13_41400641_41411021_R	TPTE2P5_ENST00000379515	Temporal Cortex
1.5592	0.0231632	hsa_circ_chr14_50605329_50612314_R	SOS2_ENST00000216373	Temporal Cortex
1.5592	0.0231632	hsa_circ_chr1_93580244_93581175_F	MTF2_ENST00000540243	Temporal Cortex
1.5592	0.0231634	hsa_circ_chr13_27664019_27680081_R	USP12_ENST00000282344	Temporal Cortex
1.5592	0.0231634	hsa_circ_chr4_96163579_96256782_R	UNC5C_ENST00000453304	Temporal Cortex
1.55916	0.0231648	hsa_circ_chr12_111731249_111736393_F	CUX2_ENST00000261726	Temporal Cortex
1.55904	0.039665	hsa_circ_chr4_145627682_145640108_F	HHIP_ENST00000296575	Temporal Cortex
1.55902	0.0231691	hsa_circ_chr12_39967517_40001516_R	ABCD2_ENST00000308666	Temporal Cortex
1.55902	0.0231691	hsa_circ_chr11_3756420_3774638_R	NUP98_ENST00000324932	Temporal Cortex
1.55902	0.0231691	hsa_circ_chr17_38209550_38209888_R	MED24_ENST00000356271	Temporal Cortex
1.55902	0.0231691	hsa_circ_chr9_5066677_5090911_F	JAK2_ENST00000539801	Temporal Cortex
1.55897	0.0231707	hsa_circ_chr19_6742977_6743847_F	TRIP10_ENST00000600428	Temporal Cortex
1.5587	0.0397053	hsa_circ_chr19_39883103_39884277_F	MED29_ENST00000315588	Temporal Cortex
1.55765	0.0397749	hsa_circ_chr10_27052808_27059274_R	ABI1_ENST00000376142	Temporal Cortex
1.55721	0.0232287	hsa_circ_chr15_25226921_25227584_F	SNURF_ENST00000551312	Temporal Cortex
1.55691	0.0311403	hsa_circ_chr11_72578909_72600990_R	FCHSD2_ENST00000311172	Temporal Cortex
1.55681	0.0398616	hsa_circ_chr12_102419751_102439897_R	CCDC53_ENST00000538761	Temporal Cortex
1.55668	0.0398879	hsa_circ_chr20_13509079_13550233_R	TASP1_ENST00000337743	Temporal Cortex
1.55659	0.0232494	hsa_circ_chr10_18787283_18789877_F	CACNB2_ENST00000324631	Temporal Cortex
1.55659	0.0232494	hsa_circ_chr10_123670420_123673408_R	ATE1_ENST00000369043	Temporal Cortex
1.55659	0.0232494	hsa_circ_chr10_128768965_128841428_F	DOCK1_ENST00000280333	Temporal Cortex
1.55649	0.0398846	hsa_circ_chr6_62757782_62887217_R	KHDRBS2_ENST00000281156	Temporal Cortex
1.55649	0.0398849	hsa_circ_chr14_50190591_50210523_F	KLHDC1_ENST00000556392	Temporal Cortex
1.55643	0.0398898	hsa_circ_chr7_152497615_152522207_F	ACTR3B_ENST00000377776	Temporal Cortex
1.55638	0.0232561	hsa_circ_chr10_24810710_24817048_F	KIAA1217_ENST00000376462	Temporal Cortex
1.55638	0.0232561	hsa_circ_chr8_42218613_42220216_F	POLB_ENST00000522610	Temporal Cortex
1.55634	0.0232577	hsa_circ_chr15_78768529_78770739_F	IREB2_ENST00000258886	Temporal Cortex
1.55634	0.0232577	hsa_circ_chr1_21009145_21012619_R	KIF17_ENST00000490034	Temporal Cortex
1.55625	0.0399214	hsa_circ_chr8_141856358_141935848_R	PTK2_ENST00000522684	Temporal Cortex
1.55596	0.02327	hsa_circ_chr19_9939267_9939550_F	UBL5_ENST00000586895	Temporal Cortex
1.55596	0.02327	hsa_circ_chr5_156766064_156768165_F	CYFIP2_ENST00000523969	Temporal Cortex
1.55576	0.0232767	hsa_circ_chr10_28878664_28884970_F	WAC_ENST00000375664	Temporal Cortex
1.55576	0.0232767	hsa_circ_chr10_118661275_118728223_R	KIAA1598_ENST00000392903	Temporal Cortex
1.55576	0.0232767	hsa_circ_chr14_31818994_31856581_R	HEATR5A_ENST00000439727	Temporal Cortex
1.55576	0.0232767	hsa_circ_chr6_149893420_149901859_F	GINM1_ENST00000367419	Temporal Cortex
1.55571	0.0232783	hsa_circ_chr17_78857218_78914401_F	RPTOR_ENST00000306801	Temporal Cortex
1.55571	0.0232783	hsa_circ_chr19_16204345_16204563_F	TPM4_ENST00000344824	Temporal Cortex
1.55559	0.0399537	hsa_circ_chr10_117849251_117856275_R	GFRA1_ENST00000439649	Temporal Cortex
1.55556	0.0232834	hsa_circ_chr15_65988703_66053776_R	DENND4A_ENST00000443035	Temporal Cortex
1.55556	0.0232834	hsa_circ_chr1_22074630_22079612_R	USP48_ENST00000400301	Temporal Cortex
1.55551	0.023285	hsa_circ_chr7_139086882_139097326_F	C7orf55-LUC7L2_ENST00000541170	Temporal Cortex
1.55551	0.023285	hsa_circ_chr3_122081814_122084313_R	CCDC58_ENST00000466854	Temporal Cortex
1.55546	0.0232866	hsa_circ_chr10_131877829_131878165_R	LINC00959_ENST00000456581	Temporal Cortex
1.55546	0.0232866	hsa_circ_chr4_42505466_42583749_R	ATP8A1_ENST00000381668	Temporal Cortex
1.55546	0.0232866	hsa_circ_chr2_152295197_152317803_F	RIF1_ENST00000444746	Temporal Cortex
1.55546	0.0232866	hsa_circ_chr1_10331559_10338186_F	KIF1B_ENST00000377093	Temporal Cortex
1.55536	0.023292	hsa_circ_chr7_128845043_128846428_F	SMO_ENST00000249373	Temporal Cortex
1.55535	0.0232924	hsa_circ_chr17_27809214_27818883_F	TAOK1_ENST00000261716	Temporal Cortex
1.55535	0.0232924	hsa_circ_chr6_89511282_89601634_R	RNGTT_ENST00000369485	Temporal Cortex
1.55535	0.0232924	hsa_circ_chr5_137733866_137735701_F	KDM3B_ENST00000314358	Temporal Cortex
1.55535	0.0232924	hsa_circ_chr3_97123993_97202903_F	EPHA6_ENST00000389672	Temporal Cortex
1.55535	0.0232924	hsa_circ_chr1_19503085_19514034_R	UBR4_ENST00000375217	Temporal Cortex
1.55523	0.0399823	hsa_circ_chr9_114173259_114178632_R	KIAA0368_ENST00000338205	Temporal Cortex
1.55519	0.03999	hsa_circ_chr15_65702515_65703708_R	IGDCC4_ENST00000352385	Temporal Cortex
1.55514	0.0399863	hsa_circ_chr9_20715320_20781928_F	FOCAD_ENST00000380249	Temporal Cortex
1.55505	0.040012	hsa_circ_chr14_92537278_92537397_R	ATXN3_ENST00000429774	Temporal Cortex
1.55494	0.0221099	hsa_circ_chr8_59851860_59872567_R	TOX_ENST00000361421	Temporal Cortex
1.55487	0.0233079	hsa_circ_chr12_39973336_39980099_R	ABCD2_ENST00000308666	Temporal Cortex
1.55487	0.0233079	hsa_circ_chr2_61709514_61761038_R	XPO1_ENST00000401558	Temporal Cortex
1.55484	0.0312685	hsa_circ_chr2_215609790_215661841_R	BARD1_ENST00000260947	Temporal Cortex
1.55483	0.0233093	hsa_circ_chr6_91269794_91281526_R	MAP3K7_ENST00000369325	Temporal Cortex
1.55483	0.0233093	hsa_circ_chr2_58453862_58459247_R	FANCL_ENST00000403295	Temporal Cortex
1.55465	0.0233153	hsa_circ_chr11_68334481_68363686_F	PPP6R3_ENST00000393799	Temporal Cortex
1.55465	0.0233153	hsa_circ_chr15_22835915_22864369_F	TUBGCP5_ENST00000283645	Temporal Cortex
1.55465	0.0233153	hsa_circ_chr15_85607600_85669605_F	PDE8A_ENST00000310298	Temporal Cortex
1.55465	0.0233153	hsa_circ_chr19_19215721_19217194_F	SLC25A42_ENST00000318596	Temporal Cortex
1.55465	0.0233153	hsa_circ_chr6_105291097_105297121_R	HACE1_ENST00000262903	Temporal Cortex
1.55326	0.0313885	hsa_circ_chr13_103275226_103280274_F	TPP2_ENST00000376065	Temporal Cortex
1.55289	0.040228	hsa_circ_chr6_71442080_71508440_F	SMAP1_ENST00000316999	Temporal Cortex
1.55284	0.0313675	hsa_circ_chr1_15855582_15888820_F	DNAJC16_ENST00000375838	Temporal Cortex
1.55221	0.0315118	hsa_circ_chr12_80199371_80215970_R	PPP1R12A_ENST00000261207	Temporal Cortex
1.55202	0.0234024	hsa_circ_chr20_33711692_33714178_R	EDEM2_ENST00000374491	Temporal Cortex
1.55202	0.0234024	hsa_circ_chr1_25666964_25683344_F	TMEM50A_ENST00000374358	Temporal Cortex
1.55202	0.0234024	hsa_circ_chr1_145916724_145919047_F	GPR89C_ENST00000447947	Temporal Cortex
1.55191	0.0403112	hsa_circ_chr2_207014541_207017234_R	NDUFS1_ENST00000233190	Temporal Cortex
1.5519	0.0315934	hsa_circ_chr7_92146589_92148392_R	PEX1_ENST00000248633	Temporal Cortex
1.55174	0.040276	hsa_circ_chr13_50025688_50035298_F	SETDB2_ENST00000354234	Temporal Cortex
1.5514	0.0234231	hsa_circ_chr10_93586773_93602148_F	TNKS2_ENST00000371627	Temporal Cortex
1.5514	0.0234231	hsa_circ_chr15_52897329_52903974_R	FAM214A_ENST00000261844	Temporal Cortex
1.5512	0.0234298	hsa_circ_chr17_67270099_67283892_R	ABCA5_ENST00000392676	Temporal Cortex
1.5512	0.0234298	hsa_circ_chr14_105818714_105821514_F	PACS2_ENST00000430725	Temporal Cortex
1.5512	0.0234298	hsa_circ_chr6_24456725_24467502_R	GPLD1_ENST00000230036	Temporal Cortex
1.55115	0.0234314	hsa_circ_chr3_10391926_10392081_R	ATP2B2_ENST00000352432	Temporal Cortex
1.55115	0.0234314	hsa_circ_chr3_47663696_47702945_R	SMARCC1_ENST00000254480	Temporal Cortex
1.55115	0.0234314	hsa_circ_chr9_33271149_33278223_F	CHMP5_ENST00000223500	Temporal Cortex
1.55102	0.0315785	hsa_circ_chr2_111304130_111304862_R	RGPD6_ENST00000329516	Temporal Cortex
1.55084	0.0403433	hsa_circ_chr6_90305634_90315824_F	ANKRD6_ENST00000369408	Temporal Cortex
1.55076	0.0315263	hsa_circ_chr4_85599320_85600395_R	WDFY3_ENST00000322366	Temporal Cortex
1.55065	0.0403632	hsa_circ_chr15_59963381_59972507_R	BNIP2_ENST00000267859	Temporal Cortex
1.55052	0.0155228	hsa_circ_chr2_32142994_32145979_R	MEMO1_ENST00000295065	Temporal Cortex
1.55039	0.0403955	hsa_circ_chr20_5157293_5159602_F	CDS2_ENST00000460006	Temporal Cortex
1.55027	0.0404063	hsa_circ_chr8_17820609_17869336_F	PCM1_ENST00000325083	Temporal Cortex
1.55015	0.0317368	hsa_circ_chr10_126662213_126662967_F	ZRANB1_ENST00000359653	Temporal Cortex
1.54939	0.0318143	hsa_circ_chr14_75576387_75577074_R	NEK9_ENST00000238616	Temporal Cortex
1.54935	0.0225022	hsa_circ_chr6_90082155_90097309_R	RRAGD_ENST00000369415	Temporal Cortex
1.54919	0.0317422	hsa_circ_chr12_100676720_100691953_F	SCYL2_ENST00000549687	Temporal Cortex
1.54913	0.0405116	hsa_circ_chr2_157406119_157414094_F	GPD2_ENST00000310454	Temporal Cortex
1.54892	0.0405226	hsa_circ_chr9_8404536_8492979_R	PTPRD_ENST00000381196	Temporal Cortex
1.54886	0.0225345	hsa_circ_chr9_69245075_69255695_R	CBWD6_ENST00000466320	Temporal Cortex
1.54866	0.0405402	hsa_circ_chr14_50933300_50949134_R	MAP4K5_ENST00000013125	Temporal Cortex
1.54859	0.0405637	hsa_circ_chr11_77666987_77672184_R	INTS4_ENST00000433818	Temporal Cortex
1.54852	0.0405631	hsa_circ_chr19_16192722_16197350_F	TPM4_ENST00000344824	Temporal Cortex
1.54829	0.0405829	hsa_circ_chr20_13509092_13550233_R	TASP1_ENST00000480436	Temporal Cortex
1.54802	0.0406051	hsa_circ_chr17_40879652_40880970_R	EZH1_ENST00000428826	Temporal Cortex
1.54771	0.031895	hsa_circ_chr2_61719169_61724142_R	XPO1_ENST00000401558	Temporal Cortex
1.54746	0.0320008	hsa_circ_chr11_73914772_73915490_F	PPME1_ENST00000328257	Temporal Cortex
1.54736	0.0406625	hsa_circ_chr8_25156459_25168048_F	DOCK5_ENST00000276440	Temporal Cortex
1.54715	0.0226153	hsa_circ_chr2_152295197_152300223_F	RIF1_ENST00000444746	Temporal Cortex
1.54607	0.032129	hsa_circ_chr11_82989768_82991303_R	CCDC90B_ENST00000529689	Temporal Cortex
1.54437	0.040931	hsa_circ_chr7_91851215_91852292_R	KRIT1_ENST00000394507	Temporal Cortex
1.54408	0.0409423	hsa_circ_chr16_18560842_18569113_R	NOMO2_ENST00000330537	Temporal Cortex
1.54388	0.022933	hsa_circ_chr2_102472438_102476326_F	MAP4K4_ENST00000425019	Temporal Cortex
1.54179	0.0411629	hsa_circ_chr3_9051991_9057415_R	SRGAP3_ENST00000383836	Temporal Cortex
1.54163	0.0411583	hsa_circ_chr19_5787388_5787599_R	DUS3L_ENST00000320699	Temporal Cortex
1.54162	0.00846541	hsa_circ_chr15_90984737_90986710_F	IQGAP1_ENST00000268182	Temporal Cortex
1.54069	0.0323526	hsa_circ_chr14_62188226_62188541_F	HIF1A_ENST00000553999	Temporal Cortex
1.53902	0.0324983	hsa_circ_chr5_131915008_131925529_F	RAD50_ENST00000378823	Temporal Cortex
1.53779	0.0233463	hsa_circ_chr21_45153949_45163688_F	PDXK_ENST00000291565	Temporal Cortex
1.53697	0.0415613	hsa_circ_chr12_111990083_111990781_R	ATXN2_ENST00000389153	Temporal Cortex
1.5357	0.0329544	hsa_circ_chr8_30034641_30038146_F	DCTN6_ENST00000221114	Temporal Cortex
1.53406	0.00875336	hsa_circ_chr8_42218613_42218883_F	POLB_ENST00000522610	Temporal Cortex

## Sheet: GSE110731
Elevated in AD						Reduced in AD
Fold Change	p-value	HSA_Name	Tracking_Name	Tissue Type		Fold Change	p-value	HSA_Name	Tracking_Name	Tissue Type
2.73399	0.000683562	hsa_circ_chr9_20353522_20365742_R	MLLT3_ENST00000380338	Frontal Lobe		-1.5352	0.026443	hsa_circ_chr11_47647225_47648679_R	MTCH2_ENST00000302503	Frontal Lobe
2.73032	0.00069145	hsa_circ_chr17_36517593_36522300_F	SOCS7_ENST00000331159	Frontal Lobe		-1.53924	0.0260353	hsa_circ_chr10_70641713_70652529_F	STOX1_ENST00000399169	Frontal Lobe
2.72569	0.000701835	hsa_circ_chr8_26627797_26628183_R	ADRA1A_ENST00000380586	Frontal Lobe		-1.54423	0.0256063	hsa_circ_chr6_146240483_146254314_R	SHPRH_ENST00000367505	Frontal Lobe
2.72458	0.000704264	hsa_circ_chr2_102448182_102456456_F	MAP4K4_ENST00000425019	Frontal Lobe		-1.54833	0.00370522	hsa_circ_chr10_69726439_69773943_R	HERC4_ENST00000277817	Frontal Lobe
2.68968	0.000361887	hsa_circ_chr16_354303_364683_R	AXIN1_ENST00000461023	Frontal Lobe		-1.55418	0.0247332	hsa_circ_chr9_88648196_88655783_R	GOLM1_ENST00000388712	Frontal Lobe
2.57936	0.000756187	hsa_circ_chr5_70888752_70900295_F	MCCC2_ENST00000512218	Frontal Lobe		-1.57448	0.0133835	hsa_circ_chr5_36953719_36986403_F	NIPBL_ENST00000282516	Frontal Lobe
2.56462	0.00157848	hsa_circ_chr13_79209244_79219132_R	RNF219_ENST00000282003	Frontal Lobe		-1.58427	0.0365048	hsa_circ_chr3_55768798_56026278_R	ERC2_ENST00000288221	Frontal Lobe
2.56249	0.00158743	hsa_circ_chr6_155129203_155145512_F	SCAF8_ENST00000367178	Frontal Lobe		-1.58474	0.0363776	hsa_circ_chr7_55559974_55588823_R	VOPP1_ENST00000462326	Frontal Lobe
2.55955	0.00160196	hsa_circ_chr17_42541839_42552271_R	GPATCH8_ENST00000434000	Frontal Lobe		-1.58833	0.0360419	hsa_circ_chr13_42352120_42407667_R	VWA8_ENST00000379310	Frontal Lobe
2.55325	0.00163027	hsa_circ_chr9_134334550_134334743_F	PRRC2B_ENST00000405995	Frontal Lobe		-1.59087	0.0357864	hsa_circ_chr9_20715320_20720533_F	FOCAD_ENST00000380249	Frontal Lobe
2.54798	0.00165543	hsa_circ_chr3_71408300_71542706_R	FOXP1_ENST00000318789	Frontal Lobe		-1.59232	0.0356463	hsa_circ_chr2_234164747_234173789_F	ATG16L1_ENST00000392017	Frontal Lobe
2.53312	0.0017271	hsa_circ_chr9_88655653_88661487_R	GOLM1_ENST00000388712	Frontal Lobe		-1.6139	0.0186035	hsa_circ_chr1_240421244_240601510_F	FMN2_ENST00000319653	Frontal Lobe
2.43518	0.0017416	hsa_circ_chr10_27301810_27303640_R	ANKRD26_ENST00000376070	Frontal Lobe		-1.65556	0.00281045	hsa_circ_chr10_43650344_43671480_F	CSGALNACT2_ENST00000374466	Frontal Lobe
2.4232	0.00183401	hsa_circ_chr12_112613539_112617201_R	HECTD4_ENST00000377560	Frontal Lobe		-1.66085	0.0489973	hsa_circ_chr3_27420739_27493989_R	SLC4A7_ENST00000388777	Frontal Lobe
2.42248	0.0018283	hsa_circ_chr16_354303_397106_R	AXIN1_ENST00000262320	Frontal Lobe		-1.66649	0.0485485	hsa_circ_chr4_3156019_3158926_F	HTT_ENST00000355072	Frontal Lobe
2.34645	0.00395879	hsa_circ_chr5_80390114_80422982_F	RASGRF2_ENST00000265080	Frontal Lobe		-1.66689	0.0483962	hsa_circ_chr1_48821341_48825442_R	SPATA6_ENST00000371847	Frontal Lobe
2.33579	0.00406343	hsa_circ_chr8_87540763_87549874_F	CPNE3_ENST00000521271	Frontal Lobe		-1.66727	0.0483912	hsa_circ_chr17_60111147_60112969_R	MED13_ENST00000397786	Frontal Lobe
2.33488	0.00406958	hsa_circ_chr6_76376427_76388643_F	SENP6_ENST00000370010	Frontal Lobe		-1.66795	0.048257	hsa_circ_chr2_162627482_162696437_F	SLC4A10_ENST00000375514	Frontal Lobe
2.33422	0.00407622	hsa_circ_chr21_17191016_17205867_F	USP25_ENST00000285679	Frontal Lobe		-1.66827	0.0482322	hsa_circ_chr6_71185161_71212494_F	FAM135A_ENST00000370479	Frontal Lobe
2.33246	0.00409363	hsa_circ_chr2_210742677_210745818_F	UNC80_ENST00000439458	Frontal Lobe		-1.66876	0.0260221	hsa_circ_chr10_69726439_69804320_R	HERC4_ENST00000395198	Frontal Lobe
2.33085	0.00411031	hsa_circ_chr9_114178551_114206774_R	KIAA0368_ENST00000338205	Frontal Lobe		-1.66941	0.0481903	hsa_circ_chr3_62431439_62464091_R	CADPS_ENST00000383710	Frontal Lobe
2.3273	0.00414568	hsa_circ_chr1_186310159_186313222_R	TPR_ENST00000367478	Frontal Lobe		-1.6699	0.0481328	hsa_circ_chr15_54614136_54630687_F	UNC13C_ENST00000260323	Frontal Lobe
2.3254	0.00416468	hsa_circ_chr6_149899957_149901859_F	GINM1_ENST00000367419	Frontal Lobe		-1.67049	0.0480687	hsa_circ_chr3_62278288_62303575_R	PTPRG-AS1_ENST00000475371	Frontal Lobe
2.32485	0.00417092	hsa_circ_chr4_83795763_83803093_R	SEC31A_ENST00000348405	Frontal Lobe		-1.67063	0.0480445	hsa_circ_chr10_70696691_70703013_F	DDX50_ENST00000373585	Frontal Lobe
2.32302	0.00418886	hsa_circ_chr10_123673304_123683844_R	ATE1_ENST00000369043	Frontal Lobe		-1.67063	0.0479905	hsa_circ_chr2_172305190_172314585_F	DCAF17_ENST00000468592	Frontal Lobe
2.32063	0.00421362	hsa_circ_chr6_43517225_43523701_R	XPO5_ENST00000265351	Frontal Lobe		-1.67395	0.0475604	hsa_circ_chr6_99951640_99958106_R	USP45_ENST00000392738	Frontal Lobe
2.31988	0.00422109	hsa_circ_chr4_15626874_15646280_R	FBXL5_ENST00000412094	Frontal Lobe		-1.67475	0.04756	hsa_circ_chr2_51149006_51153093_R	NRXN1_ENST00000404971	Frontal Lobe
2.31733	0.0042475	hsa_circ_chr12_51068256_51074546_F	DIP2B_ENST00000301180	Frontal Lobe		-1.67614	0.0254386	hsa_circ_chr5_134076752_134079742_F	CAMLG_ENST00000297156	Frontal Lobe
2.31654	0.00425569	hsa_circ_chr1_213244347_213349835_F	RPS6KC1_ENST00000366960	Frontal Lobe		-1.67654	0.0473489	hsa_circ_chr10_95430526_95447206_R	FRA10AC1_ENST00000359204	Frontal Lobe
2.31037	0.00431938	hsa_circ_chr7_37052903_37172839_R	ELMO1_ENST00000341056	Frontal Lobe		-1.68024	0.0468652	hsa_circ_chr2_61710091_61717911_R	XPO1_ENST00000401558	Frontal Lobe
2.30697	0.00435509	hsa_circ_chr1_211192205_211256240_R	KCNH1_ENST00000367007	Frontal Lobe		-1.68651	0.00717867	hsa_circ_chr22_26074782_26091181_F	ADRBK2_ENST00000324198	Frontal Lobe
2.29951	0.00372452	hsa_circ_chr17_27613009_27614734_R	NUFIP2_ENST00000225388	Frontal Lobe		-1.68717	0.0246037	hsa_circ_chr2_135075099_135076310_F	MGAT5_ENST00000409645	Frontal Lobe
2.29878	0.00373464	hsa_circ_chr2_242373572_242374445_F	FARP2_ENST00000264042	Frontal Lobe		-1.75496	0.00932896	hsa_circ_chr18_76966936_76974038_F	ATP9B_ENST00000426216	Frontal Lobe
2.29757	0.00375314	hsa_circ_chr3_15271948_15282360_F	CAPN7_ENST00000253693	Frontal Lobe		-1.78012	0.0326633	hsa_circ_chr17_74308950_74309972_R	PRPSAP1_ENST00000446526	Frontal Lobe
2.27918	0.00400215	hsa_circ_chr13_114164552_114175048_F	TMCO3_ENST00000434316	Frontal Lobe		-1.78034	0.0167008	hsa_circ_chr15_65756098_65772737_R	DPP8_ENST00000341861	Frontal Lobe
2.27238	0.00409998	hsa_circ_chr7_1528928_1528979_R	INTS1_ENST00000404767	Frontal Lobe		-1.78442	0.0322891	hsa_circ_chr10_27406504_27410377_R	YME1L1_ENST00000326799	Frontal Lobe
2.15759	0.000660127	hsa_circ_chr16_88653007_88677944_F	ZC3H18_ENST00000301011	Frontal Lobe		-1.79733	0.0312876	hsa_circ_chr3_50000008_50012825_F	RBM6_ENST00000266022	Frontal Lobe
2.14214	0.00807826	hsa_circ_chr11_17981016_18029623_R	SERGEF_ENST00000525422	Frontal Lobe		-1.80043	0.0310279	hsa_circ_chr8_29959413_29962002_F	LEPROTL1_ENST00000321250	Frontal Lobe
2.13789	0.00820108	hsa_circ_chr3_12353878_12458653_F	PPARG_ENST00000397010	Frontal Lobe		-1.80399	0.0307639	hsa_circ_chr17_58571826_58577848_R	APPBP2_ENST00000083182	Frontal Lobe
2.13588	0.00365871	hsa_circ_chr3_72890195_72893574_R	SHQ1_ENST00000325599	Frontal Lobe		-1.81765	0.00667602	hsa_circ_chr10_27431315_27434519_R	YME1L1_ENST00000326799	Frontal Lobe
2.13308	0.00832802	hsa_circ_chr4_110862101_110866431_F	EGF_ENST00000509793	Frontal Lobe		-1.83696	0.0342363	hsa_circ_chr14_55528397_55530043_F	MAPK1IP1L_ENST00000395468	Frontal Lobe
2.12487	0.00851286	hsa_circ_chr1_246021797_246027188_R	SMYD3_ENST00000541742	Frontal Lobe		-1.84311	0.033888	hsa_circ_chr5_70818115_70828254_F	BDP1_ENST00000358731	Frontal Lobe
2.1243	0.00852655	hsa_circ_chr3_48960180_48965246_F	ARIH2_ENST00000430423	Frontal Lobe		-1.8468	0.0336762	hsa_circ_chr5_65284462_65350779_F	ERBB2IP_ENST00000284037	Frontal Lobe
2.12229	0.008584	hsa_circ_chr1_236187369_236201553_R	NID1_ENST00000366595	Frontal Lobe		-1.8468	0.0336762	hsa_circ_chr1_24130889_24147083_R	HMGCL_ENST00000374490	Frontal Lobe
2.11728	0.00870673	hsa_circ_chr8_131172109_131193126_R	ASAP1_ENST00000357668	Frontal Lobe		-1.84858	0.0335802	hsa_circ_chr11_111907996_111915954_F	DLAT_ENST00000280346	Frontal Lobe
2.115	0.00876705	hsa_circ_chr20_32207322_32217720_F	CBFA2T2_ENST00000342704	Frontal Lobe		-1.84872	0.0120517	hsa_circ_chr5_133534776_133541822_R	PPP2CA_ENST00000481195	Frontal Lobe
2.1144	0.00877933	hsa_circ_chr8_38994175_39044564_F	ADAM32_ENST00000379907	Frontal Lobe		-1.85009	0.0334922	hsa_circ_chr10_126384726_126395456_R	RP11-12J10.3_ENST00000494792	Frontal Lobe
2.10301	0.0091507	hsa_circ_chr1_166831439_166833158_R	TADA1_ENST00000367874	Frontal Lobe		-1.85104	0.0334372	hsa_circ_chr5_32379220_32420208_R	ZFR_ENST00000265069	Frontal Lobe
2.10216	0.00916574	hsa_circ_chr17_60087910_60140662_R	MED13_ENST00000397786	Frontal Lobe		-1.85159	0.0334076	hsa_circ_chr7_22259484_22349709_R	RAPGEF5_ENST00000344041	Frontal Lobe
2.10201	0.00917011	hsa_circ_chr1_214169811_214185058_F	PROX1_ENST00000498508	Frontal Lobe		-1.85172	0.0333979	hsa_circ_chr12_63083478_63114069_R	PPM1H_ENST00000228705	Frontal Lobe
2.10006	0.0092015	hsa_circ_chr5_65338904_65350779_F	ERBB2IP_ENST00000284037	Frontal Lobe		-1.85205	0.0333805	hsa_circ_chr14_57740961_57747140_F	AP5M1_ENST00000261558	Frontal Lobe
2.09988	0.00920062	hsa_circ_chr7_87772340_87811339_F	ADAM22_ENST00000398204	Frontal Lobe		-1.85236	0.011906	hsa_circ_chr4_185580493_185599548_F	PRIMPOL_ENST00000314970	Frontal Lobe
2.09896	0.00921909	hsa_circ_chr3_52946553_52947633_R	SFMBT1_ENST00000394752	Frontal Lobe		-1.8527	0.0333433	hsa_circ_chr9_79843037_79897190_F	VPS13A_ENST00000376634	Frontal Lobe
2.09713	0.00924658	hsa_circ_chr2_17860125_17881645_R	SMC6_ENST00000448223	Frontal Lobe		-1.85359	0.033295	hsa_circ_chr17_59093111_59118253_F	BCAS3_ENST00000589222	Frontal Lobe
2.09521	0.00927844	hsa_circ_chr4_68527906_68547931_R	UBA6_ENST00000322244	Frontal Lobe		-1.85379	0.0332831	hsa_circ_chr16_9916120_9943818_R	GRIN2A_ENST00000396573	Frontal Lobe
2.0917	0.00933741	hsa_circ_chr13_107209395_107212005_R	ARGLU1_ENST00000400198	Frontal Lobe		-1.85391	0.0332785	hsa_circ_chr10_33542955_33559784_R	NRP1_ENST00000265371	Frontal Lobe
2.09109	0.00935172	hsa_circ_chr1_171504566_171546776_F	PRRC2C_ENST00000392078	Frontal Lobe		-1.85439	0.0332521	hsa_circ_chr18_19345732_19379935_F	MIB1_ENST00000578646	Frontal Lobe
2.08947	0.0093749	hsa_circ_chr7_137206611_137282653_R	DGKI_ENST00000453654	Frontal Lobe		-1.85513	0.0332098	hsa_circ_chr7_40027197_40118450_F	CDK13_ENST00000181839	Frontal Lobe
2.08788	0.00939767	hsa_circ_chr6_24473846_24475459_R	GPLD1_ENST00000230036	Frontal Lobe		-1.85587	0.0331698	hsa_circ_chr6_118801033_118845083_R	CEP85L_ENST00000368491	Frontal Lobe
2.08762	0.00940203	hsa_circ_chr2_121043449_121047333_F	RALB_ENST00000474855	Frontal Lobe		-1.8564	0.0331365	hsa_circ_chr20_45920539_45923523_R	ZMYND8_ENST00000311275	Frontal Lobe
2.08712	0.00941046	hsa_circ_chr2_20453582_20455931_R	PUM2_ENST00000338086	Frontal Lobe		-1.85659	0.0331299	hsa_circ_chr8_104940069_105080840_F	RIMS2_ENST00000436393	Frontal Lobe
2.08566	0.00943546	hsa_circ_chr12_69924644_69956054_F	FRS2_ENST00000547219	Frontal Lobe		-1.8572	0.0330963	hsa_circ_chr11_86267594_86270865_R	ME3_ENST00000393324	Frontal Lobe
2.0854	0.00943983	hsa_circ_chr12_90003713_90005149_R	ATP2B1_ENST00000261173	Frontal Lobe		-1.85722	0.0330907	hsa_circ_chr2_10742901_10747437_R	NOL10_ENST00000345985	Frontal Lobe
2.08388	0.00946553	hsa_circ_chr3_113737524_113761693_R	KIAA1407_ENST00000295878	Frontal Lobe		-1.85737	0.0330839	hsa_circ_chr8_131172109_131181313_R	ASAP1_ENST00000524124	Frontal Lobe
2.08387	0.00946565	hsa_circ_chr7_149246283_149248917_R	ZNF767_ENST00000472212	Frontal Lobe		-1.85742	0.0330807	hsa_circ_chr2_25851039_25861963_R	DTNB_ENST00000496972	Frontal Lobe
2.08375	0.0094727	hsa_circ_chr3_132400757_132411662_R	NPHP3_ENST00000471702	Frontal Lobe		-1.85758	0.0330754	hsa_circ_chr11_94408801_94412702_R	RP11-867G2.8_ENST00000536540	Frontal Lobe
2.08335	0.00947441	hsa_circ_chr5_90077246_90281339_F	GPR98_ENST00000405460	Frontal Lobe		-1.85844	0.0330231	hsa_circ_chr3_42662920_42674315_F	NKTR_ENST00000232978	Frontal Lobe
2.0831	0.00947867	hsa_circ_chr16_9916120_9934961_R	GRIN2A_ENST00000396573	Frontal Lobe		-1.85861	0.0330152	hsa_circ_chr2_200233327_200246543_R	SATB2_ENST00000417098	Frontal Lobe
2.08273	0.00948493	hsa_circ_chr1_169292354_169293738_R	NME7_ENST00000367811	Frontal Lobe		-1.85878	0.0330046	hsa_circ_chr15_28857204_28878886_F	HERC2P9_ENST00000529624	Frontal Lobe
2.08259	0.00948726	hsa_circ_chr17_65628258_65671658_F	PITPNC1_ENST00000580974	Frontal Lobe		-1.8588	0.0330047	hsa_circ_chr2_171938149_171974367_R	TLK1_ENST00000359766	Frontal Lobe
2.08257	0.00949169	hsa_circ_chr17_29579955_29592357_F	NF1_ENST00000358273	Frontal Lobe		-1.85936	0.0329737	hsa_circ_chr12_79611282_79693331_F	SYT1_ENST00000393240	Frontal Lobe
2.08049	0.00952309	hsa_circ_chr1_168007608_168014465_F	DCAF6_ENST00000367843	Frontal Lobe		-1.85946	0.0329684	hsa_circ_chr12_111907911_111948386_R	ATXN2_ENST00000389153	Frontal Lobe
2.08043	0.00952515	hsa_circ_chr5_133638280_133695782_R	CDKL3_ENST00000265334	Frontal Lobe		-1.85985	0.0329457	hsa_circ_chr3_101383381_101391057_R	ZBTB11_ENST00000312938	Frontal Lobe
2.07973	0.0095361	hsa_circ_chr19_30774978_30843391_F	ZNF536_ENST00000585628	Frontal Lobe		-1.85991	0.0329407	hsa_circ_chr5_61778927_61833116_F	IPO11_ENST00000424533	Frontal Lobe
2.07895	0.0095505	hsa_circ_chr1_36469941_36492899_F	AGO3_ENST00000373191	Frontal Lobe		-1.86016	0.03293	hsa_circ_chr1_113119607_113153625_R	ST7L_ENST00000361846	Frontal Lobe
2.07895	0.0095505	hsa_circ_chr1_172520651_172539870_F	SUCO_ENST00000367723	Frontal Lobe		-1.86052	0.032908	hsa_circ_chr7_112535623_112555502_R	C7orf60_ENST00000297145	Frontal Lobe
2.07865	0.00955539	hsa_circ_chr1_6867042_6885270_F	CAMTA1_ENST00000467404	Frontal Lobe		-1.86063	0.0329039	hsa_circ_chr18_19353584_19359646_F	MIB1_ENST00000578646	Frontal Lobe
2.07853	0.00955757	hsa_circ_chr2_38545676_38546161_R	ATL2_ENST00000378954	Frontal Lobe		-1.86076	0.0328955	hsa_circ_chr9_26923175_26935204_R	PLAA_ENST00000397292	Frontal Lobe
2.07846	0.00956411	hsa_circ_chr3_2613099_2787381_F	CNTN4_ENST00000427741	Frontal Lobe		-1.86146	0.0328566	hsa_circ_chr7_102603979_102669865_R	FBXL13_ENST00000379306	Frontal Lobe
2.07846	0.00956411	hsa_circ_chr1_61743191_61872399_F	NFIA_ENST00000371191	Frontal Lobe		-1.86185	0.0328351	hsa_circ_chr1_155640110_155649303_R	YY1AP1_ENST00000311573	Frontal Lobe
2.07748	0.00957584	hsa_circ_chr7_43921257_43927415_R	URGCP_ENST00000453200	Frontal Lobe		-1.86187	0.0328327	hsa_circ_chr7_72877251_72884813_R	BAZ1B_ENST00000339594	Frontal Lobe
2.07738	0.00957712	hsa_circ_chr1_15860731_15874923_F	DNAJC16_ENST00000375838	Frontal Lobe		-1.86189	0.0328302	hsa_circ_chr10_35818900_35842113_F	CCNY_ENST00000374706	Frontal Lobe
2.07636	0.00959385	hsa_circ_chr8_17829837_17830196_F	PCM1_ENST00000325083	Frontal Lobe		-1.86191	0.0328319	hsa_circ_chr1_32495898_32504220_F	KHDRBS1_ENST00000327300	Frontal Lobe
2.0757	0.00960618	hsa_circ_chr5_54948356_54960691_R	SLC38A9_ENST00000505708	Frontal Lobe		-1.8621	0.0328199	hsa_circ_chr11_76169226_76175124_F	C11orf30_ENST00000427574	Frontal Lobe
2.07545	0.00961047	hsa_circ_chr4_83970318_83989675_F	COPS4_ENST00000264389	Frontal Lobe		-1.86247	0.0327987	hsa_circ_chr6_99936075_99958106_R	USP45_ENST00000392738	Frontal Lobe
2.07544	0.00961059	hsa_circ_chr12_31566369_31579358_R	DENND5B_ENST00000306833	Frontal Lobe		-1.86283	0.0327816	hsa_circ_chr8_100890367_100899846_R	COX6C_ENST00000522934	Frontal Lobe
2.07528	0.00961327	hsa_circ_chr9_101147921_101156537_R	GABBR2_ENST00000259455	Frontal Lobe		-1.86293	0.032776	hsa_circ_chr3_17413566_17470011_R	TBC1D5_ENST00000253692	Frontal Lobe
2.07502	0.00961769	hsa_circ_chr5_80021271_80040434_F	MSH3_ENST00000265081	Frontal Lobe		-1.86301	0.0327715	hsa_circ_chr19_34699833_34712643_F	LSM14A_ENST00000544216	Frontal Lobe
2.07444	0.00962785	hsa_circ_chr1_53407467_53453808_F	SCP2_ENST00000371514	Frontal Lobe		-1.86303	0.0327705	hsa_circ_chrX_32235032_32366645_R	DMD_ENST00000378677	Frontal Lobe
2.07418	0.00963228	hsa_circ_chr3_47702783_47719801_R	SMARCC1_ENST00000254480	Frontal Lobe		-1.86326	0.0327543	hsa_circ_chr1_97981281_98348930_R	DPYD_ENST00000370192	Frontal Lobe
2.0738	0.00963872	hsa_circ_chr4_166159929_166184511_F	KLHL2_ENST00000226725	Frontal Lobe		-1.86336	0.0327522	hsa_circ_chr4_114223922_114244950_F	ANK2_ENST00000506722	Frontal Lobe
2.07367	0.00964095	hsa_circ_chr1_33058531_33059355_F	RP1-27O5.3_ENST00000480336	Frontal Lobe		-1.86339	0.0327502	hsa_circ_chr18_29477748_29497630_R	TRAPPC8_ENST00000283351	Frontal Lobe
2.07267	0.00965824	hsa_circ_chr19_12734513_12735524_F	ZNF791_ENST00000343325	Frontal Lobe		-1.86347	0.0327461	hsa_circ_chrX_31697491_31697703_R	DMD_ENST00000358062	Frontal Lobe
2.07244	0.00966351	hsa_circ_chr17_5983690_5998543_F	WSCD1_ENST00000574946	Frontal Lobe		-1.86353	0.0327413	hsa_circ_chr11_68337215_68363686_F	PPP6R3_ENST00000393799	Frontal Lobe
2.07244	0.00966351	hsa_circ_chr11_110134684_110135599_R	RDX_ENST00000528498	Frontal Lobe		-1.86366	0.0327354	hsa_circ_chr9_87342568_87570432_F	NTRK2_ENST00000376213	Frontal Lobe
2.07132	0.00968224	hsa_circ_chr5_52942062_52954454_F	NDUFS4_ENST00000507026	Frontal Lobe		-1.8639	0.0327187	hsa_circ_chr9_35228011_35259047_F	UNC13B_ENST00000396787	Frontal Lobe
2.07041	0.00969845	hsa_circ_chr1_171504566_171530242_F	PRRC2C_ENST00000392078	Frontal Lobe		-1.864	0.0327144	hsa_circ_chr5_80063751_80109560_F	MSH3_ENST00000265081	Frontal Lobe
2.07041	0.00969845	hsa_circ_chr7_44838346_44839473_F	PPIA_ENST00000489459	Frontal Lobe		-1.86401	0.0327165	hsa_circ_chr3_119562101_119642330_R	GSK3B_ENST00000264235	Frontal Lobe
2.06905	0.00972081	hsa_circ_chr1_28785595_28807116_F	PHACTR4_ENST00000373839	Frontal Lobe		-1.86407	0.0327133	hsa_circ_chr1_51860052_51912777_R	EPS15_ENST00000371730	Frontal Lobe
2.06864	0.00972897	hsa_circ_chr10_123661905_123683844_R	ATE1_ENST00000369043	Frontal Lobe		-1.86436	0.0326945	hsa_circ_chr6_136677829_136681169_R	MAP7_ENST00000354570	Frontal Lobe
2.06721	0.00975351	hsa_circ_chr10_97681772_97687089_F	C10orf131_ENST00000423344	Frontal Lobe		-1.86445	0.0326926	hsa_circ_chr9_131365821_131367756_F	SPTAN1_ENST00000358161	Frontal Lobe
2.06679	0.00976118	hsa_circ_chr4_186168447_186231970_F	SNX25_ENST00000504273	Frontal Lobe		-1.86466	0.0326769	hsa_circ_chr21_38480691_38525577_F	TTC3_ENST00000418766	Frontal Lobe
2.06452	0.00980057	hsa_circ_chrX_16657269_16721064_R	CTPS2_ENST00000443824	Frontal Lobe		-1.86484	0.032671	hsa_circ_chr1_212957704_212960979_R	NSL1_ENST00000366978	Frontal Lobe
2.06427	0.00980492	hsa_circ_chr9_112898406_112900819_F	PALM2-AKAP2_ENST00000374530	Frontal Lobe		-1.86498	0.032659	hsa_circ_chr9_99122435_99130587_R	SLC35D2_ENST00000253270	Frontal Lobe
2.06375	0.00981521	hsa_circ_chr1_237023132_237026854_F	MTR_ENST00000366577	Frontal Lobe		-1.8651	0.0326565	hsa_circ_chr15_86198647_86213061_F	AKAP13_ENST00000559362	Frontal Lobe
2.06375	0.00981521	hsa_circ_chr4_143226610_143383879_R	INPP4B_ENST00000513000	Frontal Lobe		-1.86538	0.0326389	hsa_circ_chr12_22401939_22440227_R	ST8SIA1_ENST00000396037	Frontal Lobe
2.06227	0.00984101	hsa_circ_chr5_79441912_79443107_R	SERINC5_ENST00000507668	Frontal Lobe		-1.8655	0.0326348	hsa_circ_chr2_162862254_162904011_R	DPP4_ENST00000360534	Frontal Lobe
2.06126	0.00985864	hsa_circ_chr14_23771089_23771368_R	PPP1R3E_ENST00000452015	Frontal Lobe		-1.86575	0.0326184	hsa_circ_chr7_94248069_94259153_R	SGCE_ENST00000265735	Frontal Lobe
2.06008	0.009879	hsa_circ_chr11_76224429_76239510_F	C11orf30_ENST00000524490	Frontal Lobe		-1.86583	0.0326135	hsa_circ_chr4_1219147_1235307_R	CTBP1_ENST00000382952	Frontal Lobe
2.05867	0.00990428	hsa_circ_chr17_953289_1028702_R	ABR_ENST00000302538	Frontal Lobe		-1.86614	0.032596	hsa_circ_chr16_22157556_22159627_F	VWA3A_ENST00000389397	Frontal Lobe
2.05507	0.0099683	hsa_circ_chr5_70343832_70344985_R	GTF2H2_ENST00000274400	Frontal Lobe		-1.86636	0.0325836	hsa_circ_chr13_35619083_35923353_F	NBEA_ENST00000400445	Frontal Lobe
2.00028	0.00742231	hsa_circ_chr2_122514815_122519100_F	TSN_ENST00000455432	Frontal Lobe		-1.86668	0.0325663	hsa_circ_chrY_16831338_16835149_F	NLGN4Y_ENST00000382872	Frontal Lobe
1.96311	0.0172942	hsa_circ_chr20_58342240_58349545_F	PHACTR3_ENST00000359926	Frontal Lobe		-1.86687	0.0325563	hsa_circ_chr9_73442762_73479427_R	TRPM3_ENST00000377110	Frontal Lobe
1.95976	0.0174063	hsa_circ_chr2_203650640_203684622_R	ICA1L_ENST00000392237	Frontal Lobe		-1.86689	0.0325538	hsa_circ_chr14_91356830_91372643_R	RPS6KA5_ENST00000261991	Frontal Lobe
1.95611	0.000779943	hsa_circ_chr5_65317149_65350779_F	ERBB2IP_ENST00000284037	Frontal Lobe		-1.86691	0.0325537	hsa_circ_chr14_89178614_89221015_R	EML5_ENST00000554922	Frontal Lobe
1.94999	0.0178258	hsa_circ_chr8_125520714_125534441_R	TATDN1_ENST00000522927	Frontal Lobe		-1.867	0.0325496	hsa_circ_chr22_47022647_47033857_F	GRAMD4_ENST00000406902	Frontal Lobe
1.94576	0.0180732	hsa_circ_chr8_17198871_17206590_R	MTMR7_ENST00000180173	Frontal Lobe		-1.86718	0.0325398	hsa_circ_chr6_157222509_157256710_F	ARID1B_ENST00000350026	Frontal Lobe
1.94469	0.0180831	hsa_circ_chr1_26581661_26586293_F	CEP85_ENST00000451429	Frontal Lobe		-1.86731	0.0325315	hsa_circ_chr20_10273647_10273808_F	SNAP25_ENST00000304886	Frontal Lobe
1.94076	0.0182973	hsa_circ_chr12_121002874_121004783_F	RNF10_ENST00000325954	Frontal Lobe		-1.86752	0.0325212	hsa_circ_chr21_34804483_34805178_F	IFNGR2_ENST00000290219	Frontal Lobe
1.94011	0.0182749	hsa_circ_chr1_55589119_55600086_R	USP24_ENST00000294383	Frontal Lobe		-1.86759	0.0325162	hsa_circ_chr12_1003727_1006847_F	WNK1_ENST00000535572	Frontal Lobe
1.93971	0.0183187	hsa_circ_chr6_31860183_31860687_R	EHMT2_ENST00000480912	Frontal Lobe		-1.86805	0.0324922	hsa_circ_chr2_101564696_101582228_F	NPAS2_ENST00000335681	Frontal Lobe
1.93242	0.018643	hsa_circ_chr4_38037208_38055959_F	TBC1D1_ENST00000508802	Frontal Lobe		-1.86812	0.0324882	hsa_circ_chrX_154736558_154736795_R	TMLHE_ENST00000334398	Frontal Lobe
1.9271	0.00576908	hsa_circ_chr2_210742677_210761137_F	UNC80_ENST00000439458	Frontal Lobe		-1.86819	0.032483	hsa_circ_chr1_225332098_225394922_F	DNAH14_ENST00000445597	Frontal Lobe
1.92647	0.00578456	hsa_circ_chr1_211526580_211527809_F	TRAF5_ENST00000462410	Frontal Lobe		-1.86868	0.0324565	hsa_circ_chr6_158549139_158565452_R	SERAC1_ENST00000367102	Frontal Lobe
1.92484	0.0189962	hsa_circ_chr12_117365827_117402659_F	FBXW8_ENST00000309909	Frontal Lobe		-1.86875	0.0324541	hsa_circ_chr4_185580493_185606838_F	PRIMPOL_ENST00000314970	Frontal Lobe
1.9216	0.0191497	hsa_circ_chr6_166862211_166902409_R	RPS6KA2_ENST00000265678	Frontal Lobe		-1.86876	0.0324535	hsa_circ_chr7_24659670_24690331_F	MPP6_ENST00000396475	Frontal Lobe
1.92102	0.0191712	hsa_circ_chr10_78729731_78734331_R	KCNMA1_ENST00000434208	Frontal Lobe		-1.86914	0.0324316	hsa_circ_chr2_44565489_44573529_R	PREPL_ENST00000425263	Frontal Lobe
1.9204	0.0192464	hsa_circ_chr8_126061247_126069908_R	KIAA0196_ENST00000318410	Frontal Lobe		-1.86914	0.0324312	hsa_circ_chr1_224599128_224601037_R	WDR26_ENST00000486652	Frontal Lobe
1.91876	0.0192904	hsa_circ_chr11_111706887_111724459_R	ALG9_ENST00000524457	Frontal Lobe		-1.86918	0.0324287	hsa_circ_chr1_8616533_8674745_R	RERE_ENST00000337907	Frontal Lobe
1.91707	0.0193632	hsa_circ_chr1_21276495_21308901_R	EIF4G3_ENST00000602326	Frontal Lobe		-1.86921	0.0324273	hsa_circ_chr8_130915557_130924663_R	FAM49B_ENST00000518283	Frontal Lobe
1.8857	0.0041861	hsa_circ_chr11_20424464_20448411_F	PRMT3_ENST00000331079	Frontal Lobe		-1.86936	0.0324194	hsa_circ_chr20_45923409_45927691_R	ZMYND8_ENST00000311275	Frontal Lobe
1.85515	0.0148986	hsa_circ_chr14_71880664_71884913_F	SIPA1L1_ENST00000554126	Frontal Lobe		-1.86979	0.0323959	hsa_circ_chr17_31039005_31082680_R	MYO1D_ENST00000318217	Frontal Lobe
1.8526	0.0150119	hsa_circ_chr16_58633139_58633415_R	CNOT1_ENST00000317147	Frontal Lobe		-1.86994	0.0323882	hsa_circ_chr1_113119607_113140708_R	ST7L_ENST00000361846	Frontal Lobe
1.85101	0.00300343	hsa_circ_chr16_19656207_19663412_F	C16orf62_ENST00000438132	Frontal Lobe		-1.87025	0.0323711	hsa_circ_chr18_32259431_32288190_F	DTNA_ENST00000591816	Frontal Lobe
1.84705	0.015288	hsa_circ_chr19_10274001_10288043_R	DNMT1_ENST00000592705	Frontal Lobe		-1.87074	0.0323435	hsa_circ_chr9_125719289_125761045_F	RABGAP1_ENST00000456584	Frontal Lobe
1.81872	0.0104576	hsa_circ_chr2_215632205_215646233_R	BARD1_ENST00000260947	Frontal Lobe		-1.87084	0.0323391	hsa_circ_chr1_202385914_202398057_F	PPP1R12B_ENST00000608999	Frontal Lobe
1.81595	0.0218071	hsa_circ_chr5_137320945_137356886_R	FAM13B_ENST00000033079	Frontal Lobe		-1.87109	0.0323248	hsa_circ_chr15_68434283_68466230_F	PIAS1_ENST00000249636	Frontal Lobe
1.81434	0.0218567	hsa_circ_chr8_94694770_94695659_R	LINC00535_ENST00000501400	Frontal Lobe		-1.87122	0.032318	hsa_circ_chr6_70647929_70778368_F	COL19A1_ENST00000322773	Frontal Lobe
1.81434	0.0218567	hsa_circ_chr4_56830439_56847545_F	CEP135_ENST00000257287	Frontal Lobe		-1.87126	0.0323156	hsa_circ_chr6_157405795_157488319_F	ARID1B_ENST00000350026	Frontal Lobe
1.80605	0.0109008	hsa_circ_chr18_21805005_21819346_R	OSBPL1A_ENST00000319481	Frontal Lobe		-1.87139	0.0323084	hsa_circ_chr12_78443772_78452895_F	NAV3_ENST00000536525	Frontal Lobe
1.80309	0.022208	hsa_circ_chr18_18533538_18535206_R	ROCK1_ENST00000399799	Frontal Lobe		-1.87161	0.0322966	hsa_circ_chr3_286295_370037_F	CHL1_ENST00000256509	Frontal Lobe
1.80186	0.0222473	hsa_circ_chr12_27133498_27152609_R	TM7SF3_ENST00000343028	Frontal Lobe		-1.87169	0.0322923	hsa_circ_chr8_42805530_42823357_F	HOOK3_ENST00000307602	Frontal Lobe
1.80105	0.0222733	hsa_circ_chr7_5922123_5923630_F	OCM_ENST00000416608	Frontal Lobe		-1.87197	0.0322766	hsa_circ_chr14_67431907_67525503_F	GPHN_ENST00000315266	Frontal Lobe
1.80105	0.0222733	hsa_circ_chr16_1872300_1873038_R	HAGH_ENST00000455446	Frontal Lobe		-1.87205	0.0322731	hsa_circ_chr7_86468154_86479860_F	GRM3_ENST00000361669	Frontal Lobe
1.79986	0.0223136	hsa_circ_chr8_40438683_40532450_R	ZMAT4_ENST00000297737	Frontal Lobe		-1.87206	0.0322721	hsa_circ_chr12_109327970_109338942_R	SVOP_ENST00000299134	Frontal Lobe
1.79986	0.0223136	hsa_circ_chr2_141625158_141665646_R	LRP1B_ENST00000389484	Frontal Lobe		-1.87228	0.03226	hsa_circ_chr4_95197489_95204454_F	SMARCAD1_ENST00000359052	Frontal Lobe
1.79852	0.022355	hsa_circ_chr11_100141823_100179200_F	CNTN5_ENST00000528682	Frontal Lobe		-1.87257	0.0322443	hsa_circ_chr15_63824845_63855207_F	USP3_ENST00000540797	Frontal Lobe
1.79825	0.0223637	hsa_circ_chr3_67546221_67559327_R	SUCLG2_ENST00000493112	Frontal Lobe		-1.87271	0.0322368	hsa_circ_chr2_166451552_166514530_F	CSRNP3_ENST00000421875	Frontal Lobe
1.79689	0.0112872	hsa_circ_chr1_82302569_82372915_F	LPHN2_ENST00000370721	Frontal Lobe		-1.87277	0.0322334	hsa_circ_chr6_111281616_111283708_F	GTF3C6_ENST00000329970	Frontal Lobe
1.79631	0.022432	hsa_circ_chr1_109427896_109466836_F	GPSM2_ENST00000406462	Frontal Lobe		-1.87294	0.0322241	hsa_circ_chr2_233421125_233431924_F	EIF4E2_ENST00000258416	Frontal Lobe
1.79534	0.0224613	hsa_circ_chr1_97915614_98206035_R	DPYD_ENST00000370192	Frontal Lobe		-1.87312	0.0322144	hsa_circ_chr7_38902144_38908853_R	VPS41_ENST00000310301	Frontal Lobe
1.7951	0.0224614	hsa_circ_chr2_170728745_170732459_F	UBR3_ENST00000272793	Frontal Lobe		-1.87323	0.0322084	hsa_circ_chr14_35269429_35331528_R	BAZ1A_ENST00000358716	Frontal Lobe
1.79415	0.022492	hsa_circ_chr11_70197099_70208594_F	PPFIA1_ENST00000532504	Frontal Lobe		-1.87377	0.0321789	hsa_circ_chr17_38412642_38421398_F	WIPF2_ENST00000323571	Frontal Lobe
1.79415	0.022492	hsa_circ_chr4_170384393_170429482_R	NEK1_ENST00000439128	Frontal Lobe		-1.87389	0.0321727	hsa_circ_chr3_57827025_57882659_F	SLMAP_ENST00000295951	Frontal Lobe
1.79387	0.0225009	hsa_circ_chr13_51517456_51523641_F	RNASEH2B_ENST00000336617	Frontal Lobe		-1.8741	0.0321616	hsa_circ_chr4_26667954_26737109_F	TBC1D19_ENST00000264866	Frontal Lobe
1.7935	0.0225116	hsa_circ_chr17_28808160_28817235_F	GOSR1_ENST00000225724	Frontal Lobe		-1.87439	0.0321456	hsa_circ_chr21_38480691_38545046_F	TTC3_ENST00000355666	Frontal Lobe
1.7932	0.0225226	hsa_circ_chr12_53886786_53886798_R	MAP3K12_ENST00000547803	Frontal Lobe		-1.87526	0.0320986	hsa_circ_chr10_63810646_63819054_F	ARID5B_ENST00000279873	Frontal Lobe
1.7931	0.0225324	hsa_circ_chr2_191379178_191390104_R	TMEM194B_ENST00000409150	Frontal Lobe		-1.87581	0.0320692	hsa_circ_chr12_31551108_31579358_R	DENND5B_ENST00000306833	Frontal Lobe
1.79306	0.0225271	hsa_circ_chr8_42819453_42823357_F	HOOK3_ENST00000307602	Frontal Lobe		-1.87645	0.0320345	hsa_circ_chr13_20632714_20657916_F	ZMYM2_ENST00000382869	Frontal Lobe
1.79306	0.0225271	hsa_circ_chr8_86114381_86121644_F	E2F5_ENST00000418930	Frontal Lobe		-1.90386	0.021038	hsa_circ_chr8_94798450_94803547_F	TMEM67_ENST00000453321	Frontal Lobe
1.79255	0.0225422	hsa_circ_chr3_185165576_185169183_F	MAP3K13_ENST00000446828	Frontal Lobe		-1.9046	0.0209525	hsa_circ_chr1_167935866_167962678_F	DCAF6_ENST00000367843	Frontal Lobe
1.79212	0.0225577	hsa_circ_chr1_54266365_54301293_R	NDC1_ENST00000371429	Frontal Lobe		-1.90837	0.020781	hsa_circ_chr8_16921592_16948093_F	MICU3_ENST00000318063	Frontal Lobe
1.7916	0.0225728	hsa_circ_chr1_8525984_8557589_R	RERE_ENST00000337907	Frontal Lobe		-1.9107	0.0206425	hsa_circ_chr1_243708811_243828185_R	AKT3_ENST00000336199	Frontal Lobe
1.7916	0.0225728	hsa_circ_chr1_41094481_41095044_R	RIMS3_ENST00000372684	Frontal Lobe		-1.91166	0.0205734	hsa_circ_chr7_137170119_137308300_R	DGKI_ENST00000453654	Frontal Lobe
1.79146	0.0225773	hsa_circ_chr3_55922416_56041349_R	ERC2_ENST00000288221	Frontal Lobe		-1.9138	0.0204392	hsa_circ_chr15_76146726_76165909_F	UBE2Q2_ENST00000338677	Frontal Lobe
1.79146	0.0225773	hsa_circ_chr17_78199635_78201759_F	SLC26A11_ENST00000361193	Frontal Lobe		-1.91649	0.0202979	hsa_circ_chr10_15858833_15889942_R	FAM188A_ENST00000477891	Frontal Lobe
1.79146	0.0225773	hsa_circ_chr2_71592558_71635377_F	ZNF638_ENST00000355812	Frontal Lobe		-1.91711	0.0202771	hsa_circ_chr2_48061717_48062010_R	FBXO11_ENST00000402508	Frontal Lobe
1.79132	0.0225818	hsa_circ_chr2_120718382_120725548_F	PTPN4_ENST00000263708	Frontal Lobe		-1.92694	0.00830764	hsa_circ_chr1_243675625_243736350_R	AKT3_ENST00000336199	Frontal Lobe
1.79103	0.0225928	hsa_circ_chr3_56674013_56707753_R	FAM208A_ENST00000493960	Frontal Lobe		-1.92744	0.00829556	hsa_circ_chr16_69729038_69729282_F	NFAT5_ENST00000349945	Frontal Lobe
1.79103	0.0225928	hsa_circ_chr5_132428391_132435344_F	HSPA4_ENST00000304858	Frontal Lobe		-1.93805	0.00796307	hsa_circ_chr15_76146726_76175765_F	UBE2Q2_ENST00000338677	Frontal Lobe
1.79103	0.0225928	hsa_circ_chr10_11551593_11569566_R	USP6NL_ENST00000609104	Frontal Lobe		-1.94089	0.00330625	hsa_circ_chr2_228881121_228884872_R	SPHKAP_ENST00000392056	Frontal Lobe
1.79054	0.0226092	hsa_circ_chr4_62910170_62929351_F	LPHN3_ENST00000507164	Frontal Lobe		-2.00379	0.00565441	hsa_circ_chr2_32422412_32434630_F	SLC30A6_ENST00000538303	Frontal Lobe
1.79054	0.0226092	hsa_circ_chr12_129396968_129411699_F	GLT1D1_ENST00000441390	Frontal Lobe		-2.01016	0.0138952	hsa_circ_chr5_138699447_138700432_F	PAIP2_ENST00000265192	Frontal Lobe
1.79024	0.0226169	hsa_circ_chr11_34101174_34111003_F	CAPRIN1_ENST00000341394	Frontal Lobe		-2.01475	0.0136584	hsa_circ_chr17_12812213_12832363_F	ARHGAP44_ENST00000379672	Frontal Lobe
1.78959	0.0226399	hsa_circ_chr18_10855350_10857209_R	PIEZO2_ENST00000302079	Frontal Lobe		-2.01996	0.013471	hsa_circ_chr15_38591573_38617010_F	SPRED1_ENST00000299084	Frontal Lobe
1.78931	0.0226488	hsa_circ_chr1_100889777_100908552_F	CDC14A_ENST00000542213	Frontal Lobe		-2.02211	0.0133784	hsa_circ_chr2_200188525_200246543_R	SATB2_ENST00000417098	Frontal Lobe
1.78931	0.0226488	hsa_circ_chr16_72122885_72124685_R	TXNL4B_ENST00000562153	Frontal Lobe		-2.02452	0.0132903	hsa_circ_chr13_26112125_26163837_F	ATP8A2_ENST00000381655	Frontal Lobe
1.78905	0.0226575	hsa_circ_chr4_83799882_83803090_R	SEC31A_ENST00000509142	Frontal Lobe		-2.03352	0.0203221	hsa_circ_chrX_16716358_16721064_R	CTPS2_ENST00000443824	Frontal Lobe
1.78851	0.022675	hsa_circ_chr1_118003110_118009049_F	MAN1A2_ENST00000356554	Frontal Lobe		-2.03818	0.0201353	hsa_circ_chr16_53913755_53968021_F	FTO_ENST00000471389	Frontal Lobe
1.78851	0.022675	hsa_circ_chr10_454865_468973_R	DIP2C_ENST00000280886	Frontal Lobe		-2.03992	0.0200658	hsa_circ_chr1_78279418_78280916_F	FAM73A_ENST00000370791	Frontal Lobe
1.78799	0.0226902	hsa_circ_chr2_7081078_7154903_F	RNF144A_ENST00000320892	Frontal Lobe		-2.04866	0.0197203	hsa_circ_chr5_108203467_108382899_F	FER_ENST00000281092	Frontal Lobe
1.78772	0.0226991	hsa_circ_chr3_27204191_27244048_R	NEK10_ENST00000295720	Frontal Lobe		-2.04869	0.0197215	hsa_circ_chr9_8436591_8486349_R	PTPRD_ENST00000381196	Frontal Lobe
1.78745	0.0227079	hsa_circ_chr11_129979323_129980556_F	APLP2_ENST00000533618	Frontal Lobe		-2.04876	0.0197156	hsa_circ_chr1_21306826_21308901_R	EIF4G3_ENST00000602326	Frontal Lobe
1.78691	0.0227254	hsa_circ_chr8_101051158_101092583_R	RGS22_ENST00000360863	Frontal Lobe		-2.04962	0.0196823	hsa_circ_chr22_30366964_30394846_F	MTMR3_ENST00000401950	Frontal Lobe
1.78599	0.0227574	hsa_circ_chr14_71511849_71524441_F	PCNX_ENST00000304743	Frontal Lobe		-2.05123	0.0196204	hsa_circ_chr5_108203467_108207913_F	FER_ENST00000536402	Frontal Lobe
1.78502	0.00750189	hsa_circ_chr22_31998197_31998771_F	SFI1_ENST00000414585	Frontal Lobe		-2.05183	0.0195953	hsa_circ_chr8_10065342_10102733_F	MSRA_ENST00000317173	Frontal Lobe
1.78482	0.0227972	hsa_circ_chr9_15199858_15214247_R	TTC39B_ENST00000512701	Frontal Lobe		-2.05213	0.0195856	hsa_circ_chr7_140434416_140454033_R	BRAF_ENST00000496384	Frontal Lobe
1.78454	0.0228062	hsa_circ_chr11_62303416_62304039_R	AHNAK_ENST00000257247	Frontal Lobe		-2.0541	0.0195084	hsa_circ_chr1_243327585_243388623_R	CEP170_ENST00000366542	Frontal Lobe
1.78439	0.0228078	hsa_circ_chr17_1264385_1265302_R	YWHAE_ENST00000264335	Frontal Lobe		-2.05429	0.0194993	hsa_circ_chrX_20206614_20227522_R	RPS6KA3_ENST00000379565	Frontal Lobe
1.78419	0.0228182	hsa_circ_chr4_42505466_42602535_R	ATP8A1_ENST00000381668	Frontal Lobe		-2.05443	0.019497	hsa_circ_chr1_156752073_156756966_F	PRCC_ENST00000491853	Frontal Lobe
1.78419	0.0228182	hsa_circ_chr8_103354700_103373854_R	UBR5_ENST00000520539	Frontal Lobe		-2.05445	0.019496	hsa_circ_chr15_33091004_33194241_R	FMN1_ENST00000334528	Frontal Lobe
1.78417	0.0228169	hsa_circ_chr6_126196034_126199516_F	NCOA7_ENST00000368357	Frontal Lobe		-2.05617	0.0194279	hsa_circ_chr14_96986391_96994343_F	PAPOLA_ENST00000216277	Frontal Lobe
1.78417	0.0228169	hsa_circ_chr19_44085363_44085855_F	PINLYP_ENST00000599207	Frontal Lobe		-2.05691	0.0193984	hsa_circ_chr12_57660513_57690334_R	R3HDM2_ENST00000347140	Frontal Lobe
1.78391	0.0228272	hsa_circ_chr15_93540186_93555674_F	CHD2_ENST00000394196	Frontal Lobe		-2.05709	0.0193918	hsa_circ_chr3_145820541_145842016_R	PLOD2_ENST00000282903	Frontal Lobe
1.78391	0.0228272	hsa_circ_chr17_38412642_38433436_F	WIPF2_ENST00000323571	Frontal Lobe		-2.05719	0.0193887	hsa_circ_chr9_111812562_111870850_R	TMEM245_ENST00000374586	Frontal Lobe
1.78386	0.0228253	hsa_circ_chr3_143704384_143704688_F	C3orf58_ENST00000315691	Frontal Lobe		-2.05741	0.0193793	hsa_circ_chr18_44579250_44589732_F	KATNAL2_ENST00000245121	Frontal Lobe
1.78374	0.0228325	hsa_circ_chr13_21965860_21975824_R	ZDHHC20_ENST00000400590	Frontal Lobe		-2.05816	0.0193496	hsa_circ_chr17_40639172_40653322_F	ATP6V0A1_ENST00000393829	Frontal Lobe
1.78354	0.0228379	hsa_circ_chr3_196802707_196807988_R	DLG1_ENST00000314062	Frontal Lobe		-2.05852	0.0193379	hsa_circ_chr6_111498414_111498868_F	SLC16A10_ENST00000368851	Frontal Lobe
1.78354	0.0228379	hsa_circ_chr16_25162874_25172525_F	LCMT1_ENST00000399069	Frontal Lobe		-2.05926	0.019308	hsa_circ_chr1_183933034_183947654_R	COLGALT2_ENST00000546159	Frontal Lobe
1.78311	0.0228535	hsa_circ_chr18_39607406_39620705_F	PIK3C3_ENST00000262039	Frontal Lobe		-2.05996	0.0192811	hsa_circ_chrX_10031484_10047844_F	WWC3_ENST00000380861	Frontal Lobe
1.78311	0.0228535	hsa_circ_chr10_24918924_24959326_R	ARHGAP21_ENST00000396432	Frontal Lobe		-2.06023	0.019271	hsa_circ_chr1_59805629_59812070_F	FGGY_ENST00000413489	Frontal Lobe
1.78295	0.0228567	hsa_circ_chr8_74507400_74585477_R	STAU2_ENST00000522695	Frontal Lobe		-2.06044	0.0192642	hsa_circ_chr19_45871887_45872405_R	ERCC2_ENST00000391945	Frontal Lobe
1.78295	0.0228567	hsa_circ_chr9_114676884_114678116_F	UGCG_ENST00000490110	Frontal Lobe		-2.06051	0.0192602	hsa_circ_chr16_15675073_15677095_F	C16orf45_ENST00000300006	Frontal Lobe
1.78295	0.0228567	hsa_circ_chr10_1130342_1142186_F	WDR37_ENST00000358220	Frontal Lobe		-2.06054	0.0192598	hsa_circ_chr4_2993941_3015555_F	GRK4_ENST00000398051	Frontal Lobe
1.78271	0.0228567	hsa_circ_chr2_15736857_15747437_F	DDX1_ENST00000381341	Frontal Lobe		-2.06073	0.0192519	hsa_circ_chr16_69687138_69687331_F	NFAT5_ENST00000349945	Frontal Lobe
1.78271	0.0228567	hsa_circ_chr8_92020970_92036594_R	TMEM55A_ENST00000518869	Frontal Lobe		-2.06081	0.0192503	hsa_circ_chr12_111923068_111924628_R	ATXN2_ENST00000389154	Frontal Lobe
1.78214	0.022883	hsa_circ_chr18_48581150_48593557_F	SMAD4_ENST00000398417	Frontal Lobe		-2.06153	0.0192214	hsa_circ_chr14_103894723_103928798_F	MARK3_ENST00000440884	Frontal Lobe
1.78191	0.0228831	hsa_circ_chr16_71689142_71692718_R	PHLPP2_ENST00000568004	Frontal Lobe		-2.06213	0.019199	hsa_circ_chr3_56779232_56779490_R	ARHGEF3_ENST00000296315	Frontal Lobe
1.78122	0.0229151	hsa_circ_chr3_29476233_29628696_F	RBMS3_ENST00000396583	Frontal Lobe		-2.06235	0.0191895	hsa_circ_chr4_42037291_42051496_F	SLC30A9_ENST00000264451	Frontal Lobe
1.78122	0.0229151	hsa_circ_chr7_6057444_6057676_F	AIMP2_ENST00000223029	Frontal Lobe		-2.06286	0.0191701	hsa_circ_chr5_65334210_65350779_F	ERBB2IP_ENST00000284037	Frontal Lobe
1.78116	0.00763667	hsa_circ_chr1_179955303_179975702_F	CEP350_ENST00000367607	Frontal Lobe		-2.06289	0.0191686	hsa_circ_chr4_47746418_47809064_R	CORIN_ENST00000273857	Frontal Lobe
1.78096	0.0229139	hsa_circ_chr7_90675211_90747523_F	CDK14_ENST00000380050	Frontal Lobe		-2.06332	0.0191531	hsa_circ_chr12_51076920_51090958_F	DIP2B_ENST00000301180	Frontal Lobe
1.78069	0.0229229	hsa_circ_chr15_49867207_49882204_R	FAM227B_ENST00000299338	Frontal Lobe		-2.06379	0.0191353	hsa_circ_chr3_33592743_33633988_R	CLASP2_ENST00000468888	Frontal Lobe
1.78069	0.0229229	hsa_circ_chr15_50873070_50884823_R	TRPM7_ENST00000560955	Frontal Lobe		-2.06447	0.0191097	hsa_circ_chr15_55731669_55742565_R	DYX1C1-CCPG1_ENST00000565113	Frontal Lobe
1.78069	0.0229229	hsa_circ_chr13_74518117_74569190_R	KLF12_ENST00000377666	Frontal Lobe		-2.06468	0.0191021	hsa_circ_chr8_48206455_48320523_F	SPIDR_ENST00000297423	Frontal Lobe
1.78059	0.0229362	hsa_circ_chr12_31542257_31600703_R	DENND5B_ENST00000306833	Frontal Lobe		-2.06468	0.0191012	hsa_circ_chr9_136302868_136303486_F	ADAMTS13_ENST00000371916	Frontal Lobe
1.78055	0.0229274	hsa_circ_chr19_10274001_10284581_R	DNMT1_ENST00000592705	Frontal Lobe		-2.06473	0.0190995	hsa_circ_chr1_78097534_78099090_R	ZZZ3_ENST00000370801	Frontal Lobe
1.78032	0.0229449	hsa_circ_chr5_130883739_130897740_R	RAPGEF6_ENST00000509018	Frontal Lobe		-2.0659	0.0190548	hsa_circ_chr1_51253671_51323669_R	FAF1_ENST00000396153	Frontal Lobe
1.78002	0.0229448	hsa_circ_chr12_124950718_124979914_R	NCOR2_ENST00000404621	Frontal Lobe		-2.06605	0.0190495	hsa_circ_chr6_69640450_69785930_F	BAI3_ENST00000370598	Frontal Lobe
1.78002	0.0229448	hsa_circ_chr6_82922423_82924546_R	IBTK_ENST00000306270	Frontal Lobe		-2.06713	0.0190089	hsa_circ_chr2_210818823_210832361_F	UNC80_ENST00000439458	Frontal Lobe
1.77988	0.0229492	hsa_circ_chr3_27157430_27183073_R	NEK10_ENST00000295720	Frontal Lobe		-2.06727	0.0190034	hsa_circ_chr8_71126137_71209035_R	NCOA2_ENST00000452400	Frontal Lobe
1.77974	0.0229537	hsa_circ_chr8_17820609_17824679_F	PCM1_ENST00000325083	Frontal Lobe		-2.06745	0.0189966	hsa_circ_chr13_43528083_43544806_R	EPSTI1_ENST00000313640	Frontal Lobe
1.77962	0.0229657	hsa_circ_chr1_63042932_63052295_R	DOCK7_ENST00000251157	Frontal Lobe		-2.06817	0.0189694	hsa_circ_chr1_210948689_210971102_R	KCNH1_ENST00000271751	Frontal Lobe
1.77962	0.0229657	hsa_circ_chr14_89319314_89327676_F	TTC8_ENST00000345383	Frontal Lobe		-2.06881	0.0189455	hsa_circ_chr6_24454242_24467502_R	GPLD1_ENST00000230036	Frontal Lobe
1.77962	0.0229657	hsa_circ_chr22_32914029_32914321_R	SYN3_ENST00000358763	Frontal Lobe		-2.06977	0.0189095	hsa_circ_chr12_121853961_121855714_F	RNF34_ENST00000361234	Frontal Lobe
1.77947	0.0229627	hsa_circ_chr10_103558598_103567658_R	MGEA5_ENST00000439817	Frontal Lobe		-2.1192	0.00886893	hsa_circ_chr2_169018296_169023917_R	STK39_ENST00000355999	Frontal Lobe
1.77939	0.0229658	hsa_circ_chr21_17553910_17603435_F	LINC00478_ENST00000602580	Frontal Lobe		-2.11925	0.00885983	hsa_circ_chr16_7647372_7703949_F	RBFOX1_ENST00000550418	Frontal Lobe
1.77936	0.0229745	hsa_circ_chr1_29319841_29344954_F	EPB41_ENST00000343067	Frontal Lobe		-2.12131	0.00879366	hsa_circ_chr11_74315736_74331134_F	POLD3_ENST00000263681	Frontal Lobe
1.77936	0.0229745	hsa_circ_chr15_44900641_44918705_R	SPG11_ENST00000261866	Frontal Lobe		-2.12132	0.00880474	hsa_circ_chr10_123596232_123683844_R	ATE1_ENST00000369043	Frontal Lobe
1.77913	0.0229745	hsa_circ_chr12_123705918_123707674_R	MPHOSPH9_ENST00000606320	Frontal Lobe		-2.14856	0.000843959	hsa_circ_chr10_1118055_1142186_F	WDR37_ENST00000358220	Frontal Lobe
1.77913	0.0229745	hsa_circ_chr15_59750748_59752405_F	FAM81A_ENST00000558348	Frontal Lobe		-2.20549	0.00596812	hsa_circ_chr12_99638119_99640642_R	ANKS1B_ENST00000547776	Frontal Lobe
1.77913	0.0229745	hsa_circ_chr2_170780438_170789518_F	UBR3_ENST00000272793	Frontal Lobe		-2.21182	0.00584523	hsa_circ_chr5_142287268_142311690_F	ARHGAP26_ENST00000274498	Frontal Lobe
1.77913	0.0229745	hsa_circ_chr4_39850470_39851272_R	PDS5A_ENST00000303538	Frontal Lobe		-2.21741	0.0118874	hsa_circ_chr12_120512246_120518821_F	CCDC64_ENST00000548673	Frontal Lobe
1.77894	0.0229801	hsa_circ_chr4_123200929_123210347_F	KIAA1109_ENST00000264501	Frontal Lobe		-2.2216	0.0117805	hsa_circ_chr9_107513236_107521452_F	NIPSNAP3A_ENST00000374767	Frontal Lobe
1.77894	0.0229801	hsa_circ_chr7_157873989_158109624_R	PTPRN2_ENST00000389413	Frontal Lobe		-2.22322	0.011738	hsa_circ_chr10_17645558_17646046_R	PTPLA_ENST00000361271	Frontal Lobe
1.77845	0.0229967	hsa_circ_chr18_48573289_48584826_F	SMAD4_ENST00000398417	Frontal Lobe		-2.22333	0.0117345	hsa_circ_chr14_45464948_45481278_F	FAM179B_ENST00000361577	Frontal Lobe
1.77831	0.00772217	hsa_circ_chr21_22782593_22804601_F	NCAM2_ENST00000400546	Frontal Lobe		-2.22477	0.0116976	hsa_circ_chr14_35044961_35078948_R	SNX6_ENST00000396526	Frontal Lobe
1.77817	0.0230056	hsa_circ_chr1_185153374_185191168_F	SWT1_ENST00000367501	Frontal Lobe		-2.22608	0.0116638	hsa_circ_chr2_24787163_24807429_F	NCOA1_ENST00000406961	Frontal Lobe
1.77817	0.0230056	hsa_circ_chr16_23096180_23119504_R	USP31_ENST00000219689	Frontal Lobe		-2.22641	0.0116555	hsa_circ_chr7_82508652_82546189_R	PCLO_ENST00000333891	Frontal Lobe
1.7775	0.0230276	hsa_circ_chr8_38109429_38109805_F	DDHD2_ENST00000397166	Frontal Lobe		-2.22692	0.0116416	hsa_circ_chr10_70218860_70229920_R	DNA2_ENST00000551118	Frontal Lobe
1.7775	0.0230276	hsa_circ_chr2_209150449_209167077_F	PIKFYVE_ENST00000392202	Frontal Lobe		-2.22704	0.0116386	hsa_circ_chr5_74046403_74047318_R	GFM2_ENST00000296805	Frontal Lobe
1.77737	0.023032	hsa_circ_chr5_132552920_132561511_R	FSTL4_ENST00000265342	Frontal Lobe		-2.22815	0.0116111	hsa_circ_chr4_4239553_4248070_R	TMEM128_ENST00000254742	Frontal Lobe
1.77723	0.0230366	hsa_circ_chr10_114648493_114650831_F	RP11-57H14.3_ENST00000428766	Frontal Lobe		-2.22959	0.0115745	hsa_circ_chr2_84930518_84972373_F	DNAH6_ENST00000389394	Frontal Lobe
1.7771	0.0230408	hsa_circ_chr11_75590922_75728024_F	UVRAG_ENST00000356136	Frontal Lobe		-2.23083	0.0115427	hsa_circ_chr9_91652907_91661909_R	SHC3_ENST00000375835	Frontal Lobe
1.77695	0.0230456	hsa_circ_chrX_46491020_46532062_R	SLC9A7_ENST00000328306	Frontal Lobe		-2.23085	0.0115418	hsa_circ_chr13_23927923_23945304_R	SACS_ENST00000382292	Frontal Lobe
1.77695	0.0230456	hsa_circ_chr13_21429765_21442840_R	XPO4_ENST00000400602	Frontal Lobe		-2.23151	0.0115252	hsa_circ_chr5_64976320_64981299_R	SGTB_ENST00000381007	Frontal Lobe
1.77695	0.0230456	hsa_circ_chr2_17912344_17927218_R	SMC6_ENST00000448223	Frontal Lobe		-2.23194	0.0115148	hsa_circ_chr15_33876595_33893753_F	RYR3_ENST00000415757	Frontal Lobe
1.77646	0.0230734	hsa_circ_chr15_63990926_64008672_R	HERC1_ENST00000443617	Frontal Lobe		-2.23227	0.0115065	hsa_circ_chr18_76903801_76936907_F	ATP9B_ENST00000426216	Frontal Lobe
1.77646	0.0230734	hsa_circ_chr2_141571225_141625832_R	LRP1B_ENST00000389484	Frontal Lobe		-2.23267	0.0114961	hsa_circ_chr1_109544845_109554340_R	WDR47_ENST00000400794	Frontal Lobe
1.77646	0.0230734	hsa_circ_chr2_160112706_160136456_R	WDSUB1_ENST00000359774	Frontal Lobe		-2.23293	0.0114888	hsa_circ_chr5_108219096_108382899_F	FER_ENST00000281092	Frontal Lobe
1.77646	0.0230734	hsa_circ_chr16_23654275_23672602_F	DCTN5_ENST00000300087	Frontal Lobe		-2.23331	0.0114804	hsa_circ_chr7_17879429_17913239_R	SNX13_ENST00000428135	Frontal Lobe
1.77642	0.023063	hsa_circ_chr12_124922475_124979914_R	NCOR2_ENST00000404621	Frontal Lobe		-2.23348	0.0114752	hsa_circ_chr3_137940767_137964025_F	ARMC8_ENST00000481646	Frontal Lobe
1.77616	0.0230717	hsa_circ_chr17_12877405_12890469_F	ARHGAP44_ENST00000580768	Frontal Lobe		-2.23405	0.0114608	hsa_circ_chr17_8492398_8526815_R	MYH10_ENST00000411957	Frontal Lobe
1.77615	0.023072	hsa_circ_chr1_174241551_174340210_F	RABGAP1L_ENST00000367689	Frontal Lobe		-2.2353	0.0114297	hsa_circ_chr2_102033995_102038934_R	RFX8_ENST00000376826	Frontal Lobe
1.77589	0.0230808	hsa_circ_chr12_113758135_113759153_R	SLC8B1_ENST00000552014	Frontal Lobe		-2.2362	0.0114069	hsa_circ_chr8_48812932_48842572_R	PRKDC_ENST00000314191	Frontal Lobe
1.77589	0.0230808	hsa_circ_chr2_54146287_54154620_R	PSME4_ENST00000404125	Frontal Lobe		-2.23678	0.0113922	hsa_circ_chr7_81662112_81689843_R	CACNA2D1_ENST00000356860	Frontal Lobe
1.77589	0.0230808	hsa_circ_chrX_53641494_53681075_R	HUWE1_ENST00000342160	Frontal Lobe		-2.23731	0.011379	hsa_circ_chr18_34844720_34846495_R	CELF4_ENST00000586009	Frontal Lobe
1.77583	0.0230945	hsa_circ_chr15_59189313_59193486_R	SLTM_ENST00000380516	Frontal Lobe		-2.23881	0.0113416	hsa_circ_chr12_99222951_99225914_R	ANKS1B_ENST00000341752	Frontal Lobe
1.77583	0.0230945	hsa_circ_chr12_123262037_123290842_F	CCDC62_ENST00000253079	Frontal Lobe		-2.23915	0.0113333	hsa_circ_chr1_175996707_176055026_R	RFWD2_ENST00000367667	Frontal Lobe
1.77535	0.0230984	hsa_circ_chr9_109685634_109697902_F	ZNF462_ENST00000457913	Frontal Lobe		-2.23924	0.0113316	hsa_circ_chr2_72786581_72802797_R	EXOC6B_ENST00000272427	Frontal Lobe
1.7752	0.0231156	hsa_circ_chr13_20600751_20633702_F	ZMYM2_ENST00000382869	Frontal Lobe		-2.23962	0.0113215	hsa_circ_chr10_11291115_11330515_F	CELF2_ENST00000379261	Frontal Lobe
1.7752	0.0231156	hsa_circ_chr13_73409380_73428293_F	PIBF1_ENST00000326291	Frontal Lobe		-2.23964	0.011321	hsa_circ_chr13_28611321_28624359_R	FLT3_ENST00000241453	Frontal Lobe
1.7752	0.0231156	hsa_circ_chrX_54481880_54492285_R	FGD1_ENST00000375135	Frontal Lobe		-2.29083	0.00398916	hsa_circ_chr2_50692579_50765774_R	NRXN1_ENST00000404971	Frontal Lobe
1.7752	0.0231156	hsa_circ_chr2_1805467_1855475_R	MYT1L_ENST00000399161	Frontal Lobe		-2.37092	0.00721154	hsa_circ_chr6_149663820_149691235_F	TAB2_ENST00000367456	Frontal Lobe
1.77487	0.0231241	hsa_circ_chr17_63957580_64066119_R	CEP112_ENST00000535342	Frontal Lobe		-2.37557	0.0071271	hsa_circ_chr13_43918673_43935588_R	ENOX1_ENST00000261488	Frontal Lobe
1.77487	0.0231241	hsa_circ_chr15_93480747_93499879_F	CHD2_ENST00000394196	Frontal Lobe		-2.37898	0.00706543	hsa_circ_chr8_135577575_135602598_R	ZFAT_ENST00000520356	Frontal Lobe
1.77486	0.023115	hsa_circ_chr4_77002976_77003688_F	ART3_ENST00000341029	Frontal Lobe		-2.38002	0.00704686	hsa_circ_chr7_104702610_104731761_F	KMT2E_ENST00000311117	Frontal Lobe
1.77459	0.0231238	hsa_circ_chr10_117040864_117309046_F	ATRNL1_ENST00000355044	Frontal Lobe		-2.38122	0.00702502	hsa_circ_chr4_129042980_129121820_F	LARP1B_ENST00000326639	Frontal Lobe
1.77433	0.0231326	hsa_circ_chr9_140069951_140070159_R	ANAPC2_ENST00000487917	Frontal Lobe		-2.38407	0.00697433	hsa_circ_chr3_43616300_43618753_R	ANO10_ENST00000292246	Frontal Lobe
1.77433	0.0231326	hsa_circ_chr13_103504467_103524748_F	ERCC5_ENST00000355739	Frontal Lobe		-2.38481	0.00252431	hsa_circ_chr8_16935291_16948093_F	MICU3_ENST00000318063	Frontal Lobe
1.77424	0.0231453	hsa_circ_chr22_43206818_43218415_R	ARFGAP3_ENST00000263245	Frontal Lobe		-2.38593	0.00694128	hsa_circ_chr17_28011580_28030080_R	SSH2_ENST00000269033	Frontal Lobe
1.77424	0.0231453	hsa_circ_chr11_82917099_82922472_F	ANKRD42_ENST00000393389	Frontal Lobe		-2.3861	0.00693791	hsa_circ_chr5_108103793_108171508_F	FER_ENST00000281092	Frontal Lobe
1.77424	0.0231453	hsa_circ_chr7_72159676_72193899_R	TYW1B_ENST00000438125	Frontal Lobe		-2.38826	0.00690009	hsa_circ_chr7_14722177_14741355_R	DGKB_ENST00000258767	Frontal Lobe
1.77424	0.0231453	hsa_circ_chr3_37162982_37190529_R	LRRFIP2_ENST00000421307	Frontal Lobe		-2.3887	0.00689199	hsa_circ_chr5_37226405_37239971_R	C5orf42_ENST00000508244	Frontal Lobe
1.77401	0.0231453	hsa_circ_chr9_88190229_88236200_R	AGTPBP1_ENST00000337006	Frontal Lobe		-2.38996	0.00687044	hsa_circ_chr1_65234338_65255197_F	RAVER2_ENST00000294428	Frontal Lobe
1.77401	0.0231453	hsa_circ_chr3_367641_370037_F	CHL1_ENST00000256509	Frontal Lobe		-2.39088	0.0068538	hsa_circ_chr11_17153462_17167489_R	PIK3C2A_ENST00000265970	Frontal Lobe
1.77401	0.0231453	hsa_circ_chr2_53955848_53992722_R	GPR75-ASB3_ENST00000263634	Frontal Lobe		-2.39171	0.0068393	hsa_circ_chr4_139135738_139157605_R	SLC7A11_ENST00000280612	Frontal Lobe
1.77391	0.023146	hsa_circ_chr15_25511577_25516681_F	SNHG14_ENST00000452731	Frontal Lobe		-2.39285	0.00681943	hsa_circ_chr6_99887644_99913012_R	USP45_ENST00000392738	Frontal Lobe
1.77391	0.023146	hsa_circ_chr10_70496632_70509442_F	CCAR1_ENST00000535016	Frontal Lobe		-2.39315	0.00681417	hsa_circ_chr11_45986865_46001517_R	PHF21A_ENST00000257821	Frontal Lobe
1.77365	0.0231548	hsa_circ_chr12_112513481_112530940_R	NAA25_ENST00000261745	Frontal Lobe		-2.3935	0.00680825	hsa_circ_chr18_59157634_59195453_F	CDH20_ENST00000262717	Frontal Lobe
1.77364	0.023155	hsa_circ_chr9_126414291_126439068_R	DENND1A_ENST00000373624	Frontal Lobe		-2.51658	0.0042549	hsa_circ_chr6_82933156_82941559_R	IBTK_ENST00000306270	Frontal Lobe
1.77364	0.023155	hsa_circ_chr16_19619499_19637545_F	C16orf62_ENST00000438132	Frontal Lobe		-2.52065	0.00420515	hsa_circ_chr19_18648410_18649246_R	FKBP8_ENST00000597960	Frontal Lobe
1.77364	0.023155	hsa_circ_chr3_125295032_125298884_R	OSBPL11_ENST00000296220	Frontal Lobe		-2.52236	0.00418415	hsa_circ_chr7_35006505_35013217_R	DPY19L1_ENST00000310974	Frontal Lobe
1.77361	0.0231664	hsa_circ_chr3_33626241_33633988_R	CLASP2_ENST00000468888	Frontal Lobe		-2.52295	0.00417681	hsa_circ_chr15_41999925_42005694_F	MGA_ENST00000389936	Frontal Lobe
1.77342	0.0231642	hsa_circ_chr11_94554695_94564707_F	AMOTL1_ENST00000317829	Frontal Lobe		-2.52312	0.0041747	hsa_circ_chr9_40491621_40504056_R	RP11-292B8.1_ENST00000399669	Frontal Lobe
1.77342	0.0231642	hsa_circ_chr15_102248995_102255166_R	TARSL2_ENST00000335968	Frontal Lobe		-2.52587	0.00414155	hsa_circ_chr11_20417348_20419267_F	PRMT3_ENST00000331079	Frontal Lobe
1.77338	0.0231635	hsa_circ_chr1_12049221_12052747_F	MFN2_ENST00000444836	Frontal Lobe		-2.52934	0.00409986	hsa_circ_chr6_155095122_155131342_F	SCAF8_ENST00000367178	Frontal Lobe
1.77337	0.0231638	hsa_circ_chr5_76758919_76785397_R	WDR41_ENST00000296679	Frontal Lobe		-2.52954	0.00409751	hsa_circ_chr2_51149018_51149795_R	NRXN1_ENST00000402717	Frontal Lobe
1.77337	0.0231638	hsa_circ_chr5_77406030_77512061_R	AP3B1_ENST00000255194	Frontal Lobe		-2.53003	0.00409167	hsa_circ_chr15_85641178_85661070_F	PDE8A_ENST00000310298	Frontal Lobe
1.77327	0.00787606	hsa_circ_chr12_112513481_112516545_R	NAA25_ENST00000261745	Frontal Lobe		-2.64872	0.00250375	hsa_circ_chr13_35615069_35644989_F	NBEA_ENST00000400445	Frontal Lobe
1.77311	0.0231726	hsa_circ_chr17_74078130_74078161_F	ZACN_ENST00000334586	Frontal Lobe		-2.65448	0.00245859	hsa_circ_chr14_63416850_63417277_R	KCNH5_ENST00000322893	Frontal Lobe
1.77311	0.0231726	hsa_circ_chr5_112889463_112896882_F	YTHDC2_ENST00000161863	Frontal Lobe		-2.73831	0.00031661	hsa_circ_chr15_72338064_72338975_R	MYO9A_ENST00000356056	Frontal Lobe
1.77307	0.0231763	hsa_circ_chr11_120317111_120338017_F	ARHGEF12_ENST00000397843	Frontal Lobe		-2.76568	0.00151183	hsa_circ_chr12_113266105_113285647_F	RPH3A_ENST00000548197	Frontal Lobe
1.77307	0.0231763	hsa_circ_chr5_37173856_37176088_R	C5orf42_ENST00000508244	Frontal Lobe		-2.76653	0.00150752	hsa_circ_chr22_41277773_41278181_F	XPNPEP3_ENST00000541156	Frontal Lobe
1.77307	0.0231763	hsa_circ_chr8_29927157_29927575_R	TMEM66_ENST00000256255	Frontal Lobe		-2.76771	0.00150154	hsa_circ_chr10_88218745_88233730_R	WAPAL_ENST00000298767	Frontal Lobe
1.77284	0.0231814	hsa_circ_chr1_27587446_27614352_F	WDTC1_ENST00000319394	Frontal Lobe		-2.77108	0.00148453	hsa_circ_chr12_107236366_107254190_F	RIC8B_ENST00000392837	Frontal Lobe
1.77284	0.0231814	hsa_circ_chr3_50137414_50142575_F	RBM5_ENST00000347869	Frontal Lobe		-2.98144	0.000553822	hsa_circ_chr11_20424464_20486092_F	PRMT3_ENST00000331079	Frontal Lobe
1.77275	0.0231861	hsa_circ_chr9_17330629_17342442_F	CNTLN_ENST00000380647	Frontal Lobe		-3.07463	0.000343397	hsa_circ_chr13_100959445_101077985_F	PCCA_ENST00000376279	Frontal Lobe
1.77262	0.0231906	hsa_circ_chr9_15563975_15695335_F	CCDC171_ENST00000297641	Frontal Lobe
1.77262	0.0231906	hsa_circ_chr9_33971648_33989124_R	UBAP2_ENST00000449054	Frontal Lobe
1.77262	0.0231906	hsa_circ_chr3_50131152_50143142_F	RBM5_ENST00000347869	Frontal Lobe
1.77262	0.0231906	hsa_circ_chr1_65255070_65280523_F	RAVER2_ENST00000294428	Frontal Lobe
1.77262	0.0231906	hsa_circ_chr2_160025760_160027316_F	TANC1_ENST00000454300	Frontal Lobe
1.77257	0.0231903	hsa_circ_chr2_28999716_29016863_F	PPP1CB_ENST00000358506	Frontal Lobe
1.77248	0.0231952	hsa_circ_chr6_158994451_159046786_F	TMEM181_ENST00000367090	Frontal Lobe
1.77231	0.0231991	hsa_circ_chr7_138921750_138960893_F	UBN2_ENST00000288561	Frontal Lobe
1.77231	0.0231991	hsa_circ_chr1_92327027_92327201_R	TGFBR3_ENST00000212355	Frontal Lobe
1.77231	0.0231991	hsa_circ_chr4_96163579_96256782_R	UNC5C_ENST00000453304	Frontal Lobe
1.7722	0.0232042	hsa_circ_chr19_8520288_8532468_F	HNRNPM_ENST00000348943	Frontal Lobe
1.7722	0.0232042	hsa_circ_chr18_31187557_31251830_F	ASXL3_ENST00000592288	Frontal Lobe
1.7722	0.0232042	hsa_circ_chr8_28827559_28828036_F	HMBOX1_ENST00000403668	Frontal Lobe
1.77212	0.0232073	hsa_circ_chr2_26587169_26590088_F	EPT1_ENST00000442141	Frontal Lobe
1.77199	0.0232118	hsa_circ_chr3_169846471_169896726_R	PHC3_ENST00000495893	Frontal Lobe
1.77199	0.0232118	hsa_circ_chr12_520912_547720_F	CCDC77_ENST00000540180	Frontal Lobe
1.77199	0.0232118	hsa_circ_chr2_162565203_162627564_F	SLC4A10_ENST00000375514	Frontal Lobe
1.77199	0.0232118	hsa_circ_chr13_46553947_46619651_R	ZC3H13_ENST00000282007	Frontal Lobe
1.77167	0.0232217	hsa_circ_chr7_14620486_14758310_R	DGKB_ENST00000258767	Frontal Lobe
1.77157	0.0232254	hsa_circ_chr6_147527106_147588303_F	STXBP5_ENST00000546097	Frontal Lobe
1.7714	0.0232307	hsa_circ_chr17_57808781_57889147_F	VMP1_ENST00000262291	Frontal Lobe
1.7714	0.0232307	hsa_circ_chr12_95528514_95535315_R	FGD6_ENST00000343958	Frontal Lobe
1.7714	0.0232307	hsa_circ_chr11_34952950_34999729_F	PDHX_ENST00000448838	Frontal Lobe
1.77105	0.0232428	hsa_circ_chr2_153463852_153468119_F	FMNL2_ENST00000288670	Frontal Lobe
1.77105	0.0232428	hsa_circ_chr18_20964953_21010641_R	TMEM241_ENST00000450466	Frontal Lobe
1.77077	0.0232519	hsa_circ_chr12_29908641_29911710_R	TMTC1_ENST00000256062	Frontal Lobe
1.7706	0.0232572	hsa_circ_chr2_25497809_25505580_R	DNMT3A_ENST00000321117	Frontal Lobe
1.7706	0.0232572	hsa_circ_chr9_33956076_33996331_R	UBAP2_ENST00000449054	Frontal Lobe
1.7706	0.0232572	hsa_circ_chr15_49917309_49926991_F	DTWD1_ENST00000403028	Frontal Lobe
1.77006	0.0232734	hsa_circ_chr9_115579984_115626679_F	SNX30_ENST00000374232	Frontal Lobe
1.77006	0.0232734	hsa_circ_chr2_109388156_109389502_F	RANBP2_ENST00000283195	Frontal Lobe
1.76997	0.0232784	hsa_circ_chr18_18562723_18572898_R	ROCK1_ENST00000399799	Frontal Lobe
1.76984	0.0232826	hsa_circ_chr2_133531388_133547778_R	NCKAP5_ENST00000409261	Frontal Lobe
1.7698	0.0232823	hsa_circ_chr5_153476583_153476831_F	MFAP3_ENST00000520327	Frontal Lobe
1.76948	0.023295	hsa_circ_chr18_76914503_77013541_F	ATP9B_ENST00000426216	Frontal Lobe
1.76922	0.0233038	hsa_circ_chr10_98917574_98924647_R	SLIT1_ENST00000266058	Frontal Lobe
1.76922	0.0233038	hsa_circ_chr11_108058824_108064744_R	NPAT_ENST00000278612	Frontal Lobe
1.7689	0.0233137	hsa_circ_chr11_47752925_47755681_R	FNBP4_ENST00000263773	Frontal Lobe
1.7689	0.0233137	hsa_circ_chr2_61552509_61577828_R	USP34_ENST00000398571	Frontal Lobe
1.7689	0.0233137	hsa_circ_chr8_42862989_42868543_F	HOOK3_ENST00000307602	Frontal Lobe
1.76889	0.0233139	hsa_circ_chr15_77425346_77451038_R	PEAK1_ENST00000312493	Frontal Lobe
1.76889	0.0233139	hsa_circ_chr11_20417348_20473754_F	PRMT3_ENST00000331079	Frontal Lobe
1.76889	0.0233139	hsa_circ_chr10_1118055_1126416_F	WDR37_ENST00000358220	Frontal Lobe
1.76889	0.0233139	hsa_circ_chr10_124166091_124184475_F	PLEKHA1_ENST00000368990	Frontal Lobe
1.76863	0.0233228	hsa_circ_chr2_216238044_216256537_R	FN1_ENST00000421182	Frontal Lobe
1.76863	0.0233228	hsa_circ_chr15_43748089_43762264_R	TP53BP1_ENST00000263801	Frontal Lobe
1.76854	0.0233261	hsa_circ_chr4_2993941_3006061_F	GRK4_ENST00000398051	Frontal Lobe
1.76827	0.0233349	hsa_circ_chr6_7181356_7189555_F	RREB1_ENST00000379933	Frontal Lobe
1.76827	0.0233349	hsa_circ_chr1_48860938_48878823_R	SPATA6_ENST00000371847	Frontal Lobe
1.76827	0.0233349	hsa_circ_chr20_50292670_50307358_R	ATP9A_ENST00000338821	Frontal Lobe
1.768	0.023344	hsa_circ_chr18_77455224_77457988_F	CTDP1_ENST00000299543	Frontal Lobe
1.76783	0.0233493	hsa_circ_chr8_141774332_141900868_R	PTK2_ENST00000522684	Frontal Lobe
1.76783	0.0233493	hsa_circ_chr9_72130926_72132195_R	APBA1_ENST00000265381	Frontal Lobe
1.76746	0.0233617	hsa_circ_chr15_93467550_93499879_F	CHD2_ENST00000394196	Frontal Lobe
1.76746	0.0233617	hsa_circ_chr1_21276495_21329301_R	EIF4G3_ENST00000264211	Frontal Lobe
1.76746	0.0233617	hsa_circ_chr3_3197902_3216953_R	CRBN_ENST00000424814	Frontal Lobe
1.76746	0.0233617	hsa_circ_chr5_61778927_61789951_F	IPO11_ENST00000424533	Frontal Lobe
1.76746	0.0233617	hsa_circ_chr6_86227473_86239993_R	SNX14_ENST00000346348	Frontal Lobe
1.7672	0.0233706	hsa_circ_chr2_29356520_29380213_F	CLIP4_ENST00000401605	Frontal Lobe
1.7672	0.0233706	hsa_circ_chr18_52544797_52551667_F	RAB27B_ENST00000262094	Frontal Lobe
1.7672	0.0233706	hsa_circ_chr9_19619581_19622297_R	SLC24A2_ENST00000341998	Frontal Lobe
1.76537	0.0234332	hsa_circ_chr12_48482583_48491907_R	SENP1_ENST00000552189	Frontal Lobe
1.76537	0.0234332	hsa_circ_chr4_184605127_184618988_F	TRAPPC11_ENST00000334690	Frontal Lobe
1.76532	0.0234328	hsa_circ_chr1_64117339_64120137_F	PGM1_ENST00000371084	Frontal Lobe
1.76532	0.0234328	hsa_circ_chr12_32863862_32866305_F	DNM1L_ENST00000452533	Frontal Lobe
1.76506	0.0234416	hsa_circ_chr19_10273342_10274036_R	DNMT1_ENST00000592705	Frontal Lobe
1.76506	0.0234416	hsa_circ_chr9_104375657_104449482_R	GRIN3A_ENST00000361820	Frontal Lobe
1.76496	0.0234452	hsa_circ_chr1_26355683_26356198_F	EXTL1_ENST00000481377	Frontal Lobe
1.76496	0.0234452	hsa_circ_chr16_89961445_89967202_F	TCF25_ENST00000263346	Frontal Lobe
1.76443	0.0234629	hsa_circ_chr7_891020_893255_F	SUN1_ENST00000456758	Frontal Lobe
1.76443	0.0234643	hsa_circ_chr5_55259179_55264224_R	IL6ST_ENST00000381298	Frontal Lobe
1.76443	0.0234643	hsa_circ_chr12_57682791_57690334_R	R3HDM2_ENST00000347140	Frontal Lobe
1.76415	0.0234734	hsa_circ_chr6_76331247_76333676_F	SENP6_ENST00000370010	Frontal Lobe
1.76411	0.0234757	hsa_circ_chr10_118711419_118719741_R	KIAA1598_ENST00000392903	Frontal Lobe
1.7638	0.0234856	hsa_circ_chr19_12790270_12791139_R	DHPS_ENST00000210060	Frontal Lobe
1.7638	0.0234856	hsa_circ_chr10_50952826_50953389_R	OGDHL_ENST00000374103	Frontal Lobe
1.7638	0.0234856	hsa_circ_chr1_153904938_153905117_R	DENND4B_ENST00000361217	Frontal Lobe
1.76353	0.0234947	hsa_circ_chr1_98015115_98187227_R	DPYD_ENST00000370192	Frontal Lobe
1.76353	0.0234947	hsa_circ_chr13_79942864_79946065_R	RBM26_ENST00000267229	Frontal Lobe
1.76335	0.0235001	hsa_circ_chr12_12273303_12340053_R	LRP6_ENST00000538239	Frontal Lobe
1.76317	0.0235069	hsa_circ_chr20_2928627_2955887_F	PTPRA_ENST00000380393	Frontal Lobe
1.7629	0.023516	hsa_circ_chr12_109094899_109095099_R	CORO1C_ENST00000261401	Frontal Lobe
1.7629	0.023516	hsa_circ_chr9_117396047_117401006_F	C9orf91_ENST00000288502	Frontal Lobe
1.7629	0.023516	hsa_circ_chrX_49062971_49063573_R	CACNA1F_ENST00000376251	Frontal Lobe
1.76273	0.0235213	hsa_circ_chr5_80369017_80381730_F	RASGRF2_ENST00000265080	Frontal Lobe
1.76273	0.0235213	hsa_circ_chr6_532468_610178_R	EXOC2_ENST00000230449	Frontal Lobe
1.76273	0.0235213	hsa_circ_chr8_141856697_141900868_R	PTK2_ENST00000522684	Frontal Lobe
1.76273	0.0235213	hsa_circ_chr13_42352120_42385476_R	VWA8_ENST00000379310	Frontal Lobe
1.7621	0.0235426	hsa_circ_chr21_34828033_34841233_R	TMEM50B_ENST00000420455	Frontal Lobe
1.7621	0.0235426	hsa_circ_chr7_22270464_22330860_R	RAPGEF5_ENST00000344041	Frontal Lobe
1.7621	0.0235426	hsa_circ_chr10_104871501_104934739_R	NT5C2_ENST00000461461	Frontal Lobe
1.76085	0.0235837	hsa_circ_chr14_92549469_92563182_R	ATXN3_ENST00000429774	Frontal Lobe
1.76085	0.0235837	hsa_circ_chr12_112110464_112117144_R	BRAP_ENST00000419234	Frontal Lobe
1.76059	0.0235926	hsa_circ_chr12_83289596_83324324_F	TMTC2_ENST00000551915	Frontal Lobe
1.75996	0.0236139	hsa_circ_chr15_44861595_44862856_R	SPG11_ENST00000261866	Frontal Lobe
1.7596	0.0236264	hsa_circ_chr1_115262199_115269711_R	CSDE1_ENST00000339438	Frontal Lobe
1.7596	0.0236264	hsa_circ_chr4_89827529_89950800_R	FAM13A_ENST00000264344	Frontal Lobe
1.75934	0.0236353	hsa_circ_chr6_151748616_151754365_R	RMND1_ENST00000336451	Frontal Lobe
1.7555	0.0237654	hsa_circ_chr12_122614176_122614462_F	MLXIP_ENST00000319080	Frontal Lobe
1.7555	0.0237654	hsa_circ_chr20_58318161_58330419_F	PHACTR3_ENST00000359926	Frontal Lobe
1.7555	0.0237654	hsa_circ_chr6_136693638_136710655_R	MAP7_ENST00000354570	Frontal Lobe
1.7555	0.0237654	hsa_circ_chrX_117676687_117680079_F	DOCK11_ENST00000276204	Frontal Lobe
1.7555	0.0237654	hsa_circ_chr13_40293372_40293964_F	COG6_ENST00000416691	Frontal Lobe
1.7555	0.0237654	hsa_circ_chr10_11994064_12001355_R	UPF2_ENST00000356352	Frontal Lobe
1.7555	0.0237654	hsa_circ_chr14_74203700_74204000_R	ELMSAN1_ENST00000394071	Frontal Lobe
1.75487	0.0237868	hsa_circ_chr5_65284462_65288735_F	ERBB2IP_ENST00000284037	Frontal Lobe
1.75487	0.0237868	hsa_circ_chr6_167435896_167438382_F	FGFR1OP_ENST00000366847	Frontal Lobe
1.75487	0.0237868	hsa_circ_chr2_152989686_153006743_R	STAM2_ENST00000263904	Frontal Lobe
1.75487	0.0237868	hsa_circ_chr11_77060283_77103586_R	PAK1_ENST00000356341	Frontal Lobe
1.75487	0.0237868	hsa_circ_chr4_113483526_113505330_R	C4orf21_ENST00000505019	Frontal Lobe
1.75487	0.0237868	hsa_circ_chr1_100542720_100544104_F	HIAT1_ENST00000370152	Frontal Lobe
1.73674	0.0385816	hsa_circ_chr20_18278628_18287037_F	ZNF133_ENST00000377671	Frontal Lobe
1.73617	0.0385245	hsa_circ_chr16_14680174_14711507_R	PARN_ENST00000437198	Frontal Lobe
1.73495	0.0385882	hsa_circ_chr7_87772340_87780635_F	ADAM22_ENST00000398204	Frontal Lobe
1.73284	0.0387907	hsa_circ_chr10_91511102_91522592_F	KIF20B_ENST00000394289	Frontal Lobe
1.73273	0.0388234	hsa_circ_chr17_75398140_75398785_F	SEPT9_ENST00000427177	Frontal Lobe
1.73013	0.0390276	hsa_circ_chr17_60087910_60112969_R	MED13_ENST00000397786	Frontal Lobe
1.72989	0.0390648	hsa_circ_chr1_154145383_154145677_R	TPM3_ENST00000368533	Frontal Lobe
1.72724	0.0393432	hsa_circ_chr10_125780771_125806240_R	CHST15_ENST00000346248	Frontal Lobe
1.72723	0.0392606	hsa_circ_chr6_147588219_147612308_F	STXBP5_ENST00000546097	Frontal Lobe
1.72706	0.0393103	hsa_circ_chr8_22332466_22333137_F	PPP3CC_ENST00000518852	Frontal Lobe
1.72702	0.0392814	hsa_circ_chr2_39680979_39681506_F	AC007246.3_ENST00000426083	Frontal Lobe
1.72644	0.0393842	hsa_circ_chr20_42891869_42893199_F	GDAP1L1_ENST00000342560	Frontal Lobe
1.72499	0.0395088	hsa_circ_chr5_160757889_160838063_R	GABRB2_ENST00000393959	Frontal Lobe
1.72395	0.0395399	hsa_circ_chr13_100909848_101020828_F	PCCA_ENST00000376279	Frontal Lobe
1.72353	0.0397005	hsa_circ_chr3_183035855_183107567_R	MCF2L2_ENST00000328913	Frontal Lobe
1.72321	0.039575	hsa_circ_chr9_110062421_110074018_F	RAD23B_ENST00000358015	Frontal Lobe
1.72319	0.0396601	hsa_circ_chr9_19288593_19328160_F	DENND4C_ENST00000434457	Frontal Lobe
1.72285	0.0396764	hsa_circ_chr4_89028335_89036210_R	ABCG2_ENST00000515655	Frontal Lobe
1.72222	0.0396574	hsa_circ_chr2_24787163_24881635_F	NCOA1_ENST00000406961	Frontal Lobe
1.72192	0.0398367	hsa_circ_chr8_2875998_2887035_R	CSMD1_ENST00000335551	Frontal Lobe
1.72142	0.039725	hsa_circ_chr2_148936268_148990964_F	MBD5_ENST00000407073	Frontal Lobe
1.72099	0.0397614	hsa_circ_chr3_47098310_47108608_R	SETD2_ENST00000431180	Frontal Lobe
1.72098	0.0398351	hsa_circ_chr10_128768965_128926028_F	DOCK1_ENST00000280333	Frontal Lobe
1.72071	0.0398244	hsa_circ_chr4_102001688_102020879_R	PPP3CA_ENST00000394854	Frontal Lobe
1.72061	0.0398022	hsa_circ_chr3_48810387_48831482_R	PRKAR2A_ENST00000265563	Frontal Lobe
1.71992	0.0398653	hsa_circ_chr17_42512432_42516083_R	GPATCH8_ENST00000335500	Frontal Lobe
1.71917	0.0399693	hsa_circ_chr12_101316003_101368667_F	ANO4_ENST00000538618	Frontal Lobe
1.71912	0.0399525	hsa_circ_chr19_5650988_5654467_F	SAFB_ENST00000589863	Frontal Lobe
1.71634	0.0401993	hsa_circ_chr7_77755010_77756733_R	MAGI2_ENST00000419488	Frontal Lobe
1.71589	0.0402374	hsa_circ_chr5_37179462_37181107_R	C5orf42_ENST00000508244	Frontal Lobe
1.71561	0.0402556	hsa_circ_chr7_30661008_30662078_F	GARS_ENST00000389266	Frontal Lobe
1.71468	0.0404792	hsa_circ_chr12_83358802_83360776_F	TMTC2_ENST00000551915	Frontal Lobe
1.71448	0.0403405	hsa_circ_chr4_2986239_2994019_F	GRK4_ENST00000398052	Frontal Lobe
1.71441	0.0403632	hsa_circ_chrX_31496222_31497220_R	DMD_ENST00000358062	Frontal Lobe
1.71436	0.0403642	hsa_circ_chr22_43286952_43289619_R	PACSIN2_ENST00000263246	Frontal Lobe
1.71309	0.0404944	hsa_circ_chr12_22659644_22672173_R	C2CD5_ENST00000396028	Frontal Lobe
1.71218	0.0405451	hsa_circ_chr13_79932408_79946065_R	RBM26_ENST00000267229	Frontal Lobe
1.70939	0.0285768	hsa_circ_chr1_229593907_229601266_R	NUP133_ENST00000261396	Frontal Lobe
1.70916	0.0408801	hsa_circ_chr2_55870292_55871855_R	PNPT1_ENST00000447944	Frontal Lobe
1.70808	0.0410098	hsa_circ_chr6_35586872_35588051_R	FKBP5_ENST00000539068	Frontal Lobe
1.70682	0.0410398	hsa_circ_chr8_25224385_25227157_F	DOCK5_ENST00000276440	Frontal Lobe
1.7066	0.0410553	hsa_circ_chr9_96827015_96857736_F	PTPDC1_ENST00000375360	Frontal Lobe
1.70634	0.0410657	hsa_circ_chr1_76198328_76216231_F	ACADM_ENST00000370841	Frontal Lobe
1.70607	0.0410848	hsa_circ_chr12_102147149_102153921_R	GNPTAB_ENST00000299314	Frontal Lobe
1.70519	0.0411977	hsa_circ_chr1_10318550_10338186_F	KIF1B_ENST00000377093	Frontal Lobe
1.70443	0.0289058	hsa_circ_chr2_168994597_168997268_R	STK39_ENST00000355999	Frontal Lobe
1.70402	0.0412625	hsa_circ_chr2_201805970_201822856_R	ORC2_ENST00000234296	Frontal Lobe
1.70397	0.041271	hsa_circ_chr13_100982814_101101559_F	PCCA_ENST00000376279	Frontal Lobe
1.70321	0.0413463	hsa_circ_chr16_89291126_89292039_F	ZNF778_ENST00000567651	Frontal Lobe
1.70156	0.0415128	hsa_circ_chr16_19653717_19659204_F	C16orf62_ENST00000438132	Frontal Lobe
1.70109	0.0291329	hsa_circ_chr2_44428324_44445676_F	PPM1B_ENST00000409432	Frontal Lobe
1.69983	0.041697	hsa_circ_chr2_187498055_187506315_F	ITGAV_ENST00000261023	Frontal Lobe
1.69944	0.0416877	hsa_circ_chrX_38132638_38136025_R	RPGR_ENST00000318842	Frontal Lobe
1.69673	0.029506	hsa_circ_chr11_120339996_120348235_F	ARHGEF12_ENST00000397843	Frontal Lobe
1.69643	0.0419613	hsa_circ_chr12_14599921_14610229_F	ATF7IP_ENST00000537653	Frontal Lobe
1.6963	0.0295396	hsa_circ_chr6_39507778_39581094_R	KIF6_ENST00000458470	Frontal Lobe
1.6954	0.0420456	hsa_circ_chr1_52214040_52231653_F	OSBPL9_ENST00000371714	Frontal Lobe
1.69479	0.0297584	hsa_circ_chr18_45391429_45423180_R	SMAD2_ENST00000262160	Frontal Lobe
1.69422	0.0421926	hsa_circ_chr10_875324_890995_R	LARP4B_ENST00000316157	Frontal Lobe
1.69408	0.0298222	hsa_circ_chr14_76248829_76249873_F	TTLL5_ENST00000557636	Frontal Lobe
1.69027	0.0300877	hsa_circ_chr18_77013380_77067234_F	ATP9B_ENST00000426216	Frontal Lobe
1.68802	0.0303258	hsa_circ_chrX_54491883_54492285_R	FGD1_ENST00000375135	Frontal Lobe
1.68543	0.0304482	hsa_circ_chr12_99548066_99640642_R	ANKS1B_ENST00000547776	Frontal Lobe
1.68504	0.0304546	hsa_circ_chr9_129148840_129184227_F	MVB12B_ENST00000361171	Frontal Lobe
1.68486	0.0304956	hsa_circ_chr3_33661094_33686395_R	CLASP2_ENST00000468888	Frontal Lobe
1.68411	0.0306507	hsa_circ_chr5_176671195_176673797_F	NSD1_ENST00000354179	Frontal Lobe
1.68368	0.0197944	hsa_circ_chr1_22047528_22056325_R	USP48_ENST00000400301	Frontal Lobe
1.67734	0.0311402	hsa_circ_chr1_10195045_10197263_F	UBE4B_ENST00000253251	Frontal Lobe
1.67617	0.0202718	hsa_circ_chr7_22259484_22330860_R	RAPGEF5_ENST00000344041	Frontal Lobe
1.67066	0.0206526	hsa_circ_chr19_34818325_34821252_F	KIAA0355_ENST00000299505	Frontal Lobe
1.66966	0.0137551	hsa_circ_chr6_135621637_135644462_R	AHI1_ENST00000367800	Frontal Lobe
1.56106	0.0236456	hsa_circ_chr18_76903801_76967012_F	ATP9B_ENST00000586366	Frontal Lobe
1.55608	0.0240242	hsa_circ_chr4_54292038_54310270_F	FIP1L1_ENST00000337488	Frontal Lobe
1.55368	0.0353306	hsa_circ_chr7_22306582_22349709_R	RAPGEF5_ENST00000344041	Frontal Lobe
1.55169	0.011847	hsa_circ_chr3_71064699_71102924_R	FOXP1_ENST00000318789	Frontal Lobe
1.55058	0.0170586	hsa_circ_chr1_52747332_52769597_F	ZFYVE9_ENST00000357206	Frontal Lobe
1.54869	0.0245742	hsa_circ_chr6_143792097_143795993_F	PEX3_ENST00000367591	Frontal Lobe
1.54776	0.0246668	hsa_circ_chr2_110901118_110919274_R	NPHP1_ENST00000316534	Frontal Lobe
1.54762	0.0247288	hsa_circ_chr15_89931047_89932713_F	LINC00925_ENST00000536780	Frontal Lobe
1.53927	0.0253819	hsa_circ_chr4_54292038_54294350_F	FIP1L1_ENST00000337488	Frontal Lobe
1.53743	0.0255277	hsa_circ_chr2_191765289_191796363_F	GLS_ENST00000320717	Frontal Lobe
1.53704	0.0370117	hsa_circ_chr9_114341075_114348445_R	PTGR1_ENST00000538962	Frontal Lobe
1.53211	0.025996	hsa_circ_chr3_196210640_196215554_R	RNF168_ENST00000318037	Frontal Lobe
1.52986	0.037798	hsa_circ_chr10_225933_255988_F	ZMYND11_ENST00000439456	Frontal Lobe
1.52944	0.0378611	hsa_circ_chr10_51606987_51613311_R	TIMM23_ENST00000260867	Frontal Lobe
1.52676	0.0381776	hsa_circ_chr5_179976930_179980471_F	CNOT6_ENST00000261951	Frontal Lobe
1.52089	0.0388085	hsa_circ_chr5_95084036_95119667_F	RHOBTB3_ENST00000379982	Frontal Lobe
1.51328	0.0395802	hsa_circ_chr3_11382118_11389509_F	ATG7_ENST00000446450	Frontal Lobe

## Sheet: GSE161199
Elevated in AD						Reduced in AD
Fold Change	p-value	HSA_Name	Tracking_Name	Tissue Type		Fold Change	p-value	HSA_Name	Tracking_Name	Tissue Type
4.32513	0.00631476	hsa_circ_chr6_144835044_144844324_F	UTRN_ENST00000367545	Plasma		-3.00156	0.0488428	hsa_circ_chr1_21377358_21437876_R	EIF4G3_ENST00000356916	Plasma
4.13372	0.00878123	hsa_circ_chr7_32584305_32594208_F	AVL9_ENST00000318709	Plasma		-3.48848	0.0289555	hsa_circ_chr19_39943995_39944161_F	SUPT5H_ENST00000599117	Plasma
4.13349	0.00878524	hsa_circ_chr5_139819703_139828890_F	ANKHD1_ENST00000360839	Plasma		-3.54398	0.025972	hsa_circ_chr21_36206706_36231875_R	RUNX1_ENST00000344691	Plasma
4.11743	0.00934998	hsa_circ_chr18_52544797_52551667_F	RAB27B_ENST00000262094	Plasma		-4.30464	0.0475992	hsa_circ_chr7_44739739_44741214_F	OGDH_ENST00000439616	Plasma
4.09046	0.0103508	hsa_circ_chr5_61745753_61747760_F	IPO11_ENST00000424533	Plasma		-4.34381	0.0458016	hsa_circ_chr1_28362054_28384605_R	EYA3_ENST00000373871	Plasma
4.01115	0.0257541	hsa_circ_chr17_28011580_28022541_R	SSH2_ENST00000269033	Plasma		-4.39121	0.042854	hsa_circ_chr12_111923068_111924628_R	ATXN2_ENST00000389154	Plasma
3.92192	0.0142356	hsa_circ_chr12_56527200_56528212_F	ESYT1_ENST00000394048	Plasma		-4.60541	0.031793	hsa_circ_chr3_12881810_12881949_R	SNORA7A_ENST00000384765	Plasma
3.92165	0.0142428	hsa_circ_chr2_227729319_227773594_F	RHBDD1_ENST00000341329	Plasma		-4.67566	0.0293331	hsa_circ_chr3_67546221_67559327_R	SUCLG2_ENST00000493112	Plasma
3.90296	0.015935	hsa_circ_chr6_18256591_18258636_R	DEK_ENST00000397239	Plasma		-4.79945	0.0241045	hsa_circ_chr19_18258252_18258434_F	MAST3_ENST00000262811	Plasma
3.82368	0.0172563	hsa_circ_chr4_48503639_48507632_R	FRYL_ENST00000503238	Plasma		-4.98998	0.0181074	hsa_circ_chr14_59730158_59758024_F	DAAM1_ENST00000360909	Plasma
3.82311	0.0172754	hsa_circ_chr15_51799330_51839605_R	DMXL2_ENST00000251076	Plasma		-5.06411	0.0159492	hsa_circ_chr20_2634857_2634932_F	SNORD110_ENST00000408189	Plasma
3.79655	0.0300783	hsa_circ_chr18_60223435_60232329_F	ZCCHC2_ENST00000269499	Plasma		-5.61578	0.00647786	hsa_circ_chr1_28906892_28907024_R	SNHG12_ENST00000384584	Plasma
3.79655	0.0300783	hsa_circ_chr2_180837919_180838529_R	CWC22_ENST00000410053	Plasma		-7.8447	0.000158994	hsa_circ_chr9_35657747_35658015_R	RMRP_ENST00000602361	Plasma
3.79626	0.0300848	hsa_circ_chr16_47497809_47549512_F	PHKB_ENST00000566037	Plasma
3.79287	0.0184243	hsa_circ_chr2_38536520_38546161_R	ATL2_ENST00000378954	Plasma
3.76586	0.0308873	hsa_circ_chrX_135323318_135326954_R	MAP7D3_ENST00000370661	Plasma
3.73532	0.0317189	hsa_circ_chr1_37974878_37975143_R	MEAF6_ENST00000373075	Plasma
3.71737	0.0211999	hsa_circ_chr21_32554737_32567621_R	TIAM1_ENST00000286827	Plasma
3.71087	0.0334905	hsa_circ_chr20_48256214_48257202_R	B4GALT5_ENST00000371711	Plasma
3.61224	0.0359859	hsa_circ_chr19_19118155_19119237_R	SUGP2_ENST00000600239	Plasma
3.59161	0.0352908	hsa_circ_chr14_58718836_58724716_F	PSMA3_ENST00000216455	Plasma
3.5767	0.037162	hsa_circ_chr1_212218001_212220759_F	DTL_ENST00000366991	Plasma
3.57157	0.0355124	hsa_circ_chr20_35683955_35693876_R	RBL1_ENST00000373664	Plasma
3.57123	0.0355208	hsa_circ_chr13_28597486_28602425_R	FLT3_ENST00000241453	Plasma
3.5709	0.0355291	hsa_circ_chr2_215632205_215661841_R	BARD1_ENST00000260947	Plasma
3.51345	0.0384303	hsa_circ_chr14_102461322_102461637_F	DYNC1H1_ENST00000360184	Plasma
3.51345	0.0384303	hsa_circ_chr1_90033805_90050348_F	LRRC8B_ENST00000358200	Plasma
3.51345	0.0384303	hsa_circ_chr5_74041502_74047318_R	GFM2_ENST00000296805	Plasma
3.51309	0.0384402	hsa_circ_chr7_33055281_33061711_R	NT5C3A_ENST00000610140	Plasma
3.47527	0.0397452	hsa_circ_chr2_111423839_111431942_R	BUB1_ENST00000409311	Plasma
3.44733	0.0388072	hsa_circ_chr7_134761148_134766542_F	AGBL3_ENST00000458078	Plasma
3.44697	0.0388166	hsa_circ_chr2_61304054_61315603_F	KIAA1841_ENST00000453186	Plasma
3.44697	0.0388166	hsa_circ_chr2_86354283_86355114_F	PTCD3_ENST00000254630	Plasma
3.44331	0.0488265	hsa_circ_chr3_160131260_160132305_F	SMC4_ENST00000357388	Plasma
3.42076	0.0409652	hsa_circ_chr11_110007387_110023783_F	ZC3H12C_ENST00000278590	Plasma
3.42076	0.0409652	hsa_circ_chr6_47575662_47580272_F	CD2AP_ENST00000359314	Plasma
3.42076	0.0409652	hsa_circ_chr10_17401512_17432619_R	ST8SIA6_ENST00000377602	Plasma
3.42076	0.0409652	hsa_circ_chr10_70218860_70229920_R	DNA2_ENST00000551118	Plasma
3.42038	0.040976	hsa_circ_chr7_80292305_80303463_F	CD36_ENST00000447544	Plasma
3.42038	0.040976	hsa_circ_chr14_93182480_93183806_R	LGMN_ENST00000555699	Plasma
3.42038	0.040976	hsa_circ_chr2_26505712_26505919_F	HADHB_ENST00000317799	Plasma
3.42038	0.040976	hsa_circ_chr21_25810566_25814227_F	AP000476.1_ENST00000453784	Plasma
3.38059	0.0424119	hsa_circ_chr4_56885518_56885721_F	CEP135_ENST00000257287	Plasma
3.38059	0.0424119	hsa_circ_chr13_20425494_20426330_R	ZMYM5_ENST00000535942	Plasma
3.38021	0.0424233	hsa_circ_chr16_75445722_75448593_R	CFDP1_ENST00000283882	Plasma
3.34962	0.0438535	hsa_circ_chr1_109952549_109953735_R	PSMA5_ENST00000271308	Plasma
3.3392	0.0471178	hsa_circ_chr2_99802639_99804720_F	C2orf15_ENST00000424491	Plasma
3.3392	0.0471178	hsa_circ_chr20_3944521_3944671_R	RNF24_ENST00000336095	Plasma
3.3392	0.0471178	hsa_circ_chr13_20567202_20580726_F	ZMYM2_ENST00000382869	Plasma
3.28172	0.045306	hsa_circ_chr7_5941287_5951553_F	CCZ1_ENST00000325974	Plasma
3.28172	0.045306	hsa_circ_chr1_179955303_179966310_F	CEP350_ENST00000367607	Plasma
3.28172	0.045306	hsa_circ_chr2_113074046_113079442_F	ZC3H6_ENST00000409871	Plasma
3.28172	0.045306	hsa_circ_chr6_42629921_42633983_F	UBR2_ENST00000372899	Plasma
3.28132	0.0453185	hsa_circ_chr15_41988272_41989221_F	MGA_ENST00000563576	Plasma
3.28091	0.0453309	hsa_circ_chr14_102486229_102489217_F	DYNC1H1_ENST00000360184	Plasma
3.28091	0.0453309	hsa_circ_chr2_176844537_176860374_R	KIAA1715_ENST00000272748	Plasma
3.28091	0.0453309	hsa_circ_chr8_18622958_18662408_R	PSD3_ENST00000327040	Plasma
3.28091	0.0453309	hsa_circ_chr7_77236551_77265166_F	PTPN12_ENST00000248594	Plasma
3.2711	0.0493516	hsa_circ_chr2_121043449_121047333_F	RALB_ENST00000474855	Plasma
3.2711	0.0493516	hsa_circ_chr13_114773008_114789831_R	RASA3_ENST00000334062	Plasma
3.2371	0.0470343	hsa_circ_chr10_89530708_89536184_R	ATAD1_ENST00000308448	Plasma
3.2371	0.0470343	hsa_circ_chr16_28925924_28925992_R	RABEP2_ENST00000357573	Plasma
3.2371	0.0470343	hsa_circ_chr2_106432886_106433070_F	NCK2_ENST00000233154	Plasma

## Sheet: PRJNA574438
Elevated in AD						Reduced in AD
Fold Change	p-value	HSA_Name	Tracking_Name	Tissue Type		Fold Change	p-value	HSA_Name	Tracking_Name	Tissue Type
9.79439	8.98088e-08	hsa_circ_chr16_85667519_85667738_F	GSE1_ENST00000253458	Plasma		-1.50001	0.0245962	hsa_circ_chr1_205740599_205740781_R	RAB7L1_ENST00000367139	Plasma
7.38188	1.50052e-06	hsa_circ_chr19_18258252_18258434_F	MAST3_ENST00000262811	Plasma		-1.50363	0.0146019	hsa_circ_chr14_75360050_75360127_F	DLST_ENST00000334220	Plasma
5.60258	1.23458e-05	hsa_circ_chr1_41536266_41541123_R	SCMH1_ENST00000456518	Plasma		-1.50448	0.00253835	hsa_circ_chr3_69036595_69038168_R	EOGT_ENST00000383701	Plasma
5.12297	2.19967e-05	hsa_circ_chr7_44092465_44092540_F	DBNL_ENST00000448521	Plasma		-1.50661	0.0109663	hsa_circ_chr2_188361607_188419076_R	TFPI_ENST00000421427	Plasma
5.0074	2.52846e-05	hsa_circ_chr21_36206706_36231875_R	RUNX1_ENST00000344691	Plasma		-1.50682	0.00258615	hsa_circ_chr17_6930023_6930154_F	BCL6B_ENST00000293805	Plasma
4.56302	4.34673e-05	hsa_circ_chr1_21329205_21437876_R	EIF4G3_ENST00000356916	Plasma		-1.5073	0.0411955	hsa_circ_chr11_113704141_113705057_R	USP28_ENST00000003302	Plasma
4.13756	7.35087e-05	hsa_circ_chr1_117944807_117948267_F	MAN1A2_ENST00000356554	Plasma		-1.50829	0.0465215	hsa_circ_chr12_124950718_124957677_R	NCOR2_ENST00000405201	Plasma
4.09	7.79182e-05	hsa_circ_chr2_9048750_9098771_R	MBOAT2_ENST00000305997	Plasma		-1.5083	0.0154471	hsa_circ_chr8_22777696_22785233_R	PEBP4_ENST00000256404	Plasma
3.83247	1.508e-11	hsa_circ_chrX_1712336_1714425_F	AKAP17A_ENST00000313871	Plasma		-1.51271	0.0410717	hsa_circ_chr19_18423413_18423512_R	LSM4_ENST00000593829	Plasma
3.71285	0.000125266	hsa_circ_chr22_26853824_26854543_R	HPS4_ENST00000519774	Plasma		-1.51408	0.0375865	hsa_circ_chr2_99256270_99262005_R	MGAT4A_ENST00000264968	Plasma
3.6024	2.64666e-12	hsa_circ_chr1_93648916_93676483_F	CCDC18_ENST00000343253	Plasma		-1.51448	0.0204592	hsa_circ_chr18_2732262_2743926_F	SMCHD1_ENST00000320876	Plasma
3.58353	0.0011582	hsa_circ_chr6_31602142_31602213_F	PRRC2A_ENST00000376007	Plasma		-1.51462	0.018771	hsa_circ_chr12_124968141_124971114_R	NCOR2_ENST00000405201	Plasma
3.53322	1.20255e-05	hsa_circ_chr22_50636503_50636615_F	TRABD_ENST00000380909	Plasma		-1.51644	0.022613	hsa_circ_chr4_129919028_129964622_R	SCLT1_ENST00000281142	Plasma
3.52015	0.000160708	hsa_circ_chr13_33091993_33101669_R	N4BP2L2_ENST00000504114	Plasma		-1.51905	0.032735	hsa_circ_chr19_4430545_4430638_F	CHAF1A_ENST00000301280	Plasma
3.4604	3.41527e-08	hsa_circ_chr1_110172854_110173028_F	AMPD2_ENST00000342115	Plasma		-1.52457	0.0135414	hsa_circ_chr19_19757937_19758337_R	ATP13A1_ENST00000291503	Plasma
3.45098	3.4254e-06	hsa_circ_chr4_2829332_2829401_F	SH3BP2_ENST00000452765	Plasma		-1.52575	0.00249077	hsa_circ_chr8_21924595_21931346_F	DMTN_ENST00000381470	Plasma
3.39917	7.14672e-05	hsa_circ_chr5_176730335_176730407_R	RAB24_ENST00000393611	Plasma		-1.52645	0.0363752	hsa_circ_chr2_230683079_230683228_R	TRIP12_ENST00000283943	Plasma
3.37138	6.54899e-11	hsa_circ_chr17_81042813_81043199_F	METRNL_ENST00000320095	Plasma		-1.52846	0.0135104	hsa_circ_chr16_24046739_24046868_F	PRKCB_ENST00000321728	Plasma
3.35896	0.000214859	hsa_circ_chr4_74903895_74904006_R	CXCL3_ENST00000296026	Plasma		-1.52967	0.0224823	hsa_circ_chr19_41113270_41113435_F	LTBP4_ENST00000602240	Plasma
3.34664	0.000201058	hsa_circ_chr12_113618733_113618863_R	DDX54_ENST00000306014	Plasma		-1.53093	0.0148076	hsa_circ_chr17_49278952_49279438_R	MBTD1_ENST00000586178	Plasma
3.31693	0.000208156	hsa_circ_chr11_34139726_34139841_F	NAT10_ENST00000257829	Plasma		-1.53205	0.00613683	hsa_circ_chr15_99696352_99696502_R	TTC23_ENST00000459771	Plasma
3.2338	7.41148e-05	hsa_circ_chr4_74903894_74904006_R	CXCL3_ENST00000296026	Plasma		-1.5352	0.00241089	hsa_circ_chr6_29691304_29691426_F	HLA-F_ENST00000376861	Plasma
3.15774	1.35122e-05	hsa_circ_chr19_10270444_10270517_R	DNMT1_ENST00000592705	Plasma		-1.53536	0.00253502	hsa_circ_chr9_133285957_133286039_F	HMCN2_ENST00000487727	Plasma
3.05898	6.10666e-08	hsa_circ_chr19_17973396_17973529_F	SNORA68_ENST00000384437	Plasma		-1.53932	0.00281136	hsa_circ_chr3_183884233_183884310_F	DVL3_ENST00000313143	Plasma
3.04049	0.00012337	hsa_circ_chr10_134591174_134591286_F	INPP5A_ENST00000368594	Plasma		-1.54051	0.0408591	hsa_circ_chr7_2309193_2317940_R	SNX8_ENST00000222990	Plasma
3.00716	0.00301303	hsa_circ_chr4_74964405_74964515_R	CXCL2_ENST00000508487	Plasma		-1.54173	0.0439331	hsa_circ_chr3_113114596_113125888_R	WDR52_ENST00000393845	Plasma
2.98993	0.000322477	hsa_circ_chr16_31120831_31120900_F	BCKDK_ENST00000394951	Plasma		-1.54269	0.0256423	hsa_circ_chr17_706921_708487_R	NXN_ENST00000575801	Plasma
2.98381	0.000149567	hsa_circ_chr14_105834795_105834876_F	PACS2_ENST00000325438	Plasma		-1.54294	0.0209491	hsa_circ_chr2_86350823_86353003_F	PTCD3_ENST00000254630	Plasma
2.98249	3.37582e-05	hsa_circ_chr4_52729602_52729875_F	DCUN1D4_ENST00000511675	Plasma		-1.54414	0.0185038	hsa_circ_chr17_59968873_59981946_R	INTS2_ENST00000444766	Plasma
2.95679	1.43334e-08	hsa_circ_chr2_233612324_233612454_F	GIGYF2_ENST00000373566	Plasma		-1.54503	0.00107876	hsa_circ_chr3_152052899_152165562_F	MBNL1_ENST00000493459	Plasma
2.94204	0.000120282	hsa_circ_chr11_62445211_62445304_R	UBXN1_ENST00000526919	Plasma		-1.54723	0.0268968	hsa_circ_chr8_145693241_145693370_F	KIFC2_ENST00000301332	Plasma
2.91655	0.00035617	hsa_circ_chr11_2549157_2549248_F	KCNQ1_ENST00000496887	Plasma		-1.5486	0.0156043	hsa_circ_chrX_117676888_117676978_F	DOCK11_ENST00000276204	Plasma
2.91276	0.000429089	hsa_circ_chr19_5700799_5700938_R	LONP1_ENST00000587552	Plasma		-1.54896	0.0313046	hsa_circ_chr13_60485868_60490383_R	DIAPH3_ENST00000400324	Plasma
2.89335	0.00021787	hsa_circ_chr8_28906470_28906565_F	HMBOX1_ENST00000287701	Plasma		-1.55135	0.00188756	hsa_circ_chr4_38037208_38055959_F	TBC1D1_ENST00000508802	Plasma
2.87181	0.00206395	hsa_circ_chr1_174606512_174606626_F	RABGAP1L_ENST00000251507	Plasma		-1.55151	0.00237762	hsa_circ_chrX_119675456_119681094_R	CUL4B_ENST00000371322	Plasma
2.82142	1.41636e-05	hsa_circ_chr1_21562342_21562420_R	ECE1_ENST00000415912	Plasma		-1.55165	0.0167012	hsa_circ_chr12_31841940_31842052_R	AMN1_ENST00000281471	Plasma
2.79337	0.00137173	hsa_circ_chr7_99703067_99703626_F	AP4M1_ENST00000438383	Plasma		-1.55465	0.00230688	hsa_circ_chr12_52309819_52312899_F	ACVRL1_ENST00000388922	Plasma
2.78178	0.0123443	hsa_circ_chr3_42260985_42261088_F	TRAK1_ENST00000487159	Plasma		-1.55739	0.013117	hsa_circ_chr9_129102786_129246311_F	MVB12B_ENST00000361171	Plasma
2.73546	6.85502e-06	hsa_circ_chr11_2324073_2324188_F	TSPAN32_ENST00000437313	Plasma		-1.55771	0.0182949	hsa_circ_chr6_34214820_34214926_R	C6orf1_ENST00000476320	Plasma
2.71985	3.65491e-06	hsa_circ_chr12_66597490_66620617_F	IRAK3_ENST00000261233	Plasma		-1.55944	0.0287427	hsa_circ_chr8_54656136_54682303_R	ATP6V1H_ENST00000355221	Plasma
2.71058	0.000445621	hsa_circ_chr4_74964410_74964515_R	CXCL2_ENST00000508487	Plasma		-1.56079	0.0023364	hsa_circ_chr19_7593482_7593589_F	MCOLN1_ENST00000264079	Plasma
2.70521	0.000112697	hsa_circ_chr7_938586_938669_R	ADAP1_ENST00000265846	Plasma		-1.56171	0.033543	hsa_circ_chr9_5021962_5078444_F	JAK2_ENST00000539801	Plasma
2.69295	0.000484435	hsa_circ_chr17_80014345_80014426_F	GPS1_ENST00000578552	Plasma		-1.56271	0.0222299	hsa_circ_chr4_48625142_48636507_R	FRYL_ENST00000264319	Plasma
2.69138	0.0054461	hsa_circ_chrX_153697721_153697825_F	PLXNA3_ENST00000369682	Plasma		-1.56284	0.0253006	hsa_circ_chr14_21969869_21970045_R	METTL3_ENST00000539760	Plasma
2.67673	0.000497081	hsa_circ_chr7_129053434_129053529_F	AHCYL2_ENST00000325006	Plasma		-1.56352	0.000123263	hsa_circ_chr5_80390114_80422982_F	RASGRF2_ENST00000265080	Plasma
2.675	0.000245649	hsa_circ_chr17_2599727_2599832_R	CLUH_ENST00000575014	Plasma		-1.56369	0.0249839	hsa_circ_chr17_61894227_61894326_F	DDX42_ENST00000578681	Plasma
2.67244	2.05258e-05	hsa_circ_chr4_88099628_88116842_R	KLHL8_ENST00000273963	Plasma		-1.56379	0.0431848	hsa_circ_chr3_5251859_5252901_F	EDEM1_ENST00000256497	Plasma
2.62526	3.73401e-05	hsa_circ_chr14_65235751_65235836_R	SPTB_ENST00000389722	Plasma		-1.5646	0.00223272	hsa_circ_chr11_18505416_18524124_R	TSG101_ENST00000536719	Plasma
2.61798	1.97193e-05	hsa_circ_chr16_11118677_11118778_F	CLEC16A_ENST00000409790	Plasma		-1.56808	0.0177099	hsa_circ_chr10_70760179_70770771_F	KIAA1279_ENST00000361983	Plasma
2.61363	2.06028e-05	hsa_circ_chr12_57106336_57106569_R	NACA_ENST00000550920	Plasma		-1.56899	0.0286278	hsa_circ_chr19_40480641_40480735_F	PSMC4_ENST00000157812	Plasma
2.59493	2.895e-06	hsa_circ_chr1_47753222_47755257_R	STIL_ENST00000337817	Plasma		-1.56915	0.0481942	hsa_circ_chr17_62476405_62489138_R	POLG2_ENST00000539111	Plasma
2.58997	0.00282149	hsa_circ_chr19_49604646_49604728_F	SNRNP70_ENST00000601065	Plasma		-1.56924	0.00224927	hsa_circ_chr11_67047096_67048655_F	ADRBK1_ENST00000308595	Plasma
2.58632	4.12017e-05	hsa_circ_chr4_74964407_74964515_R	CXCL2_ENST00000508487	Plasma		-1.57024	0.0119419	hsa_circ_chr12_57588359_57588482_F	LRP1_ENST00000243077	Plasma
2.5778	0.00636696	hsa_circ_chr13_113669076_113669160_F	MCF2L_ENST00000375608	Plasma		-1.57166	0.0264816	hsa_circ_chr1_150527904_150528041_F	ADAMTSL4_ENST00000369041	Plasma
2.57246	1.34056e-05	hsa_circ_chr17_78867506_78867665_F	RPTOR_ENST00000577161	Plasma		-1.57301	0.017818	hsa_circ_chr10_33542955_33552801_R	NRP1_ENST00000374875	Plasma
2.57176	0.000400559	hsa_circ_chr3_53220619_53220711_F	PRKCD_ENST00000394729	Plasma		-1.57394	0.00768621	hsa_circ_chr12_69109406_69126519_F	NUP107_ENST00000229179	Plasma
2.55765	6.23608e-07	hsa_circ_chr5_110081969_110092459_F	SLC25A46_ENST00000508781	Plasma		-1.57737	0.00221427	hsa_circ_chr1_55330975_55337286_R	DHCR24_ENST00000371269	Plasma
2.55636	0.010544	hsa_circ_chr17_2930237_2930364_F	RAP1GAP2_ENST00000540393	Plasma		-1.58499	0.00202251	hsa_circ_chr9_116778392_116798657_F	ZNF618_ENST00000288466	Plasma
2.54912	0.00391414	hsa_circ_chr2_27602959_27603115_R	ZNF513_ENST00000323703	Plasma		-1.58521	0.0121196	hsa_circ_chr6_128643183_128643455_R	PTPRK_ENST00000368226	Plasma
2.54736	4.87754e-06	hsa_circ_chr7_72242426_72242544_R	TYW1B_ENST00000438125	Plasma		-1.5857	0.0306315	hsa_circ_chr18_33775219_33783152_F	MOCOS_ENST00000261326	Plasma
2.5381	0.00164278	hsa_circ_chr11_46393153_46393253_F	DGKZ_ENST00000343674	Plasma		-1.58697	0.0448548	hsa_circ_chr11_14793482_14840755_F	PDE3B_ENST00000282096	Plasma
2.52974	0.00926164	hsa_circ_chr9_131023450_131023840_R	GOLGA2_ENST00000421699	Plasma		-1.58793	0.0397095	hsa_circ_chr12_69745999_69746078_F	LYZ_ENST00000261267	Plasma
2.5292	0.000413557	hsa_circ_chr20_57569164_57569294_F	NELFCD_ENST00000602795	Plasma		-1.59205	0.0219334	hsa_circ_chr22_18606922_18609801_F	PEX26_ENST00000474897	Plasma
2.50435	1.54198e-05	hsa_circ_chr9_131019879_131019986_R	GOLGA2_ENST00000421699	Plasma		-1.59363	0.0439034	hsa_circ_chr1_156878707_156879706_F	PEAR1_ENST00000338302	Plasma
2.50433	0.000231656	hsa_circ_chr19_39110976_39116742_F	EIF3K_ENST00000593149	Plasma		-1.59419	0.00770864	hsa_circ_chr14_25443870_25444056_R	STXBP6_ENST00000396700	Plasma
2.49413	9.44224e-05	hsa_circ_chr22_50664715_50664807_R	TUBGCP6_ENST00000248846	Plasma		-1.59493	0.0105018	hsa_circ_chr11_34107851_34112225_F	CAPRIN1_ENST00000341394	Plasma
2.49308	3.03329e-05	hsa_circ_chr3_151148086_151148168_F	MED12L_ENST00000474524	Plasma		-1.59665	0.048649	hsa_circ_chr1_87194085_87195794_F	SH3GLB1_ENST00000482504	Plasma
2.49245	9.74111e-05	hsa_circ_chr9_128510828_128510902_F	PBX3_ENST00000342287	Plasma		-1.59684	0.00224547	hsa_circ_chr19_2477026_2477249_F	GADD45B_ENST00000215631	Plasma
2.4871	0.000122163	hsa_circ_chr3_178745210_178745311_R	ZMAT3_ENST00000311417	Plasma		-1.60173	0.0142869	hsa_circ_chr10_44874084_44874171_R	CXCL12_ENST00000395795	Plasma
2.48664	0.00262825	hsa_circ_chr3_49714335_49714457_F	APEH_ENST00000296456	Plasma		-1.6023	0.0021542	hsa_circ_chr19_7621338_7622170_F	PNPLA6_ENST00000221249	Plasma
2.48345	0.000464448	hsa_circ_chr9_137007757_137007841_F	WDR5_ENST00000358625	Plasma		-1.60368	0.00210299	hsa_circ_chr11_12534845_12535612_F	PARVA_ENST00000334956	Plasma
2.48081	0.00351987	hsa_circ_chr1_202122852_202122963_R	PTPN7_ENST00000367279	Plasma		-1.60444	0.0377995	hsa_circ_chr14_21931814_21931926_R	RAB2B_ENST00000397762	Plasma
2.47292	3.08147e-09	hsa_circ_chr10_88220155_88220253_R	WAPAL_ENST00000298767	Plasma		-1.60739	0.00213749	hsa_circ_chr4_1961197_1961467_F	WHSC1_ENST00000508803	Plasma
2.44696	6.91161e-05	hsa_circ_chr3_29938869_29941246_F	RBMS3_ENST00000434693	Plasma		-1.60751	0.0143867	hsa_circ_chr12_111093038_111099253_R	HVCN1_ENST00000548312	Plasma
2.44674	0.00466019	hsa_circ_chr16_1779487_1779579_F	MAPK8IP3_ENST00000250894	Plasma		-1.60754	0.044686	hsa_circ_chr5_154242766_154250382_F	CNOT8_ENST00000517876	Plasma
2.43775	0.00376685	hsa_circ_chr16_89611055_89611180_F	SPG7_ENST00000268704	Plasma		-1.60946	0.0442127	hsa_circ_chr19_36633553_36633643_F	CAPNS1_ENST00000246533	Plasma
2.42142	3.19038e-05	hsa_circ_chr11_116717098_116717269_R	SIK3_ENST00000488337	Plasma		-1.60964	0.0337817	hsa_circ_chr17_58756813_58824640_F	BCAS3_ENST00000589222	Plasma
2.39181	0.0162812	hsa_circ_chr17_7250250_7250325_F	ACAP1_ENST00000158762	Plasma		-1.60981	0.00217163	hsa_circ_chr19_36387627_36387733_R	NFKBID_ENST00000396901	Plasma
2.38933	0.00207539	hsa_circ_chr9_15225914_15226010_R	TTC39B_ENST00000512701	Plasma		-1.6104	0.0109284	hsa_circ_chr15_85656607_85658718_F	PDE8A_ENST00000310298	Plasma
2.38654	0.000742419	hsa_circ_chr20_60908956_60909095_R	LAMA5_ENST00000252999	Plasma		-1.6131	0.00216097	hsa_circ_chr11_20075625_20099650_F	NAV2_ENST00000360655	Plasma
2.38052	0.00449521	hsa_circ_chr3_125295032_125295209_R	OSBPL11_ENST00000296220	Plasma		-1.61382	0.00212735	hsa_circ_chr18_12673386_12674752_R	CEP76_ENST00000590143	Plasma
2.3777	1.05654e-05	hsa_circ_chr11_76637600_76637711_F	ACER3_ENST00000534206	Plasma		-1.61472	0.00211714	hsa_circ_chr17_78353419_78353514_F	RNF213_ENST00000508628	Plasma
2.37068	0.000208985	hsa_circ_chr7_66514935_66515053_F	TYW1_ENST00000359626	Plasma		-1.61793	0.00806009	hsa_circ_chr3_196792578_196796131_R	DLG1_ENST00000314062	Plasma
2.36719	0.000206568	hsa_circ_chr12_68715304_68715408_R	MDM1_ENST00000540418	Plasma		-1.61821	0.00189864	hsa_circ_chr1_92224169_92263028_R	TGFBR3_ENST00000212355	Plasma
2.3637	0.0048675	hsa_circ_chr11_64681292_64681395_R	ATG2A_ENST00000421419	Plasma		-1.6184	0.0131379	hsa_circ_chr17_7406439_7406611_F	POLR2A_ENST00000322644	Plasma
2.36038	0.000172068	hsa_circ_chr22_24158956_24159123_F	SMARCB1_ENST00000344921	Plasma		-1.62325	0.0273232	hsa_circ_chr1_182843988_182849743_F	DHX9_ENST00000367549	Plasma
2.36026	0.000772077	hsa_circ_chr11_119182975_119183138_R	MCAM_ENST00000264036	Plasma		-1.62718	0.00199934	hsa_circ_chr1_154186368_154187050_R	C1orf43_ENST00000368521	Plasma
2.35104	1.59384e-05	hsa_circ_chr17_33463271_33463380_R	NLE1_ENST00000586869	Plasma		-1.6289	0.00209993	hsa_circ_chr15_45782925_45783079_R	SLC30A4_ENST00000261867	Plasma
2.34978	0.00507593	hsa_circ_chr6_111067328_111067404_R	CDK19_ENST00000368911	Plasma		-1.63083	0.0327286	hsa_circ_chr15_99454543_99454670_F	IGF1R_ENST00000268035	Plasma
2.33985	0.000793052	hsa_circ_chr17_18148868_18148974_R	FLII_ENST00000581858	Plasma		-1.63093	0.00204753	hsa_circ_chr9_124461603_124461737_F	DAB2IP_ENST00000394340	Plasma
2.33355	0.000766338	hsa_circ_chr1_27660641_27660772_F	TMEM222_ENST00000374076	Plasma		-1.63243	0.0154882	hsa_circ_chr2_61020761_61020850_F	PAPOLG_ENST00000238714	Plasma
2.32431	0.000809324	hsa_circ_chr2_242437030_242437102_R	STK25_ENST00000316586	Plasma		-1.63271	0.0387812	hsa_circ_chr1_111738537_111738678_R	DENND2D_ENST00000357640	Plasma
2.31994	5.21291e-05	hsa_circ_chr16_24183590_24183682_F	PRKCB_ENST00000321728	Plasma		-1.63729	0.0181196	hsa_circ_chr4_16754029_16760883_R	LDB2_ENST00000512345	Plasma
2.31617	9.89649e-05	hsa_circ_chr9_131022354_131022468_R	GOLGA2_ENST00000421699	Plasma		-1.63984	0.00232017	hsa_circ_chr14_24652455_24652561_R	IPO4_ENST00000561090	Plasma
2.31608	0.00321333	hsa_circ_chr16_81735264_81735405_F	CMIP_ENST00000537098	Plasma		-1.64082	0.00201565	hsa_circ_chr3_16450881_16535384_R	RFTN1_ENST00000334133	Plasma
2.30982	0.00862065	hsa_circ_chr8_71510368_71510490_R	TRAM1_ENST00000521425	Plasma		-1.64416	0.0320432	hsa_circ_chr6_166831712_166836905_R	RPS6KA2_ENST00000265678	Plasma
2.30496	0.002952	hsa_circ_chr10_21827761_21827841_F	MLLT10_ENST00000377100	Plasma		-1.6457	0.0194289	hsa_circ_chrX_129822836_129837228_R	ENOX2_ENST00000370935	Plasma
2.30075	1.38575e-05	hsa_circ_chr7_148947771_148947898_F	ZNF212_ENST00000335870	Plasma		-1.64634	0.00861793	hsa_circ_chrX_48752634_48754141_R	TIMM17B_ENST00000465150	Plasma
2.29966	0.000432751	hsa_circ_chr17_61571282_61571427_F	ACE_ENST00000290866	Plasma		-1.65089	0.0203859	hsa_circ_chr12_58019018_58019101_F	SLC26A10_ENST00000474359	Plasma
2.29933	7.26606e-05	hsa_circ_chr8_120800577_120803699_R	TAF2_ENST00000378164	Plasma		-1.65153	0.0206732	hsa_circ_chr19_50364705_50364952_R	PNKP_ENST00000594661	Plasma
2.29434	1.88875e-06	hsa_circ_chr2_200800653_200801215_R	TYW5_ENST00000354611	Plasma		-1.65181	0.0099172	hsa_circ_chr22_36696172_36715680_R	MYH9_ENST00000216181	Plasma
2.28725	0.000923096	hsa_circ_chr16_89799709_89800446_F	ZNF276_ENST00000446326	Plasma		-1.65919	0.00958665	hsa_circ_chr10_103558598_103563776_R	MGEA5_ENST00000439817	Plasma
2.28216	0.000870196	hsa_circ_chr19_39200034_39200116_F	ACTN4_ENST00000588618	Plasma		-1.65924	0.0436587	hsa_circ_chr17_18140148_18140253_F	LLGL1_ENST00000316843	Plasma
2.27975	0.0164261	hsa_circ_chr19_17312833_17312935_F	MYO9B_ENST00000595618	Plasma		-1.66404	0.0459764	hsa_circ_chr3_122942405_122944144_F	SEC22A_ENST00000477063	Plasma
2.27849	5.3858e-05	hsa_circ_chr2_242607954_242608100_F	ATG4B_ENST00000405546	Plasma		-1.66436	0.00194562	hsa_circ_chr4_15632288_15632414_R	FBXL5_ENST00000341285	Plasma
2.27339	1.26067e-05	hsa_circ_chr5_133493479_133494145_R	SKP1_ENST00000353411	Plasma		-1.66642	0.0122526	hsa_circ_chr14_24648800_24648932_F	REC8_ENST00000311457	Plasma
2.2733	0.00171756	hsa_circ_chr2_25044385_25044509_R	ADCY3_ENST00000260600	Plasma		-1.66676	0.0258772	hsa_circ_chr3_150834124_150834229_F	MED12L_ENST00000469768	Plasma
2.27329	0.00909443	hsa_circ_chr19_17643071_17643197_F	FAM129C_ENST00000300971	Plasma		-1.67173	0.0109933	hsa_circ_chr3_58417319_58417520_R	PDHB_ENST00000302746	Plasma
2.27318	0.00944723	hsa_circ_chr19_7695458_7695545_F	PET100_ENST00000594797	Plasma		-1.67297	0.00192676	hsa_circ_chr17_73221197_73221332_F	NUP85_ENST00000583948	Plasma
2.27301	0.000451054	hsa_circ_chr20_57243042_57243183_F	STX16_ENST00000458280	Plasma		-1.67326	0.00188247	hsa_circ_chr10_116605933_116621093_F	FAM160B1_ENST00000369248	Plasma
2.27119	2.92204e-07	hsa_circ_chr16_3107210_3107292_F	MMP25_ENST00000336577	Plasma		-1.67473	0.0137657	hsa_circ_chr2_201994451_202005162_F	CFLAR_ENST00000309955	Plasma
2.27032	0.000882757	hsa_circ_chr9_140707837_140707982_F	EHMT1_ENST00000460843	Plasma		-1.67491	0.0183617	hsa_circ_chr17_3662695_3663581_R	ITGAE_ENST00000263087	Plasma
2.26206	0.0254708	hsa_circ_chr11_44098828_44098926_F	ACCS_ENST00000263776	Plasma		-1.67511	0.0434556	hsa_circ_chr5_67569766_67588189_F	PIK3R1_ENST00000521381	Plasma
2.2606	0.00657127	hsa_circ_chr13_77750631_77750763_R	MYCBP2_ENST00000544440	Plasma		-1.67802	0.00186522	hsa_circ_chr11_61032593_61032684_R	VWCE_ENST00000301770	Plasma
2.25796	0.000217523	hsa_circ_chr7_48450116_48467468_F	ABCA13_ENST00000435803	Plasma		-1.67836	0.00735454	hsa_circ_chr12_15793636_15835906_R	EPS8_ENST00000543468	Plasma
2.24967	0.00976605	hsa_circ_chr11_60666012_60666098_R	PRPF19_ENST00000227524	Plasma		-1.68103	0.00208823	hsa_circ_chr17_76134654_76134813_F	TMC8_ENST00000318430	Plasma
2.2449	0.00042774	hsa_circ_chr6_139232412_139232508_R	REPS1_ENST00000450536	Plasma		-1.68233	0.0320175	hsa_circ_chr16_89795642_89795726_F	ZNF276_ENST00000446326	Plasma
2.24379	0.0177602	hsa_circ_chr9_115950668_115950771_R	FKBP15_ENST00000446284	Plasma		-1.68902	0.0127596	hsa_circ_chr8_70533269_70541914_F	SULF1_ENST00000260128	Plasma
2.24373	0.0147478	hsa_circ_chr1_161137024_161137122_F	PPOX_ENST00000352210	Plasma		-1.68921	0.00604754	hsa_circ_chr12_90003713_90029028_R	ATP2B1_ENST00000261173	Plasma
2.24087	1.67793e-05	hsa_circ_chr16_12140240_12146079_F	SNX29_ENST00000566228	Plasma		-1.69047	0.00183296	hsa_circ_chr9_33467277_33467391_R	NOL6_ENST00000353159	Plasma
2.23991	0.000911055	hsa_circ_chr19_18305767_18305896_F	MPV17L2_ENST00000599612	Plasma		-1.69226	0.00182379	hsa_circ_chr5_94224583_94353188_R	MCTP1_ENST00000515393	Plasma
2.22833	0.000936175	hsa_circ_chrX_153762552_153762714_R	G6PD_ENST00000439227	Plasma		-1.70397	0.00863308	hsa_circ_chr11_126136657_126136817_R	SRPR_ENST00000332118	Plasma
2.2269	1.66865e-07	hsa_circ_chr17_30320260_30322781_F	SUZ12_ENST00000322652	Plasma		-1.70496	0.00178512	hsa_circ_chr2_61344601_61348411_F	KIAA1841_ENST00000453186	Plasma
2.22459	0.0292035	hsa_circ_chrX_37245851_37245942_F	PRRG1_ENST00000542554	Plasma		-1.70692	0.011621	hsa_circ_chr5_31421378_31451747_R	DROSHA_ENST00000511367	Plasma
2.22402	0.0299592	hsa_circ_chr7_72663922_72673431_R	GTF2IRD2P1_ENST00000425256	Plasma		-1.70814	0.0213554	hsa_circ_chr1_65330469_65339206_R	JAK1_ENST00000342505	Plasma
2.22158	1.28822e-05	hsa_circ_chr7_77522924_77531237_F	PHTF2_ENST00000422959	Plasma		-1.7085	0.0108871	hsa_circ_chr16_30773681_30773762_F	RNF40_ENST00000324685	Plasma
2.21818	1.69008e-10	hsa_circ_chr17_16052764_16062187_R	NCOR1_ENST00000268712	Plasma		-1.71155	0.00797013	hsa_circ_chr13_41808025_41835051_R	MTRF1_ENST00000379480	Plasma
2.21383	0.00622711	hsa_circ_chr1_226834867_226835081_R	ITPKB_ENST00000272117	Plasma		-1.71158	0.0495924	hsa_circ_chr6_152762264_152763380_R	SYNE1_ENST00000367255	Plasma
2.21116	0.00100339	hsa_circ_chr6_42210985_42214282_R	TRERF1_ENST00000372917	Plasma		-1.71199	0.0335078	hsa_circ_chr16_47683010_47703328_F	PHKB_ENST00000566044	Plasma
2.21007	3.831e-05	hsa_circ_chrX_76907603_76919047_R	ATRX_ENST00000373344	Plasma		-1.71931	0.0411189	hsa_circ_chr1_46657769_46657895_R	POMGNT1_ENST00000396420	Plasma
2.20388	3.78216e-06	hsa_circ_chr1_145811341_145818826_R	GPR89A_ENST00000313835	Plasma		-1.72003	0.00174171	hsa_circ_chr4_148800382_148800489_F	ARHGAP10_ENST00000336498	Plasma
2.20345	0.0084495	hsa_circ_chr5_173337525_173337607_F	CPEB4_ENST00000265085	Plasma		-1.72191	0.0124909	hsa_circ_chr22_37535156_37539675_R	IL2RB_ENST00000216223	Plasma
2.20264	0.00138497	hsa_circ_chr19_10672466_10673513_R	KRI1_ENST00000536689	Plasma		-1.72519	0.000364686	hsa_circ_chr5_153381810_153414527_R	FAM114A2_ENST00000351797	Plasma
2.2026	6.78031e-06	hsa_circ_chr15_50294349_50311173_R	ATP8B4_ENST00000559726	Plasma		-1.72621	0.00877164	hsa_circ_chr19_39976327_39976447_F	TIMM50_ENST00000314349	Plasma
2.20237	0.00770702	hsa_circ_chr12_56525992_56526116_F	ESYT1_ENST00000394048	Plasma		-1.72707	0.034063	hsa_circ_chr8_43037287_43046738_F	HGSNAT_ENST00000458501	Plasma
2.20086	7.38096e-05	hsa_circ_chr9_134062675_134064518_F	NUP214_ENST00000359428	Plasma		-1.72917	0.0120014	hsa_circ_chr8_42852692_42863072_F	HOOK3_ENST00000307602	Plasma
2.19907	0.000967974	hsa_circ_chr11_64108892_64108976_F	CCDC88B_ENST00000463837	Plasma		-1.72953	0.00076	hsa_circ_chr9_88650282_88655783_R	GOLM1_ENST00000388712	Plasma
2.19871	0.000625773	hsa_circ_chr12_132212837_132212973_F	SFSWAP_ENST00000261674	Plasma		-1.73158	0.00808363	hsa_circ_chr7_141732624_141732709_F	MGAM_ENST00000549489	Plasma
2.19464	3.90371e-06	hsa_circ_chr2_39440540_39456729_R	CDKL4_ENST00000419111	Plasma		-1.73399	0.00716032	hsa_circ_chr12_50615803_50625493_R	LIMA1_ENST00000394943	Plasma
2.18962	0.000140273	hsa_circ_chr5_138378308_138378408_R	SIL1_ENST00000394817	Plasma		-1.73424	0.00999096	hsa_circ_chr9_138905044_138905142_R	NACC2_ENST00000371753	Plasma
2.18847	0.000999939	hsa_circ_chr19_1109290_1109422_R	SBNO2_ENST00000361757	Plasma		-1.73823	0.00169259	hsa_circ_chr1_151261570_151262016_F	ZNF687_ENST00000336715	Plasma
2.18408	0.000153234	hsa_circ_chr4_148830882_148834290_F	ARHGAP10_ENST00000336498	Plasma		-1.73905	0.00172016	hsa_circ_chr12_49663470_49663610_F	TUBA1C_ENST00000541364	Plasma
2.18348	0.000604038	hsa_circ_chr7_5399028_5399200_R	TNRC18_ENST00000399537	Plasma		-1.73947	0.0348135	hsa_circ_chrX_43542760_43552675_F	MAOA_ENST00000338702	Plasma
2.17367	7.74836e-05	hsa_circ_chr11_3735047_3740780_R	NUP98_ENST00000324932	Plasma		-1.74022	0.00170364	hsa_circ_chr12_27731084_27731172_F	PPFIBP1_ENST00000538433	Plasma
2.17079	9.77359e-05	hsa_circ_chr12_62981853_62982696_F	MON2_ENST00000546600	Plasma		-1.74088	0.00168299	hsa_circ_chr15_75090955_75091069_F	CSK_ENST00000220003	Plasma
2.17071	0.00123202	hsa_circ_chr17_80402322_80402467_R	C17orf62_ENST00000342572	Plasma		-1.74137	0.0178291	hsa_circ_chr6_11306224_11334794_R	NEDD9_ENST00000397378	Plasma
2.16742	7.94969e-05	hsa_circ_chr11_63991571_63991682_R	TRPT1_ENST00000394547	Plasma		-1.74318	0.00169339	hsa_circ_chr17_45006885_45016070_F	GOSR2_ENST00000439730	Plasma
2.16395	7.86177e-05	hsa_circ_chr9_88292350_88296250_R	AGTPBP1_ENST00000337006	Plasma		-1.74847	0.00169375	hsa_circ_chr17_58541381_58571978_R	APPBP2_ENST00000083182	Plasma
2.15873	1.10546e-05	hsa_circ_chr7_72925065_72925182_R	BAZ1B_ENST00000339594	Plasma		-1.74897	0.0111452	hsa_circ_chr17_79567366_79571753_R	NPLOC4_ENST00000331134	Plasma
2.15812	6.56516e-05	hsa_circ_chr7_75643059_75643205_R	STYXL1_ENST00000248600	Plasma		-1.75385	0.00173147	hsa_circ_chr9_35698960_35699028_R	TLN1_ENST00000314888	Plasma
2.15381	0.00113781	hsa_circ_chr10_75549474_75549582_F	ZSWIM8_ENST00000604729	Plasma		-1.75581	0.00168431	hsa_circ_chr7_97867820_97872904_R	TECPR1_ENST00000447648	Plasma
2.15284	8.83903e-05	hsa_circ_chr19_3061157_3061255_R	AES_ENST00000221561	Plasma		-1.76081	0.00589104	hsa_circ_chr18_23618518_23667541_R	SS18_ENST00000415083	Plasma
2.15197	0.0342285	hsa_circ_chr17_7748218_7748338_F	KDM6B_ENST00000571047	Plasma		-1.76157	0.0253556	hsa_circ_chr19_42406423_42406506_F	ARHGEF1_ENST00000354532	Plasma
2.14983	8.65918e-05	hsa_circ_chr6_70459232_70462248_R	LMBRD1_ENST00000370577	Plasma		-1.76227	0.0252957	hsa_circ_chr7_127484376_127528065_F	SND1_ENST00000354725	Plasma
2.14959	0.00106283	hsa_circ_chr7_44736968_44737096_F	OGDH_ENST00000439616	Plasma		-1.76377	0.0241672	hsa_circ_chr7_912106_912199_F	SUN1_ENST00000456758	Plasma
2.14745	0.0304461	hsa_circ_chr22_29945040_29945147_R	THOC5_ENST00000490103	Plasma		-1.76729	0.0101352	hsa_circ_chr17_41249260_41267796_R	BRCA1_ENST00000357654	Plasma
2.14568	6.1525e-05	hsa_circ_chr2_112856171_112863652_F	TMEM87B_ENST00000283206	Plasma		-1.78319	0.00162529	hsa_circ_chr7_138761031_138774505_R	ZC3HAV1_ENST00000242351	Plasma
2.14496	8.99232e-05	hsa_circ_chr7_72907129_72907251_R	BAZ1B_ENST00000339594	Plasma		-1.78567	0.00172324	hsa_circ_chr6_31696546_31696641_R	DDAH2_ENST00000437288	Plasma
2.14128	3.32458e-07	hsa_circ_chr10_35772331_35790463_F	CCNY_ENST00000490012	Plasma		-1.79116	0.0276321	hsa_circ_chr7_115614223_115614310_R	TFEC_ENST00000265440	Plasma
2.13682	0.00110129	hsa_circ_chr6_132785131_132791765_R	STX7_ENST00000367941	Plasma		-1.79372	0.00933141	hsa_circ_chr6_37426387_37427460_F	CMTR1_ENST00000455891	Plasma
2.13307	0.011698	hsa_circ_chr1_233372590_233372726_R	PCNXL2_ENST00000258229	Plasma		-1.79715	0.0246172	hsa_circ_chr6_25420341_25426788_F	LRRC16A_ENST00000461945	Plasma
2.13098	1.47753e-05	hsa_circ_chr11_48177352_48177671_F	PTPRJ_ENST00000418331	Plasma		-1.80004	0.00692835	hsa_circ_chr6_31619432_31619553_R	BAG6_ENST00000375976	Plasma
2.12953	0.000188624	hsa_circ_chr12_9573983_9574087_R	DDX12P_ENST00000290818	Plasma		-1.80134	0.0111207	hsa_circ_chr3_45441736_45461221_F	LARS2_ENST00000265537	Plasma
2.12903	3.15276e-05	hsa_circ_chr16_47252778_47271919_R	ITFG1_ENST00000568047	Plasma		-1.8019	0.000987607	hsa_circ_chr1_48917223_48918803_R	SPATA6_ENST00000371847	Plasma
2.12818	0.0047853	hsa_circ_chr9_134357112_134357195_F	PRRC2B_ENST00000405995	Plasma		-1.80239	0.00155729	hsa_circ_chr22_50688855_50689334_R	HDAC10_ENST00000216271	Plasma
2.12783	0.00110179	hsa_circ_chr15_60674540_60678285_R	ANXA2_ENST00000396024	Plasma		-1.80311	0.0015436	hsa_circ_chr6_159029690_159029782_F	TMEM181_ENST00000367090	Plasma
2.12709	0.002679	hsa_circ_chr15_50929618_50935750_R	TRPM7_ENST00000560955	Plasma		-1.80845	0.0282388	hsa_circ_chr12_95498782_95535315_R	FGD6_ENST00000343958	Plasma
2.12506	5.07795e-05	hsa_circ_chr12_67675689_67675833_F	CAND1_ENST00000545606	Plasma		-1.81393	0.00151085	hsa_circ_chr6_35943151_35945128_R	SLC26A8_ENST00000490799	Plasma
2.1231	0.000659779	hsa_circ_chr15_69717620_69730744_F	KIF23_ENST00000558585	Plasma		-1.81909	0.00147265	hsa_circ_chr7_97872778_97872904_R	TECPR1_ENST00000447648	Plasma
2.11814	0.000500289	hsa_circ_chr6_84910506_84911485_R	KIAA1009_ENST00000257766	Plasma		-1.82533	0.0109357	hsa_circ_chrX_153774250_153774378_R	G6PD_ENST00000393562	Plasma
2.11422	0.00952388	hsa_circ_chr1_154228158_154228231_F	UBAP2L_ENST00000343815	Plasma		-1.82701	0.00146358	hsa_circ_chr20_62571730_62571838_R	UCKL1_ENST00000354216	Plasma
2.11363	0.00443267	hsa_circ_chr7_72662609_72673431_R	GTF2IRD2P1_ENST00000425256	Plasma		-1.82715	0.00145247	hsa_circ_chr4_78792897_78793009_F	MRPL1_ENST00000315567	Plasma
2.11294	0.00588482	hsa_circ_chr4_148743877_148787967_F	ARHGAP10_ENST00000336498	Plasma		-1.82727	0.0177578	hsa_circ_chrX_41082469_41082655_F	USP9X_ENST00000378308	Plasma
2.11217	0.00617146	hsa_circ_chr17_80863811_80867183_F	TBCD_ENST00000355528	Plasma		-1.83034	0.0125812	hsa_circ_chr11_22696395_22777499_F	GAS2_ENST00000454584	Plasma
2.11187	0.00609731	hsa_circ_chr17_62145549_62145651_R	ERN1_ENST00000433197	Plasma		-1.8368	0.00955243	hsa_circ_chr12_48145505_48145612_R	RAPGEF3_ENST00000405493	Plasma
2.10228	0.00183232	hsa_circ_chr4_83891479_83891622_R	LIN54_ENST00000395282	Plasma		-1.84145	0.012591	hsa_circ_chr11_57582865_57582972_F	CTNND1_ENST00000524630	Plasma
2.10186	0.000127883	hsa_circ_chr5_14673750_14673827_F	FAM105B_ENST00000284274	Plasma		-1.84239	0.00143007	hsa_circ_chr1_19244855_19247615_R	IFFO2_ENST00000455833	Plasma
2.09776	3.95469e-05	hsa_circ_chr8_110510690_110511000_F	PKHD1L1_ENST00000378402	Plasma		-1.85241	0.00625084	hsa_circ_chr3_123345664_123345788_R	MYLK_ENST00000360772	Plasma
2.09685	1.34346e-05	hsa_circ_chr19_3979326_3979434_R	EEF2_ENST00000309311	Plasma		-1.85276	0.0432839	hsa_circ_chr19_15510112_15510221_R	AKAP8L_ENST00000397410	Plasma
2.09235	0.0283212	hsa_circ_chr14_93178003_93178093_R	LGMN_ENST00000555699	Plasma		-1.85456	0.0410013	hsa_circ_chr2_120567412_120567567_F	PTPN4_ENST00000263708	Plasma
2.09232	0.00490988	hsa_circ_chr12_66610950_66622150_F	IRAK3_ENST00000261233	Plasma		-1.85856	0.0317024	hsa_circ_chr3_129280488_129280746_R	PLXND1_ENST00000324093	Plasma
2.09214	0.00272962	hsa_circ_chr21_27277335_27284274_R	APP_ENST00000346798	Plasma		-1.86048	0.0258152	hsa_circ_chr3_52535653_52535769_F	STAB1_ENST00000321725	Plasma
2.09206	3.6306e-06	hsa_circ_chr5_40764615_40775605_R	PRKAA1_ENST00000397128	Plasma		-1.8643	0.0388096	hsa_circ_chr11_64900630_64900723_R	SYVN1_ENST00000294256	Plasma
2.0909	0.0135452	hsa_circ_chr19_2138617_2138713_R	AP3D1_ENST00000355272	Plasma		-1.86527	0.0296305	hsa_circ_chr1_230979099_230979642_R	C1orf198_ENST00000366663	Plasma
2.08529	0.000200962	hsa_circ_chr8_91027768_91033284_F	DECR1_ENST00000517761	Plasma		-1.8729	0.00828185	hsa_circ_chr21_47754310_47754682_F	PCNT_ENST00000359568	Plasma
2.08514	0.004072	hsa_circ_chr6_3298324_3298452_R	SLC22A23_ENST00000436008	Plasma		-1.87419	0.019361	hsa_circ_chr12_112306556_112308164_F	MAPKAPK5_ENST00000550735	Plasma
2.0835	0.00188829	hsa_circ_chr2_176829099_176829317_R	KIAA1715_ENST00000272748	Plasma		-1.87435	0.00939217	hsa_circ_chr1_19244855_19246267_R	RP13-279N23.2_ENST00000494072	Plasma
2.08182	0.019926	hsa_circ_chr19_40761064_40761176_R	AKT2_ENST00000392038	Plasma		-1.87541	0.00137525	hsa_circ_chr1_26610632_26612528_R	UBXN11_ENST00000314675	Plasma
2.08132	0.000174176	hsa_circ_chr18_76886266_76903860_F	ATP9B_ENST00000586366	Plasma		-1.87924	0.0145865	hsa_circ_chr12_56335781_56335867_F	DGKA_ENST00000331886	Plasma
2.07927	3.89996e-06	hsa_circ_chr17_35988604_35988716_R	DDX52_ENST00000349699	Plasma		-1.88153	0.00138803	hsa_circ_chr2_98412680_98413449_R	TMEM131_ENST00000186436	Plasma
2.0758	2.1467e-06	hsa_circ_chr21_36231770_36231875_R	RUNX1_ENST00000344691	Plasma		-1.88293	0.00680639	hsa_circ_chr3_49148143_49148296_R	USP19_ENST00000398896	Plasma
2.07578	3.25512e-05	hsa_circ_chr4_39905659_39927553_R	PDS5A_ENST00000303538	Plasma		-1.88444	0.0373406	hsa_circ_chr6_35436575_35436650_F	RPL10A_ENST00000322203	Plasma
2.07316	0.000813528	hsa_circ_chr4_42583637_42583749_R	ATP8A1_ENST00000381668	Plasma		-1.8865	0.0030386	hsa_circ_chr4_20493383_20530722_F	SLIT2_ENST00000503823	Plasma
2.07124	0.0011715	hsa_circ_chr4_74964406_74964515_R	CXCL2_ENST00000508487	Plasma		-1.89441	0.000999539	hsa_circ_chrX_41200736_41203652_F	DDX3X_ENST00000399959	Plasma
2.07008	7.93428e-05	hsa_circ_chr7_92140893_92143281_R	PEX1_ENST00000438045	Plasma		-1.89795	0.00129342	hsa_circ_chr3_39942277_39942417_F	MYRIP_ENST00000444716	Plasma
2.06794	4.67063e-05	hsa_circ_chr5_127483313_127488497_F	SLC12A2_ENST00000262461	Plasma		-1.90209	0.0274389	hsa_circ_chr9_14150143_14150264_R	NFIB_ENST00000380934	Plasma
2.06772	0.000152659	hsa_circ_chr3_142131385_142145683_R	XRN1_ENST00000264951	Plasma		-1.90328	0.0331056	hsa_circ_chr22_18567877_18568024_F	PEX26_ENST00000329627	Plasma
2.06749	0.0166083	hsa_circ_chr20_3731450_3731554_F	HSPA12B_ENST00000254963	Plasma		-1.90782	0.00129485	hsa_circ_chr14_95918583_95918720_R	SYNE3_ENST00000334258	Plasma
2.06661	0.00118125	hsa_circ_chrX_40456778_40456916_F	ATP6AP2_ENST00000535539	Plasma		-1.90783	0.00130318	hsa_circ_chr11_1901316_1901454_F	LSP1_ENST00000311604	Plasma
2.06368	0.000667328	hsa_circ_chr1_235335932_235336079_R	ARID4B_ENST00000474953	Plasma		-1.9133	0.0354647	hsa_circ_chrX_48832429_48832523_R	GRIPAP1_ENST00000376425	Plasma
2.05599	0.000405537	hsa_circ_chr1_100573183_100573273_R	SASS6_ENST00000287482	Plasma		-1.91332	0.00126441	hsa_circ_chr7_44721318_44721447_F	OGDH_ENST00000439616	Plasma
2.05516	0.00121372	hsa_circ_chr12_133446204_133447369_R	CHFR_ENST00000266880	Plasma		-1.91341	0.0355693	hsa_circ_chr5_68558031_68558131_F	CDK7_ENST00000506563	Plasma
2.0551	0.000406706	hsa_circ_chr7_28843815_28844139_F	CREB5_ENST00000396299	Plasma		-1.91694	0.0124885	hsa_circ_chr10_95447160_95459863_R	FRA10AC1_ENST00000359204	Plasma
2.04396	0.00174083	hsa_circ_chr15_86212952_86225443_F	AKAP13_ENST00000559362	Plasma		-1.91856	0.00126435	hsa_circ_chr22_25423911_25425507_F	KIAA1671_ENST00000406486	Plasma
2.04304	0.0154513	hsa_circ_chr15_43132557_43132631_R	TTBK2_ENST00000267890	Plasma		-1.91884	0.00335273	hsa_circ_chr1_33625288_33625545_R	TRIM62_ENST00000291416	Plasma
2.04242	2.18328e-05	hsa_circ_chr17_26459645_26488292_F	NLK_ENST00000407008	Plasma		-1.9253	0.0171163	hsa_circ_chr14_23299149_23299233_F	MRPL52_ENST00000355151	Plasma
2.04097	0.00123019	hsa_circ_chr3_69265413_69265500_R	FRMD4B_ENST00000398540	Plasma		-1.9258	0.0320553	hsa_circ_chr2_105889311_105892160_R	TGFBRAP1_ENST00000393359	Plasma
2.04068	9.02792e-06	hsa_circ_chr16_21623965_21624156_F	METTL9_ENST00000567404	Plasma		-1.93102	0.0136057	hsa_circ_chr4_42069101_42069209_F	SLC30A9_ENST00000264451	Plasma
2.03268	0.00124631	hsa_circ_chr2_99291497_99294934_R	MGAT4A_ENST00000264968	Plasma		-1.93151	0.0231137	hsa_circ_chrX_153589675_153589938_R	FLNA_ENST00000420627	Plasma
2.03259	5.09512e-06	hsa_circ_chr4_103446668_103451071_F	NFKB1_ENST00000226574	Plasma		-1.93449	0.00997612	hsa_circ_chr21_45651162_45655445_R	ICOSLG_ENST00000344330	Plasma
2.03103	0.0422511	hsa_circ_chr7_1513201_1513329_R	INTS1_ENST00000404767	Plasma		-1.9366	0.00125123	hsa_circ_chr1_237538016_237540735_F	RYR2_ENST00000366574	Plasma
2.03019	0.000105277	hsa_circ_chr14_53525194_53527919_R	DDHD1_ENST00000323669	Plasma		-1.93822	0.003157	hsa_circ_chr20_48494517_48500603_F	SLC9A8_ENST00000417961	Plasma
2.02988	0.00127057	hsa_circ_chr16_28993676_28993866_F	SPNS1_ENST00000565975	Plasma		-1.94469	0.0375488	hsa_circ_chr2_71297870_71297969_F	NAGK_ENST00000455662	Plasma
2.02902	3.53229e-05	hsa_circ_chr3_107776323_107799191_R	CD47_ENST00000355354	Plasma		-1.94613	0.00121069	hsa_circ_chr7_94539209_94540820_F	PPP1R9A_ENST00000433360	Plasma
2.02862	0.00126098	hsa_circ_chr9_137004941_137005080_F	WDR5_ENST00000608937	Plasma		-1.94879	0.00294537	hsa_circ_chr12_9231839_9244025_R	A2M_ENST00000318602	Plasma
2.02799	0.00126889	hsa_circ_chr22_36705326_36705441_R	MYH9_ENST00000216181	Plasma		-1.956	0.00790118	hsa_circ_chr19_41113270_41114275_F	LTBP4_ENST00000602240	Plasma
2.02585	0.000360168	hsa_circ_chr7_128630014_128633968_R	TNPO3_ENST00000393245	Plasma		-1.95626	0.00988048	hsa_circ_chr5_75884730_75936928_F	IQGAP2_ENST00000274364	Plasma
2.0253	0.000103865	hsa_circ_chr19_6750522_6750644_F	TRIP10_ENST00000600428	Plasma		-1.96309	0.0351036	hsa_circ_chr7_128802234_128802362_F	TSPAN33_ENST00000289407	Plasma
2.02406	0.0376828	hsa_circ_chr1_160213749_160213824_R	DCAF8_ENST00000368073	Plasma		-1.96434	0.00785009	hsa_circ_chr16_354303_354441_R	AXIN1_ENST00000461023	Plasma
2.02042	0.00345646	hsa_circ_chr9_94118164_94118437_R	AUH_ENST00000303617	Plasma		-1.96538	0.00123709	hsa_circ_chr6_36485493_36485617_R	STK38_ENST00000229812	Plasma
2.01465	2.40823e-06	hsa_circ_chr13_21172789_21190018_F	IFT88_ENST00000382778	Plasma		-1.99414	0.0174678	hsa_circ_chr16_67979853_67979985_R	SLC12A4_ENST00000422611	Plasma
2.01256	9.0245e-05	hsa_circ_chr5_162871342_162871487_F	CCNG1_ENST00000509143	Plasma		-1.99431	0.0179131	hsa_circ_chr8_82627038_82627130_R	ZFAND1_ENST00000523096	Plasma
2.0105	0.0381338	hsa_circ_chr17_33430373_33430472_R	RAD51L3-RFFL_ENST00000593039	Plasma		-1.99514	0.0169048	hsa_circ_chr17_78311632_78311797_F	RNF213_ENST00000508628	Plasma
2.00875	1.79891e-05	hsa_circ_chr11_117153830_117153926_F	RNF214_ENST00000531287	Plasma		-2.0023	0.00113762	hsa_circ_chr2_113243493_113243572_F	TTL_ENST00000233336	Plasma
2.00808	0.000939676	hsa_circ_chr16_50102690_50102778_F	HEATR3_ENST00000299192	Plasma		-2.00633	0.0274636	hsa_circ_chr16_81641171_81641297_F	CMIP_ENST00000537098	Plasma
2.00752	0.000765131	hsa_circ_chr3_49137193_49137286_R	QARS_ENST00000306125	Plasma		-2.00937	0.00108459	hsa_circ_chr11_59949053_59949214_R	MS4A6A_ENST00000323961	Plasma
2.00606	3.45487e-05	hsa_circ_chr11_76726059_76727823_F	ACER3_ENST00000534206	Plasma		-2.0226	0.00107316	hsa_circ_chr15_76994098_77064295_R	SCAPER_ENST00000538941	Plasma
2.00469	1.379e-08	hsa_circ_chr6_136879937_136883753_R	MAP3K5_ENST00000359015	Plasma		-2.02979	0.000696426	hsa_circ_chr8_62593526_62596747_R	ASPH_ENST00000541428	Plasma
1.99922	0.00813787	hsa_circ_chr19_52129284_52129366_R	SIGLEC5_ENST00000570106	Plasma		-2.02984	0.0340488	hsa_circ_chr22_22036725_22036815_F	PPIL2_ENST00000412327	Plasma
1.99821	5.74643e-05	hsa_circ_chr17_3850684_3854979_R	ATP2A3_ENST00000397035	Plasma		-2.03114	0.00108669	hsa_circ_chr20_7990846_7990962_R	TMX4_ENST00000246024	Plasma
1.99676	5.33958e-05	hsa_circ_chr1_246921527_246921658_F	SCCPDH_ENST00000366510	Plasma		-2.03219	0.0233234	hsa_circ_chr12_6145553_6145657_R	VWF_ENST00000261405	Plasma
1.99464	0.00102047	hsa_circ_chr19_13255390_13255684_R	STX10_ENST00000591843	Plasma		-2.03248	0.00641008	hsa_circ_chr6_136475212_136476896_F	PDE7B_ENST00000308191	Plasma
1.99433	0.00427183	hsa_circ_chr1_146731490_146731572_F	CHD1L_ENST00000431239	Plasma		-2.03407	0.0343003	hsa_circ_chr15_78585508_78585614_R	WDR61_ENST00000558311	Plasma
1.99389	0.00286893	hsa_circ_chr1_47030712_47030808_R	MKNK1_ENST00000342571	Plasma		-2.03421	0.0353742	hsa_circ_chr14_70234854_70234999_F	SRSF5_ENST00000553521	Plasma
1.99013	0.00039918	hsa_circ_chrX_67738611_67742759_F	YIPF6_ENST00000462683	Plasma		-2.03752	0.00419219	hsa_circ_chr22_31011460_31011559_F	TCN2_ENST00000215838	Plasma
1.98922	0.00250136	hsa_circ_chr3_49843329_49843430_R	UBA7_ENST00000333486	Plasma		-2.04146	0.0190066	hsa_circ_chr19_11557888_11557975_F	PRKCSH_ENST00000591462	Plasma
1.98889	0.000197162	hsa_circ_chr8_30915887_30916781_F	WRN_ENST00000298139	Plasma		-2.04147	0.0240344	hsa_circ_chr19_38633212_38643607_F	SIPA1L3_ENST00000222345	Plasma
1.98567	1.25018e-06	hsa_circ_chr1_78390872_78401729_F	NEXN_ENST00000330010	Plasma		-2.04348	0.0368022	hsa_circ_chr19_49840165_49840290_F	CD37_ENST00000391859	Plasma
1.98463	8.24527e-07	hsa_circ_chr3_182679013_182683541_R	DCUN1D1_ENST00000292782	Plasma		-2.04626	0.00662496	hsa_circ_chr17_1438475_1438586_R	PITPNA_ENST00000313486	Plasma
1.98397	0.000512271	hsa_circ_chr19_50906749_50906854_F	POLD1_ENST00000600859	Plasma		-2.05432	0.000308918	hsa_circ_chr18_59739905_59770135_R	PIGN_ENST00000357637	Plasma
1.98329	3.66556e-05	hsa_circ_chr15_66034052_66053776_R	DENND4A_ENST00000443035	Plasma		-2.05811	0.0282979	hsa_circ_chr19_14211637_14211720_R	PRKACA_ENST00000308677	Plasma
1.98264	1.59413e-05	hsa_circ_chr9_5064882_5081861_F	JAK2_ENST00000539801	Plasma		-2.06017	0.00102976	hsa_circ_chr17_40474299_40474512_R	STAT3_ENST00000264657	Plasma
1.98105	1.94826e-05	hsa_circ_chr7_74556909_74558472_F	GTF2IRD2B_ENST00000356115	Plasma		-2.0695	0.0102807	hsa_circ_chr4_159816901_159817017_F	FNIP2_ENST00000264433	Plasma
1.98079	0.00601813	hsa_circ_chr16_31485155_31485298_F	TGFB1I1_ENST00000565454	Plasma		-2.07046	0.0161971	hsa_circ_chr7_156994414_157018233_F	UBE3C_ENST00000348165	Plasma
1.97899	0.000219808	hsa_circ_chr2_33736776_33747169_F	RASGRP3_ENST00000402538	Plasma		-2.07852	0.000987082	hsa_circ_chr9_37432004_37432135_F	GRHPR_ENST00000318158	Plasma
1.97888	0.000601434	hsa_circ_chr6_127606352_127607322_F	RNF146_ENST00000608991	Plasma		-2.08209	0.00523334	hsa_circ_chr11_500483_500654_R	RNH1_ENST00000534797	Plasma
1.97811	9.31736e-05	hsa_circ_chr3_56694758_56696518_R	FAM208A_ENST00000431842	Plasma		-2.08432	0.000985007	hsa_circ_chr4_1701290_1701428_R	SLBP_ENST00000429429	Plasma
1.97583	0.00597253	hsa_circ_chr6_136934257_136934394_R	MAP3K5_ENST00000359015	Plasma		-2.08807	0.0496228	hsa_circ_chr17_4621182_4621318_F	ARRB2_ENST00000269260	Plasma
1.97404	0.00156634	hsa_circ_chr1_70742447_70742527_R	ANKRD13C_ENST00000370944	Plasma		-2.09214	0.00097671	hsa_circ_chr22_23615820_23615961_F	BCR_ENST00000305877	Plasma
1.97371	2.71574e-05	hsa_circ_chr22_17117929_17119630_F	TPTEP1_ENST00000400593	Plasma		-2.09682	0.026157	hsa_circ_chr1_67108492_67109402_F	SGIP1_ENST00000237247	Plasma
1.9722	0.028315	hsa_circ_chr20_55025654_55025735_F	CASS4_ENST00000360314	Plasma		-2.10687	0.00795586	hsa_circ_chr14_100602241_100603981_F	EVL_ENST00000402714	Plasma
1.97164	0.0013851	hsa_circ_chr17_4851668_4851737_F	ENO3_ENST00000520221	Plasma		-2.10737	0.0381986	hsa_circ_chr19_11033947_11034083_R	YIPF2_ENST00000586748	Plasma
1.97082	0.0194422	hsa_circ_chr19_15479045_15480990_R	AKAP8_ENST00000269701	Plasma		-2.11194	0.0257137	hsa_circ_chrX_153587776_153587851_R	FLNA_ENST00000420627	Plasma
1.97038	7.70218e-05	hsa_circ_chr10_20432223_20508031_F	PLXDC2_ENST00000377242	Plasma		-2.11328	0.0218959	hsa_circ_chr22_44495932_44496003_F	PARVB_ENST00000406477	Plasma
1.96915	0.000610806	hsa_circ_chr12_20766376_20774345_F	PDE3A_ENST00000359062	Plasma		-2.11416	0.000940831	hsa_circ_chr6_44198547_44199198_F	SLC29A1_ENST00000393844	Plasma
1.96668	0.00110478	hsa_circ_chr1_12057353_12057478_F	MFN2_ENST00000444836	Plasma		-2.11433	0.000939811	hsa_circ_chr16_17294338_17294511_R	XYLT1_ENST00000261381	Plasma
1.96575	0.00691695	hsa_circ_chr3_32805946_32806301_F	CNOT10_ENST00000331889	Plasma		-2.12507	0.00825132	hsa_circ_chr12_111057640_111072584_F	TCTN1_ENST00000551590	Plasma
1.96409	2.27153e-06	hsa_circ_chr12_42726461_42729776_F	PPHLN1_ENST00000395580	Plasma		-2.12638	0.000919278	hsa_circ_chr1_171548492_171548605_F	PRRC2C_ENST00000392078	Plasma
1.96397	0.00082787	hsa_circ_chr7_139305146_139305309_R	HIPK2_ENST00000406875	Plasma		-2.13421	0.000948078	hsa_circ_chr12_56524823_56524897_F	ESYT1_ENST00000394048	Plasma
1.96394	4.91704e-05	hsa_circ_chr10_134540324_134579350_F	INPP5A_ENST00000368594	Plasma		-2.14592	0.0156405	hsa_circ_chr1_70687294_70694238_F	SRSF11_ENST00000370950	Plasma
1.96326	0.00300259	hsa_circ_chr12_56536800_56536932_F	ESYT1_ENST00000394048	Plasma		-2.14626	0.0444796	hsa_circ_chr22_31685390_31685484_R	PIK3IP1_ENST00000215912	Plasma
1.9631	0.0100304	hsa_circ_chr1_16269558_16269689_R	ZBTB17_ENST00000375743	Plasma		-2.15212	0.0483325	hsa_circ_chr2_220100731_220100817_F	ANKZF1_ENST00000323348	Plasma
1.96194	0.00268103	hsa_circ_chr6_109977958_109993370_R	AK9_ENST00000424296	Plasma		-2.15864	0.00631621	hsa_circ_chr16_88801282_88801461_R	PIEZO1_ENST00000301015	Plasma
1.96119	0.000102975	hsa_circ_chr15_89811629_89820122_F	FANCI_ENST00000300027	Plasma		-2.16136	0.0493808	hsa_circ_chr2_170553870_170554041_F	PHOSPHO2_ENST00000359744	Plasma
1.96008	0.000414223	hsa_circ_chr9_123933685_123933826_F	CNTRL_ENST00000373855	Plasma		-2.16481	0.00625479	hsa_circ_chr11_47267232_47267385_R	ACP2_ENST00000256997	Plasma
1.95999	5.88113e-05	hsa_circ_chr19_10270693_10273424_R	DNMT1_ENST00000592705	Plasma		-2.17342	0.000880967	hsa_circ_chr14_76368484_76368567_F	TTLL5_ENST00000298832	Plasma
1.95929	4.21852e-05	hsa_circ_chr1_47767232_47776034_R	STIL_ENST00000337817	Plasma		-2.17386	0.000851081	hsa_circ_chr22_43623379_43623502_R	SCUBE1_ENST00000360835	Plasma
1.95792	0.00142806	hsa_circ_chr5_131822486_131822822_R	IRF1_ENST00000245414	Plasma		-2.17412	0.0031363	hsa_circ_chr22_24145481_24159123_F	SMARCB1_ENST00000344921	Plasma
1.95634	0.00110685	hsa_circ_chr6_72006197_72006520_F	OGFRL1_ENST00000370435	Plasma		-2.18853	0.000823134	hsa_circ_chr9_36058823_36058898_F	RECK_ENST00000377966	Plasma
1.95159	0.00141826	hsa_circ_chr7_139221019_139221094_F	CLEC2L_ENST00000422142	Plasma		-2.18997	0.000823014	hsa_circ_chr12_51084831_51084934_F	DIP2B_ENST00000301180	Plasma
1.95153	0.000423036	hsa_circ_chr19_14153527_14153601_F	IL27RA_ENST00000263379	Plasma		-2.19245	0.0021978	hsa_circ_chr8_145616982_145617066_F	ADCK5_ENST00000308860	Plasma
1.94689	0.000588277	hsa_circ_chr18_77211675_77211816_F	NFATC1_ENST00000253506	Plasma		-2.19332	0.00583367	hsa_circ_chr12_6078376_6078557_R	VWF_ENST00000261405	Plasma
1.94675	0.00206414	hsa_circ_chr12_19475243_19475601_F	PLEKHA5_ENST00000317589	Plasma		-2.1948	0.000851667	hsa_circ_chr6_170700100_170700209_F	FAM120B_ENST00000540480	Plasma
1.94661	1.19413e-05	hsa_circ_chr2_112832488_112843681_F	TMEM87B_ENST00000283206	Plasma		-2.20338	0.0272324	hsa_circ_chr12_123472331_123472448_R	PITPNM2_ENST00000320201	Plasma
1.94659	2.42159e-05	hsa_circ_chr4_110384056_110416012_F	SEC24B_ENST00000504968	Plasma		-2.20934	0.000797215	hsa_circ_chr18_163307_163453_F	USP14_ENST00000582707	Plasma
1.94588	0.00198051	hsa_circ_chr11_77451775_77458173_R	RSF1_ENST00000308488	Plasma		-2.20934	0.00487277	hsa_circ_chr2_242435812_242435949_R	STK25_ENST00000316586	Plasma
1.94536	1.03222e-05	hsa_circ_chr11_31669288_31671769_F	ELP4_ENST00000350638	Plasma		-2.2159	0.0490067	hsa_circ_chr6_159205675_159205759_R	EZR_ENST00000337147	Plasma
1.94242	0.00259104	hsa_circ_chr17_58275620_58275805_R	USP32_ENST00000300896	Plasma		-2.21657	0.0147754	hsa_circ_chr14_69726894_69727184_F	GALNT16_ENST00000554317	Plasma
1.94072	0.00021101	hsa_circ_chr2_153514402_153515523_R	PRPF40A_ENST00000410080	Plasma		-2.21919	0.0192271	hsa_circ_chr12_42604156_42604256_R	YAF2_ENST00000551268	Plasma
1.94027	0.00705813	hsa_circ_chr17_40690687_40690773_F	NAGLU_ENST00000225927	Plasma		-2.24544	0.03941	hsa_circ_chr4_74964404_74964515_R	CXCL2_ENST00000508487	Plasma
1.93986	2.16661e-05	hsa_circ_chr2_114691855_114699936_F	ACTR3_ENST00000263238	Plasma		-2.24684	0.00259056	hsa_circ_chr7_40027197_40102699_F	CDK13_ENST00000181839	Plasma
1.93764	0.00117715	hsa_circ_chr6_42561928_42574389_F	UBR2_ENST00000372903	Plasma		-2.25541	0.0369356	hsa_circ_chr19_14070795_14070881_F	DCAF15_ENST00000254337	Plasma
1.93691	0.00071132	hsa_circ_chr7_102960202_102960291_R	DNAJC2_ENST00000475065	Plasma		-2.25668	0.0256221	hsa_circ_chr19_968404_968503_F	ARID3A_ENST00000263620	Plasma
1.93578	0.000476637	hsa_circ_chr21_34619022_34621159_F	IFNAR2_ENST00000382264	Plasma		-2.25795	0.0342284	hsa_circ_chr9_139616372_139616480_F	FAM69B_ENST00000371692	Plasma
1.93467	0.00144846	hsa_circ_chr15_77750745_77750838_F	HMG20A_ENST00000560498	Plasma		-2.26104	0.000752066	hsa_circ_chr11_57188444_57188537_R	RP11-872D17.8_ENST00000534081	Plasma
1.93406	0.00145428	hsa_circ_chr2_42282080_42282160_F	PKDCC_ENST00000294964	Plasma		-2.26232	0.0424907	hsa_circ_chr19_3452479_3452664_F	NFIC_ENST00000589123	Plasma
1.93397	0.00145502	hsa_circ_chr1_100889777_100908552_F	CDC14A_ENST00000542213	Plasma		-2.26516	0.0412533	hsa_circ_chr1_52824357_52824430_R	CC2D1B_ENST00000371586	Plasma
1.93256	0.00535694	hsa_circ_chr12_45695796_45771896_F	ANO6_ENST00000425752	Plasma		-2.2653	0.00745817	hsa_circ_chr12_31249679_31249770_F	DDX11_ENST00000542838	Plasma
1.93162	0.00113917	hsa_circ_chr5_172507587_172539382_F	CREBRF_ENST00000296953	Plasma		-2.28312	0.0284863	hsa_circ_chr15_77322842_77322922_F	PSTPIP1_ENST00000559785	Plasma
1.93112	0.000381113	hsa_circ_chr19_5727278_5737216_F	CATSPERD_ENST00000381614	Plasma		-2.28497	0.0102304	hsa_circ_chr16_30620845_30620959_R	ZNF689_ENST00000287461	Plasma
1.93056	0.0145974	hsa_circ_chr16_19659105_19659204_F	C16orf62_ENST00000438132	Plasma		-2.3069	0.000703152	hsa_circ_chrX_153175959_153176065_R	ARHGAP4_ENST00000393721	Plasma
1.93025	0.000157818	hsa_circ_chr3_37048481_37048554_F	MLH1_ENST00000231790	Plasma		-2.31162	0.000689439	hsa_circ_chr22_40356058_40356178_F	GRAP2_ENST00000344138	Plasma
1.92923	0.0130877	hsa_circ_chr4_37633006_37651122_R	RELL1_ENST00000314117	Plasma		-2.31463	0.000700413	hsa_circ_chr7_111376972_111377045_R	DOCK4_ENST00000423057	Plasma
1.92875	0.000256741	hsa_circ_chr6_76376427_76380436_F	SENP6_ENST00000370010	Plasma		-2.32504	0.000679613	hsa_circ_chr17_73839239_73839347_R	UNC13D_ENST00000207549	Plasma
1.92862	8.59975e-05	hsa_circ_chr4_106317405_106345479_R	PPA2_ENST00000341695	Plasma		-2.32704	0.0406974	hsa_circ_chr5_1466863_1467005_R	LPCAT1_ENST00000475622	Plasma
1.92738	0.012988	hsa_circ_chr3_101576027_101576095_F	NFKBIZ_ENST00000483180	Plasma		-2.33429	0.000670331	hsa_circ_chr19_42399421_42399559_F	ARHGEF1_ENST00000354532	Plasma
1.92721	0.00118631	hsa_circ_chr8_27296547_27296648_F	PTK2B_ENST00000338238	Plasma		-2.33641	0.00409893	hsa_circ_chr1_27690407_27690576_R	MAP3K6_ENST00000374040	Plasma
1.92712	0.0002969	hsa_circ_chr15_66015185_66015286_R	DENND4A_ENST00000443035	Plasma		-2.33922	0.0430091	hsa_circ_chr8_21958950_21959362_F	FAM160B2_ENST00000450006	Plasma
1.92274	0.000708494	hsa_circ_chr5_37187515_37187944_R	C5orf42_ENST00000508244	Plasma		-2.34537	0.0307623	hsa_circ_chr10_6001716_6002431_R	IL15RA_ENST00000379972	Plasma
1.92224	3.12972e-05	hsa_circ_chr6_17825998_17834302_R	KIF13A_ENST00000378814	Plasma		-2.35552	0.002109	hsa_circ_chr1_28856369_28857127_F	RCC1_ENST00000373831	Plasma
1.91874	0.00465194	hsa_circ_chr15_51799330_51839605_R	DMXL2_ENST00000251076	Plasma		-2.36214	0.0354046	hsa_circ_chr9_131860809_131860929_R	CRAT_ENST00000318080	Plasma
1.9182	0.00139351	hsa_circ_chr12_120541629_120546271_R	RAB35_ENST00000229340	Plasma		-2.36283	0.00821132	hsa_circ_chr11_118773698_118773783_R	BCL9L_ENST00000334801	Plasma
1.91608	0.00149629	hsa_circ_chr11_65417420_65417522_F	SIPA1_ENST00000534313	Plasma		-2.36672	0.0126398	hsa_circ_chr11_64981796_64981900_F	SLC22A20_ENST00000454680	Plasma
1.914	0.000201183	hsa_circ_chr10_27447477_27447615_F	MASTL_ENST00000375946	Plasma		-2.37495	0.00605072	hsa_circ_chr13_31728769_31728892_R	HSPH1_ENST00000320027	Plasma
1.91107	0.0299116	hsa_circ_chr17_26686337_26686427_F	TMEM199_ENST00000292114	Plasma		-2.37593	0.028887	hsa_circ_chr7_150695444_150695536_F	NOS3_ENST00000297494	Plasma
1.91073	9.48699e-05	hsa_circ_chr10_61802429_61815794_R	ANK3_ENST00000280772	Plasma		-2.37682	0.0162137	hsa_circ_chr17_17810760_17810845_R	TOM1L2_ENST00000581396	Plasma
1.91051	5.16608e-06	hsa_circ_chr9_94817686_94830380_R	SPTLC1_ENST00000262554	Plasma		-2.38344	0.0028196	hsa_circ_chr2_27294193_27294331_R	OST4_ENST00000447619	Plasma
1.90988	7.54578e-06	hsa_circ_chr7_91855033_91871451_R	KRIT1_ENST00000394507	Plasma		-2.38502	0.0100245	hsa_circ_chr8_145540995_145541108_R	DGAT1_ENST00000332324	Plasma
1.90976	0.00962036	hsa_circ_chr19_15511757_15511854_R	AKAP8L_ENST00000397410	Plasma		-2.3862	0.0250551	hsa_circ_chr7_4824538_4824679_F	AP5Z1_ENST00000348624	Plasma
1.90921	0.000386602	hsa_circ_chr15_76957993_76958130_R	SCAPER_ENST00000538941	Plasma		-2.38717	0.000583271	hsa_circ_chr20_409134_409233_F	RBCK1_ENST00000382214	Plasma
1.90893	0.000429945	hsa_circ_chr10_89268092_89272978_F	MINPP1_ENST00000371996	Plasma		-2.41067	0.0152002	hsa_circ_chr19_17273159_17273276_F	MYO9B_ENST00000595618	Plasma
1.90769	0.000240601	hsa_circ_chr2_24521533_24526731_R	ITSN2_ENST00000361999	Plasma		-2.41483	0.0176747	hsa_circ_chr12_54115250_54115399_R	CALCOCO1_ENST00000430117	Plasma
1.90742	3.61415e-07	hsa_circ_chr3_69267472_69273841_R	FRMD4B_ENST00000398540	Plasma		-2.46189	0.000395896	hsa_circ_chr11_985434_986953_F	AP2A2_ENST00000448903	Plasma
1.90676	0.000448111	hsa_circ_chr14_50262508_50281575_R	NEMF_ENST00000298310	Plasma		-2.46508	0.0379034	hsa_circ_chr17_1370773_1370871_R	MYO1C_ENST00000359786	Plasma
1.90565	0.00154724	hsa_circ_chr11_2017308_2017421_R	H19_ENST00000411861	Plasma		-2.46773	0.00916518	hsa_circ_chr4_74903899_74904006_R	CXCL3_ENST00000296026	Plasma
1.90516	6.99634e-05	hsa_circ_chr5_61846193_61887499_F	IPO11_ENST00000325324	Plasma		-2.49484	0.0404773	hsa_circ_chr17_73228945_73229063_F	NUP85_ENST00000245544	Plasma
1.90505	0.00121401	hsa_circ_chr11_11924261_11924889_F	USP47_ENST00000339865	Plasma		-2.50397	0.00951192	hsa_circ_chr19_3192467_3196275_F	NCLN_ENST00000590671	Plasma
1.90494	0.000777884	hsa_circ_chr6_119611847_119628157_R	MAN1A1_ENST00000368468	Plasma		-2.51054	0.00320946	hsa_circ_chr20_62707877_62707999_R	RGS19_ENST00000395042	Plasma
1.9049	5.35636e-05	hsa_circ_chr8_38879161_38899636_F	ADAM9_ENST00000487273	Plasma		-2.52513	0.0253932	hsa_circ_chr19_11221327_11221447_F	LDLR_ENST00000558518	Plasma
1.90489	8.1781e-05	hsa_circ_chr2_201724402_201726585_R	CLK1_ENST00000321356	Plasma		-2.52595	0.00102941	hsa_circ_chr17_40872290_40872467_R	EZH1_ENST00000428826	Plasma
1.90429	0.0340217	hsa_circ_chr7_74474399_74474581_R	WBSCR16_ENST00000503250	Plasma		-2.53464	0.016714	hsa_circ_chr22_45970390_45972988_F	FBLN1_ENST00000327858	Plasma
1.90428	0.0244524	hsa_circ_chr7_102462486_102473421_R	FBXL13_ENST00000393772	Plasma		-2.57359	0.0483298	hsa_circ_chr22_50722560_50722642_R	PLXNB2_ENST00000359337	Plasma
1.90212	0.000906235	hsa_circ_chr3_154018382_154022957_R	DHX36_ENST00000496811	Plasma		-2.58753	0.00549326	hsa_circ_chr22_38469006_38469099_F	PICK1_ENST00000404072	Plasma
1.90209	0.000325449	hsa_circ_chr1_186880379_186880521_F	PLA2G4A_ENST00000367466	Plasma		-2.62777	0.00417288	hsa_circ_chr19_35749847_35749967_F	LSR_ENST00000597933	Plasma
1.90084	0.000632191	hsa_circ_chr9_79834869_79842401_F	VPS13A_ENST00000376634	Plasma		-2.6404	0.0194506	hsa_circ_chr11_120310837_120310930_F	ARHGEF12_ENST00000397843	Plasma
1.90056	0.00158434	hsa_circ_chr22_38028002_38028522_F	GGA1_ENST00000343632	Plasma		-2.64163	0.0162486	hsa_circ_chr17_41456490_41456630_R	LINC00910_ENST00000341011	Plasma
1.89934	9.60202e-06	hsa_circ_chr4_110864409_110866431_F	EGF_ENST00000509793	Plasma		-2.65395	0.000417915	hsa_circ_chr2_234054807_234054888_F	INPP5D_ENST00000359570	Plasma
1.89892	0.000388719	hsa_circ_chr4_102750964_102839346_F	BANK1_ENST00000504592	Plasma		-2.6618	0.000410324	hsa_circ_chr21_44106301_44108104_F	PDE9A_ENST00000472401	Plasma
1.8976	0.00594271	hsa_circ_chr12_118671478_118671570_R	TAOK3_ENST00000419821	Plasma		-2.68623	0.000400353	hsa_circ_chr17_17769609_17769733_R	TOM1L2_ENST00000581396	Plasma
1.89749	0.0363866	hsa_circ_chr1_239795523_239841588_F	CHRM3_ENST00000468573	Plasma		-2.71993	0.0100552	hsa_circ_chr10_99200927_99201016_R	EXOSC1_ENST00000370902	Plasma
1.89693	0.00958694	hsa_circ_chr3_194877177_194877310_R	XXYLT1_ENST00000310380	Plasma		-2.7214	0.0105202	hsa_circ_chr19_48832608_48832749_F	EMP3_ENST00000270221	Plasma
1.89596	0.000190828	hsa_circ_chr1_76200475_76211599_F	ACADM_ENST00000370841	Plasma		-2.75072	7.3207e-05	hsa_circ_chr20_39792560_39792646_F	PLCG1_ENST00000244007	Plasma
1.89279	6.73903e-06	hsa_circ_chr14_24771312_24771415_F	NOP9_ENST00000267425	Plasma		-2.76801	0.000354184	hsa_circ_chr4_74903897_74904006_R	CXCL3_ENST00000296026	Plasma
[truncated: 900 more rows]
