# Supplementary material for: Systematic Identification of circRNAs in Alzheimer’s Disease
Source: Genes (Basel). 2021 Aug 18;12(8):1258. doi: 10.3390/genes12081258 (PMC8391980; doi:10.3390/genes12081258)
Supplement: Supplementary file 1 [file genes-12-01258-s001.zip › Cochran et al., revised Supplementary Table S2.xlsx]

## Sheet: Table S2
PRJNA574438					GSE161199
Fold Change	p-value	circRNA Name (chr position)	Tracking Name		Fold Change	p-value	circRNA Name (chr position)	Tracking Name
4.13756	7.35087e-05	hsa_circ_chr1_117944807_117948267_F	MAN1A2_ENST00000356554		4.01115	0.0257541	hsa_circ_chr17_28011580_28022541_R	SSH2_ENST00000269033
2.38933	0.00207539	hsa_circ_chr9_15225914_15226010_R	TTC39B_ENST00000512701		3.5709	0.0355291	hsa_circ_chr2_215632205_215661841_R	BARD1_ENST00000260947
2.2606	0.00657127	hsa_circ_chr13_77750631_77750763_R	MYCBP2_ENST00000544440		3.28172	0.045306	hsa_circ_chr7_5941287_5951553_F	CCZ1_ENST00000325974
2.07578	3.25512e-05	hsa_circ_chr4_39905659_39927553_R	PDS5A_ENST00000303538		3.28172	0.045306	hsa_circ_chr1_179955303_179966310_F	CEP350_ENST00000367607
2.07316	0.000813528	hsa_circ_chr4_42583637_42583749_R	ATP8A1_ENST00000381668
1.98329	3.66556e-05	hsa_circ_chr15_66034052_66053776_R	DENND4A_ENST00000443035
1.93056	0.0145974	hsa_circ_chr16_19659105_19659204_F	C16orf62_ENST00000438132
1.92875	0.000256741	hsa_circ_chr6_76376427_76380436_F	SENP6_ENST00000370010
1.92712	0.0002969	hsa_circ_chr15_66015185_66015286_R	DENND4A_ENST00000443035
1.89143	0.000182785	hsa_circ_chr8_141753328_141771361_R	PTK2_ENST00000522684
1.88787	0.000327887	hsa_circ_chr15_65988703_65988835_R	DENND4A_ENST00000443035
1.8647	0.000736431	hsa_circ_chr2_61726847_61729445_R	XPO1_ENST00000401558
1.84698	8.72547e-05	hsa_circ_chr17_27778472_27829741_F	TAOK1_ENST00000261716
1.81069	0.000804168	hsa_circ_chr18_18572791_18595440_R	ROCK1_ENST00000399799
1.80535	2.11189e-05	hsa_circ_chr10_11971863_11978711_R	UPF2_ENST00000356352
1.79361	0.000154143	hsa_circ_chr9_125758319_125777915_F	RABGAP1_ENST00000456584
1.77181	0.00188914	hsa_circ_chr3_47734730_47770584_R	SMARCC1_ENST00000254480
1.77012	0.000365718	hsa_circ_chr4_39903966_39911958_R	PDS5A_ENST00000303538
1.76371	1.71617e-05	hsa_circ_chr4_42576635_42588493_R	ATP8A1_ENST00000381668
1.75185	0.00197029	hsa_circ_chr4_54265896_54266006_F	FIP1L1_ENST00000337488
1.72009	0.00545854	hsa_circ_chr8_38146004_38147023_R	WHSC1L1_ENST00000317025
1.71336	6.77478e-05	hsa_circ_chr5_142416760_142421455_F	ARHGAP26_ENST00000274498
1.67426	0.00719292	hsa_circ_chr8_141753328_141774389_R	PTK2_ENST00000522684
1.67286	0.0214045	hsa_circ_chr3_33704936_33738425_R	CLASP2_ENST00000468888
1.67159	0.00233458	hsa_circ_chr1_236979748_236979843_F	MTR_ENST00000366577
1.66234	0.00198375	hsa_circ_chr4_39874605_39878773_R	PDS5A_ENST00000303538
1.65645	0.00286607	hsa_circ_chr18_18629052_18629841_R	ROCK1_ENST00000399799
1.65526	2.9533e-05	hsa_circ_chr4_54245239_54294350_F	FIP1L1_ENST00000337488
1.63844	1.00255e-06	hsa_circ_chr4_54249939_54292132_F	FIP1L1_ENST00000337488
1.62941	0.000992613	hsa_circ_chr10_12039670_12042008_R	UPF2_ENST00000356352
1.62774	0.000120117	hsa_circ_chr4_42553214_42581995_R	ATP8A1_ENST00000381668
1.62008	9.85793e-05	hsa_circ_chr13_77779390_77780960_R	MYCBP2_ENST00000544440
1.62003	0.00632304	hsa_circ_chr10_11973639_11994248_R	UPF2_ENST00000356352
1.61768	0.00123627	hsa_circ_chr3_56173536_56207548_R	ERC2_ENST00000288221
1.61221	0.00688993	hsa_circ_chr8_141745349_141749206_R	PTK2_ENST00000522684
1.61215	0.00339506	hsa_circ_chr7_5944724_5949747_F	CCZ1_ENST00000325974
1.60636	0.00702142	hsa_circ_chr18_21860805_21957499_R	OSBPL1A_ENST00000319481
1.60146	0.0345695	hsa_circ_chr7_5949665_5958531_F	CCZ1_ENST00000325974
1.58724	0.00449976	hsa_circ_chr9_20926299_20933102_F	FOCAD_ENST00000380249
1.5763	0.0368897	hsa_circ_chr4_54245239_54257306_F	FIP1L1_ENST00000337488
1.5733	0.0174991	hsa_circ_chr5_167920898_167921655_F	RARS_ENST00000231572
1.57298	0.000330174	hsa_circ_chr17_27804678_27818883_F	TAOK1_ENST00000261716
1.57255	0.00176692	hsa_circ_chr12_14613428_14619524_F	ATF7IP_ENST00000537653
1.56682	0.000182668	hsa_circ_chr11_120328429_120343836_F	ARHGEF12_ENST00000397843
1.56116	0.00492319	hsa_circ_chr9_125772632_125777915_F	RABGAP1_ENST00000456584
1.55995	8.70627e-05	hsa_circ_chr13_77732071_77732244_R	MYCBP2_ENST00000544440
1.55458	0.00272496	hsa_circ_chr2_102487955_102488147_F	MAP4K4_ENST00000425019
1.5471	0.00264062	hsa_circ_chr1_193094241_193094347_F	CDC73_ENST00000367435
1.54667	0.00372676	hsa_circ_chr18_39609288_39629569_F	PIK3C3_ENST00000262039
1.54551	0.000378297	hsa_circ_chr18_39593405_39629569_F	PIK3C3_ENST00000262039
1.54407	0.000324027	hsa_circ_chr8_25257426_25258582_F	DOCK5_ENST00000276440
1.54314	0.00277693	hsa_circ_chr1_10318550_10332364_F	KIF1B_ENST00000377093
1.54238	0.000136296	hsa_circ_chr6_76331247_76333676_F	SENP6_ENST00000370010
1.53938	9.19039e-09	hsa_circ_chr15_52876941_52885933_R	FAM214A_ENST00000261844
1.53862	0.00250232	hsa_circ_chr17_27837881_27844674_F	TAOK1_ENST00000261716
1.538	0.00227002	hsa_circ_chr3_196778447_196778539_R	DLG1_ENST00000314062
1.52854	0.0027706	hsa_circ_chr4_143191815_143383879_R	INPP4B_ENST00000513000
1.52808	0.0361662	hsa_circ_chr14_67490349_67525503_F	GPHN_ENST00000315266
1.52807	0.000502624	hsa_circ_chr17_27807385_27835150_F	TAOK1_ENST00000261716
1.5268	0.00111539	hsa_circ_chr18_39595439_39613921_F	PIK3C3_ENST00000262039
1.52058	0.00355336	hsa_circ_chr18_18548732_18559965_R	ROCK1_ENST00000399799
1.51706	0.000650322	hsa_circ_chr10_123549683_123683844_R	ATE1_ENST00000369043
1.51608	5.76534e-06	hsa_circ_chr17_27844470_27849537_F	TAOK1_ENST00000261716
1.50767	0.000763969	hsa_circ_chr18_18546877_18562793_R	ROCK1_ENST00000399799
1.50574	0.0272429	hsa_circ_chr11_86267594_86270865_R	ME3_ENST00000393324
1.50556	0.000232787	hsa_circ_chr15_43733723_43762264_R	TP53BP1_ENST00000263801
1.50541	0.000477016	hsa_circ_chr8_42780699_42814457_F	HOOK3_ENST00000307602
-1.56352	0.000123263	hsa_circ_chr5_80390114_80422982_F	RASGRF2_ENST00000265080
-1.60964	0.0337817	hsa_circ_chr17_58756813_58824640_F	BCAS3_ENST00000589222
-1.61793	0.00806009	hsa_circ_chr3_196792578_196796131_R	DLG1_ENST00000314062
-1.65919	0.00958665	hsa_circ_chr10_103558598_103563776_R	MGEA5_ENST00000439817
-1.68921	0.00604754	hsa_circ_chr12_90003713_90029028_R	ATP2B1_ENST00000261173
-1.69226	0.00182379	hsa_circ_chr5_94224583_94353188_R	MCTP1_ENST00000515393
-1.72917	0.0120014	hsa_circ_chr8_42852692_42863072_F	HOOK3_ENST00000307602
-1.72953	0.00076	hsa_circ_chr9_88650282_88655783_R	GOLM1_ENST00000388712
-1.8019	0.000987607	hsa_circ_chr1_48917223_48918803_R	SPATA6_ENST00000371847
-1.85456	0.0410013	hsa_circ_chr2_120567412_120567567_F	PTPN4_ENST00000263708
-1.93102	0.0136057	hsa_circ_chr4_42069101_42069209_F	SLC30A9_ENST00000264451
-2.6404	0.0194506	hsa_circ_chr11_120310837_120310930_F	ARHGEF12_ENST00000397843
