# Supplementary material for: Systematic Identification of circRNAs in Alzheimer’s Disease
Source: Genes (Basel). 2021 Aug 18;12(8):1258. doi: 10.3390/genes12081258 (PMC8391980; doi:10.3390/genes12081258)
Supplement: Supplementary file 1 [file genes-12-01258-s001.zip › Cochran et al., revised Supplementary Table S3.xlsx]

## Sheet: Sheet1
Fold Change	p-value	circRNA Name (chr position)	Tracking Name
7.38188	1.50052e-06	hsa_circ_chr19_18258252_18258434_F	MAST3_ENST00000262811
4.56302	4.34673e-05	hsa_circ_chr1_21329205_21437876_R	EIF4G3_ENST00000356916
4.13756	0.00631476	hsa_circ_chr1_117944807_117948267_F	MAN1A2_ENST00000356554
3.15774	7.35087e-05	hsa_circ_chr19_10270444_10270517_R	DNMT1_ENST00000592705
3.04049	0.00878123	hsa_circ_chr10_134591174_134591286_F	INPP5A_ENST00000368594
2.91276	0.00934998	hsa_circ_chr19_5700799_5700938_R	LONP1_ENST00000587552
2.82142	0.0103508	hsa_circ_chr1_21562342_21562420_R	ECE1_ENST00000415912
2.70521	0.0257541	hsa_circ_chr7_938586_938669_R	ADAP1_ENST00000265846
2.67244	0.0172563	hsa_circ_chr4_88099628_88116842_R	KLHL8_ENST00000273963
2.61798	0.0184243	hsa_circ_chr16_11118677_11118778_F	CLEC16A_ENST00000409790
2.5778	0.0211999	hsa_circ_chr13_113669076_113669160_F	MCF2L_ENST00000375608
2.54736	0.0355124	hsa_circ_chr7_72242426_72242544_R	TYW1B_ENST00000438125
2.49308	0.0355208	hsa_circ_chr3_151148086_151148168_F	MED12L_ENST00000474524
2.49245	0.0355291	hsa_circ_chr9_128510828_128510902_F	PBX3_ENST00000342287
2.47292	0.0384303	hsa_circ_chr10_88220155_88220253_R	WAPAL_ENST00000298767
2.43775	0.0388166	hsa_circ_chr16_89611055_89611180_F	SPG7_ENST00000268704
2.38933	0.0409652	hsa_circ_chr9_15225914_15226010_R	TTC39B_ENST00000512701
2.38052	0.0409652	hsa_circ_chr3_125295032_125295209_R	OSBPL11_ENST00000296220
2.30982	0.0409652	hsa_circ_chr8_71510368_71510490_R	TRAM1_ENST00000521425
2.28725	0.040976	hsa_circ_chr16_89799709_89800446_F	ZNF276_ENST00000446326
2.2606	0.0424119	hsa_circ_chr13_77750631_77750763_R	MYCBP2_ENST00000544440
2.2269	0.0424233	hsa_circ_chr17_30320260_30322781_F	SUZ12_ENST00000322652
2.22158	0.0471178	hsa_circ_chr7_77522924_77531237_F	PHTF2_ENST00000422959
2.21818	0.0471178	hsa_circ_chr17_16052764_16062187_R	NCOR1_ENST00000268712
2.21116	0.045306	hsa_circ_chr6_42210985_42214282_R	TRERF1_ENST00000372917
2.20388	0.045306	hsa_circ_chr1_145811341_145818826_R	GPR89A_ENST00000313835
2.20086	0.045306	hsa_circ_chr9_134062675_134064518_F	NUP214_ENST00000359428
2.18408	0.0453185	hsa_circ_chr4_148830882_148834290_F	ARHGAP10_ENST00000336498
2.17367	0.0453309	hsa_circ_chr11_3735047_3740780_R	NUP98_ENST00000324932
2.16395	0.0453309	hsa_circ_chr9_88292350_88296250_R	AGTPBP1_ENST00000337006
2.15873	0.0493516	hsa_circ_chr7_72925065_72925182_R	BAZ1B_ENST00000339594
2.14496	1.35122e-05	hsa_circ_chr7_72907129_72907251_R	BAZ1B_ENST00000339594
2.13307	0.00012337	hsa_circ_chr1_233372590_233372726_R	PCNXL2_ENST00000258229
2.12818	0.000429089	hsa_circ_chr9_134357112_134357195_F	PRRC2B_ENST00000405995
2.12709	1.41636e-05	hsa_circ_chr15_50929618_50935750_R	TRPM7_ENST00000560955
2.11294	0.000112697	hsa_circ_chr4_148743877_148787967_F	ARHGAP10_ENST00000336498
2.11217	2.05258e-05	hsa_circ_chr17_80863811_80867183_F	TBCD_ENST00000355528
2.09235	1.97193e-05	hsa_circ_chr14_93178003_93178093_R	LGMN_ENST00000555699
2.08132	0.00636696	hsa_circ_chr18_76886266_76903860_F	ATP9B_ENST00000586366
2.07578	4.87754e-06	hsa_circ_chr4_39905659_39927553_R	PDS5A_ENST00000303538
2.07316	3.03329e-05	hsa_circ_chr4_42583637_42583749_R	ATP8A1_ENST00000381668
2.06794	9.74111e-05	hsa_circ_chr5_127483313_127488497_F	SLC12A2_ENST00000262461
2.06368	3.08147e-09	hsa_circ_chr1_235335932_235336079_R	ARID4B_ENST00000474953
2.04396	0.00376685	hsa_circ_chr15_86212952_86225443_F	AKAP13_ENST00000559362
2.04068	0.00207539	hsa_circ_chr16_21623965_21624156_F	METTL9_ENST00000567404
2.03268	0.00449521	hsa_circ_chr2_99291497_99294934_R	MGAT4A_ENST00000264968
2.03103	0.00862065	hsa_circ_chr7_1513201_1513329_R	INTS1_ENST00000404767
2.02585	0.000923096	hsa_circ_chr7_128630014_128633968_R	TNPO3_ENST00000393245
2.0253	0.00657127	hsa_circ_chr19_6750522_6750644_F	TRIP10_ENST00000600428
2.01465	1.66865e-07	hsa_circ_chr13_21172789_21190018_F	IFT88_ENST00000382778
2.0105	1.28822e-05	hsa_circ_chr17_33430373_33430472_R	RAD51L3-RFFL_ENST00000593039
1.99013	1.69008e-10	hsa_circ_chrX_67738611_67742759_F	YIPF6_ENST00000462683
1.98329	0.00100339	hsa_circ_chr15_66034052_66053776_R	DENND4A_ENST00000443035
1.98264	3.78216e-06	hsa_circ_chr9_5064882_5081861_F	JAK2_ENST00000539801
1.98105	7.38096e-05	hsa_circ_chr7_74556909_74558472_F	GTF2IRD2B_ENST00000356115
1.97038	0.000153234	hsa_circ_chr10_20432223_20508031_F	PLXDC2_ENST00000377242
1.96668	7.74836e-05	hsa_circ_chr1_12057353_12057478_F	MFN2_ENST00000444836
1.96394	7.86177e-05	hsa_circ_chr10_134540324_134579350_F	INPP5A_ENST00000368594
1.96194	1.10546e-05	hsa_circ_chr6_109977958_109993370_R	AK9_ENST00000424296
1.95999	8.99232e-05	hsa_circ_chr19_10270693_10273424_R	DNMT1_ENST00000592705
1.94242	0.011698	hsa_circ_chr17_58275620_58275805_R	USP32_ENST00000300896
1.93986	0.0047853	hsa_circ_chr2_114691855_114699936_F	ACTR3_ENST00000263238
1.93764	0.002679	hsa_circ_chr6_42561928_42574389_F	UBR2_ENST00000372903
1.93397	0.00588482	hsa_circ_chr1_100889777_100908552_F	CDC14A_ENST00000542213
1.93056	0.00617146	hsa_circ_chr16_19659105_19659204_F	C16orf62_ENST00000438132
1.93025	0.0283212	hsa_circ_chr3_37048481_37048554_F	MLH1_ENST00000231790
1.92875	0.000174176	hsa_circ_chr6_76376427_76380436_F	SENP6_ENST00000370010
1.92712	3.25512e-05	hsa_circ_chr15_66015185_66015286_R	DENND4A_ENST00000443035
1.92274	0.000813528	hsa_circ_chr5_37187515_37187944_R	C5orf42_ENST00000508244
1.92224	4.67063e-05	hsa_circ_chr6_17825998_17834302_R	KIF13A_ENST00000378814
1.91073	0.000667328	hsa_circ_chr10_61802429_61815794_R	ANK3_ENST00000280772
1.91051	0.00174083	hsa_circ_chr9_94817686_94830380_R	SPTLC1_ENST00000262554
1.90988	9.02792e-06	hsa_circ_chr7_91855033_91871451_R	KRIT1_ENST00000394507
1.90921	0.00124631	hsa_circ_chr15_76957993_76958130_R	SCAPER_ENST00000538941
1.90769	0.0422511	hsa_circ_chr2_24521533_24526731_R	ITSN2_ENST00000361999
1.90676	0.000360168	hsa_circ_chr14_50262508_50281575_R	NEMF_ENST00000298310
1.9049	0.000103865	hsa_circ_chr8_38879161_38899636_F	ADAM9_ENST00000487273
1.90084	2.40823e-06	hsa_circ_chr9_79834869_79842401_F	VPS13A_ENST00000376634
1.89934	0.0381338	hsa_circ_chr4_110864409_110866431_F	EGF_ENST00000509793
1.8976	0.00039918	hsa_circ_chr12_118671478_118671570_R	TAOK3_ENST00000419821
1.89596	3.66556e-05	hsa_circ_chr1_76200475_76211599_F	ACADM_ENST00000370841
1.89143	1.59413e-05	hsa_circ_chr8_141753328_141771361_R	PTK2_ENST00000522684
1.89091	1.94826e-05	hsa_circ_chr7_24718749_24720139_F	MPP6_ENST00000222644
1.88949	7.70218e-05	hsa_circ_chr1_212515529_212519275_F	PPP2R5A_ENST00000261461
1.8892	0.00110478	hsa_circ_chr4_110901127_110902131_F	EGF_ENST00000509793
1.88877	4.91704e-05	hsa_circ_chr1_109427896_109428200_F	GPSM2_ENST00000406462
1.88787	0.00268103	hsa_circ_chr15_65988703_65988835_R	DENND4A_ENST00000443035
1.88739	5.88113e-05	hsa_circ_chr11_73431890_73441868_R	RAB6A_ENST00000310653
1.88555	0.00259104	hsa_circ_chr21_40596333_40610499_R	BRWD1_ENST00000333229
1.88345	2.16661e-05	hsa_circ_chr3_138407716_138426131_R	PIK3CB_ENST00000477593
1.88185	0.00117715	hsa_circ_chr1_144873876_144874029_R	PDE4DIP_ENST00000313382
1.88045	0.00145502	hsa_circ_chr12_122218988_122219098_R	RHOF_ENST00000267205
1.88013	0.0145974	hsa_circ_chr1_155747412_155747611_R	GON4L_ENST00000437809
1.87889	0.000157818	hsa_circ_chr13_74339074_74569190_R	KLF12_ENST00000377666
1.87775	0.000256741	hsa_circ_chr19_10277273_10277361_R	DNMT1_ENST00000592705
1.87633	0.0002969	hsa_circ_chr9_37768072_37776402_F	TRMT10B_ENST00000377753
1.87625	0.000708494	hsa_circ_chr5_38964893_38964994_R	RICTOR_ENST00000357387
1.87058	3.12972e-05	hsa_circ_chr13_51517456_51519668_F	RNASEH2B_ENST00000336617
1.86941	9.48699e-05	hsa_circ_chr9_88233897_88272558_R	AGTPBP1_ENST00000337006
1.8647	5.16608e-06	hsa_circ_chr2_61726847_61729445_R	XPO1_ENST00000401558
1.86454	7.54578e-06	hsa_circ_chr7_65439281_65440058_R	GUSB_ENST00000304895
1.86109	0.000386602	hsa_circ_chr1_63282245_63307218_F	ATG4C_ENST00000317868
1.85916	0.000240601	hsa_circ_chr1_147408740_147416212_F	GPR89B_ENST00000314163
1.85762	0.000448111	hsa_circ_chr14_67736417_67736500_F	MPP5_ENST00000261681
1.85147	5.35636e-05	hsa_circ_chr13_21436855_21442840_R	XPO4_ENST00000400602
1.85104	0.000632191	hsa_circ_chr6_17675459_17676001_R	NUP153_ENST00000262077
1.84698	9.60202e-06	hsa_circ_chr17_27778472_27829741_F	TAOK1_ENST00000261716
1.84099	0.00594271	hsa_circ_chr7_102462486_102462650_R	FBXL13_ENST00000379306
1.83689	0.000190828	hsa_circ_chr3_138409841_138417937_R	PIK3CB_ENST00000477593
1.83519	0.000182785	hsa_circ_chr7_1528979_1532742_R	INTS1_ENST00000404767
1.8337	0.00745197	hsa_circ_chr6_86243316_86251761_R	SNX14_ENST00000346348
1.83312	0.000194914	hsa_circ_chr11_102987298_102992225_F	DYNC2H1_ENST00000375735
1.83039	0.00721333	hsa_circ_chrX_67412760_67518938_R	OPHN1_ENST00000355520
1.82876	0.0023462	hsa_circ_chr5_36117836_36143508_R	LMBRD2_ENST00000296603
1.82579	0.000327887	hsa_circ_chr3_197597030_197597149_F	LRCH3_ENST00000438796
1.82261	0.00203059	hsa_circ_chr13_33252971_33253066_F	PDS5B_ENST00000315596
1.81548	0.000819706	hsa_circ_chr11_46776437_46780593_R	CKAP5_ENST00000529230
1.81541	7.26455e-06	hsa_circ_chr9_88257741_88275888_R	AGTPBP1_ENST00000376083
1.81363	0.0262949	hsa_circ_chr1_15873261_15873366_F	DNAJC16_ENST00000375838
1.81236	0.00214135	hsa_circ_chr14_31844021_31856581_R	HEATR5A_ENST00000439727
1.81221	0.000173058	hsa_circ_chrX_122820397_122837355_R	THOC2_ENST00000245838
1.81166	9.19468e-05	hsa_circ_chr15_62164187_62167150_R	VPS13C_ENST00000249837
1.81151	0.0214442	hsa_circ_chr5_118440874_118456834_F	DMXL1_ENST00000503802
1.81069	0.000116822	hsa_circ_chr18_18572791_18595440_R	ROCK1_ENST00000399799
1.80961	0.00784184	hsa_circ_chr14_50298016_50301167_R	NEMF_ENST00000298310
1.80571	0.00734553	hsa_circ_chr2_98475766_98525161_R	TMEM131_ENST00000186436
1.80535	0.00293808	hsa_circ_chr10_11971863_11978711_R	UPF2_ENST00000356352
1.8037	0.000736431	hsa_circ_chr7_131113791_131113904_F	MKLN1_ENST00000421797
1.80128	0.00160018	hsa_circ_chr17_80847543_80851508_F	TBCD_ENST00000355528
1.80114	4.84277e-05	hsa_circ_chr5_109117096_109159538_F	MAN2A1_ENST00000261483
1.79711	8.75023e-06	hsa_circ_chr14_50269170_50301167_R	NEMF_ENST00000298310
1.79361	0.00168185	hsa_circ_chr9_125758319_125777915_F	RABGAP1_ENST00000456584
1.78638	0.00113261	hsa_circ_chr2_183841620_183888644_R	NCKAP1_ENST00000361354
1.78515	4.07791e-05	hsa_circ_chr13_61041371_61060082_F	TDRD3_ENST00000196169
1.78315	8.72547e-05	hsa_circ_chr2_202430451_202440049_R	ALS2CR11_ENST00000286195
1.77745	0.0185079	hsa_circ_chr10_88220155_88227263_R	WAPAL_ENST00000298767
1.77317	4.52356e-05	hsa_circ_chr20_35696388_35696589_R	RBL1_ENST00000373664
1.77181	0.0038348	hsa_circ_chr3_47734730_47770584_R	SMARCC1_ENST00000254480
1.77073	0.000246876	hsa_circ_chr10_93579026_93596755_F	TNKS2_ENST00000371627
1.77073	0.00173025	hsa_circ_chr6_118791699_118805021_R	CEP85L_ENST00000368491
1.77012	0.000849948	hsa_circ_chr4_39903966_39911958_R	PDS5A_ENST00000303538
1.76873	0.000107706	hsa_circ_chr12_32884787_32895682_F	DNM1L_ENST00000452533
1.76704	0.000113964	hsa_circ_chr14_45481177_45496677_F	FAM179B_ENST00000361577
1.76698	0.00175239	hsa_circ_chr13_96485180_96511929_R	UGGT2_ENST00000376747
1.76576	0.00175712	hsa_circ_chr4_1206700_1206818_R	CTBP1_ENST00000382952
1.76371	0.00270624	hsa_circ_chr4_42576635_42588493_R	ATP8A1_ENST00000381668
1.75884	0.00773842	hsa_circ_chr22_31998197_32000931_F	SFI1_ENST00000414585
1.75512	0.000485875	hsa_circ_chr1_55197158_55199383_F	MROH7-TTC4_ENST00000606515
1.7536	0.00163658	hsa_circ_chr1_62905469_62908990_F	USP1_ENST00000371146
1.75185	0.000179948	hsa_circ_chr4_54265896_54266006_F	FIP1L1_ENST00000337488
1.7514	0.000226449	hsa_circ_chr11_103151076_103158334_F	DYNC2H1_ENST00000375735
1.75007	0.000804168	hsa_circ_chr5_86627164_86642541_F	RASA1_ENST00000274376
1.74913	2.0048e-06	hsa_circ_chr12_45168529_45173805_R	NELL2_ENST00000395487
1.74887	0.000295441	hsa_circ_chr15_59189313_59209198_R	SLTM_ENST00000380516
1.74043	2.11189e-05	hsa_circ_chr2_32431954_32434630_F	SLC30A6_ENST00000538303
1.73933	0.00583231	hsa_circ_chr2_173429230_173429801_F	PDK1_ENST00000543905
1.73913	0.0255885	hsa_circ_chr3_119582265_119582452_R	GSK3B_ENST00000264235
1.73797	0.00072063	hsa_circ_chr20_47614729_47615042_F	ARFGEF2_ENST00000371917
1.72632	0.00513607	hsa_circ_chr20_476362_485873_R	CSNK2A1_ENST00000400227
1.72505	0.000154143	hsa_circ_chr10_104459129_104465246_R	ARL3_ENST00000260746
1.7232	6.92752e-05	hsa_circ_chr1_197586788_197621445_R	DENND1B_ENST00000294737
1.72009	0.00113555	hsa_circ_chr8_38146004_38147023_R	WHSC1L1_ENST00000317025
1.71803	0.00921147	hsa_circ_chr7_24663284_24689383_F	MPP6_ENST00000222644
1.71781	0.00329499	hsa_circ_chr2_204281630_204291992_F	ABI2_ENST00000464761
1.7172	0.000316855	hsa_circ_chrX_31697491_31697703_R	DMD_ENST00000358062
1.71516	0.00188914	hsa_circ_chr2_225422375_225422573_R	CUL3_ENST00000264414
1.7148	5.17533e-05	hsa_circ_chr2_70076783_70088479_F	GMCL1_ENST00000282570
1.71477	0.00338932	hsa_circ_chr11_108061186_108062917_R	NPAT_ENST00000278612
1.71336	0.000365718	hsa_circ_chr5_142416760_142421455_F	ARHGAP26_ENST00000274498
1.71294	0.0015597	hsa_circ_chr2_114697535_114699936_F	ACTR3_ENST00000263238
1.70941	0.000450792	hsa_circ_chr3_138224136_138248304_R	CEP70_ENST00000264982
1.70822	0.00288076	hsa_circ_chr10_32740519_32742364_F	CCDC7_ENST00000476558
1.70709	0.0224321	hsa_circ_chr13_33232375_33253066_F	PDS5B_ENST00000315596
1.70243	1.71617e-05	hsa_circ_chr2_203806582_203818857_F	CARF_ENST00000402905
1.70228	8.07498e-05	hsa_circ_chr1_67337052_67371058_R	WDR78_ENST00000371026
1.70115	0.00174426	hsa_circ_chr22_43218275_43223005_R	ARFGAP3_ENST00000263245
1.69698	0.00111123	hsa_circ_chr20_33057852_33092208_F	ITCH_ENST00000374864
1.69626	0.00197029	hsa_circ_chr1_161748033_161762117_F	ATF6_ENST00000367942
1.69558	0.00296286	hsa_circ_chr3_33434054_33467233_R	UBP1_ENST00000283629
1.69442	0.000132195	hsa_circ_chr14_92482039_92484094_R	TRIP11_ENST00000267622
1.69359	0.0014974	hsa_circ_chr21_40581920_40590586_R	BRWD1_ENST00000333229
1.69261	0.000674903	hsa_circ_chr6_144095195_144095352_F	PHACTR2_ENST00000367584
1.69165	0.00229337	hsa_circ_chr5_55251852_55256389_R	IL6ST_ENST00000381298
1.69115	5.68824e-05	hsa_circ_chr9_36065573_36066867_F	RECK_ENST00000475774
1.69026	0.00156379	hsa_circ_chr12_131291526_131297576_R	STX2_ENST00000261653
1.6889	0.000308401	hsa_circ_chr9_26907831_26913945_R	PLAA_ENST00000397292
1.68851	0.000152909	hsa_circ_chr5_31483660_31486669_R	DROSHA_ENST00000511367
1.68842	0.000656187	hsa_circ_chr9_86590661_86591909_R	HNRNPK_ENST00000376281
1.68788	0.000316366	hsa_circ_chr3_28520304_28533664_F	ZCWPW2_ENST00000383768
1.68752	0.00545854	hsa_circ_chr17_57951899_57968402_R	TUBD1_ENST00000325752
1.68735	0.00158813	hsa_circ_chr4_129964549_129965206_R	SCLT1_ENST00000281142
1.68734	5.70479e-06	hsa_circ_chr12_100491142_100492319_R	UHRF1BP1L_ENST00000279907
1.68646	0.0340815	hsa_circ_chr11_45991365_46001517_R	PHF21A_ENST00000257821
1.68613	3.61609e-05	hsa_circ_chr11_134080163_134080348_R	NCAPD3_ENST00000534532
1.686	0.00286334	hsa_circ_chr2_183850898_183853914_R	NCKAP1_ENST00000361354
1.68495	0.000522647	hsa_circ_chr5_76330242_76332545_F	AGGF1_ENST00000312916
1.68173	6.77478e-05	hsa_circ_chr9_86590658_86591909_R	HNRNPK_ENST00000376281
1.68106	9.72619e-10	hsa_circ_chr4_151604702_151729550_R	LRBA_ENST00000535741
1.68043	0.00166865	hsa_circ_chr14_81223235_81244390_R	CEP128_ENST00000554502
1.67426	0.000392708	hsa_circ_chr8_141753328_141774389_R	PTK2_ENST00000522684
1.67306	0.000417338	hsa_circ_chr11_10825683_10825750_R	EIF4G2_ENST00000526148
1.67286	0.00211785	hsa_circ_chr3_33704936_33738425_R	CLASP2_ENST00000468888
1.67218	0.000676724	hsa_circ_chr8_18490122_18490316_R	PSD3_ENST00000327040
1.67159	0.00198965	hsa_circ_chr1_236979748_236979843_F	MTR_ENST00000366577
1.67091	3.8537e-05	hsa_circ_chr17_61829299_61830159_R	CCDC47_ENST00000225726
1.67001	0.000276186	hsa_circ_chr11_111916586_111922073_F	DLAT_ENST00000280346
1.66748	0.00157557	hsa_circ_chr2_55589443_55602019_R	CCDC88A_ENST00000336838
1.66386	0.00222695	hsa_circ_chr5_55251852_55260140_R	IL6ST_ENST00000381298
1.66234	0.000718346	hsa_circ_chr4_39874605_39878773_R	PDS5A_ENST00000303538
1.66217	0.00248379	hsa_circ_chr14_31398406_31405830_R	STRN3_ENST00000357479
1.65933	0.00109659	hsa_circ_chr16_14693760_14721193_R	PARN_ENST00000437198
1.65708	0.0120737	hsa_circ_chr15_42046634_42046765_F	MGA_ENST00000389936
1.65645	0.000147081	hsa_circ_chr18_18629052_18629841_R	ROCK1_ENST00000399799
1.6557	0.000120673	hsa_circ_chr4_151719232_151770727_R	LRBA_ENST00000535741
1.65534	0.000141268	hsa_circ_chr3_184682255_184689540_F	VPS8_ENST00000287546
1.65526	0.00103236	hsa_circ_chr4_54245239_54294350_F	FIP1L1_ENST00000337488
1.65516	0.00190531	hsa_circ_chr5_118454509_118465118_F	DMXL1_ENST00000503802
1.65336	2.0533e-05	hsa_circ_chr1_145816636_145818826_R	GPR89A_ENST00000313835
1.65314	0.0033788	hsa_circ_chr5_31421378_31421484_R	DROSHA_ENST00000511367
1.64959	0.00399178	hsa_circ_chr3_122186168_122215417_R	KPNA1_ENST00000344337
1.64642	9.96988e-06	hsa_circ_chr14_66082695_66136198_F	FUT8_ENST00000360689
1.64506	0.000138581	hsa_circ_chr3_182553822_182566345_F	ATP11B_ENST00000323116
1.64384	0.000377346	hsa_circ_chr8_98711981_98735263_F	MTDH_ENST00000336273
1.64319	1.55485e-06	hsa_circ_chr3_151112443_151148168_F	MED12L_ENST00000474524
1.64242	0.032278	hsa_circ_chr15_93543741_93545547_F	CHD2_ENST00000394196
1.63968	5.60455e-05	hsa_circ_chr12_80239081_80239200_R	PPP1R12A_ENST00000261207
1.63904	0.00176831	hsa_circ_chr1_197611840_197614873_R	DENND1B_ENST00000294737
1.63878	0.00719292	hsa_circ_chr1_86426931_86453337_R	COL24A1_ENST00000436319
1.63875	0.00482441	hsa_circ_chr4_128930074_128942393_F	C4orf29_ENST00000473040
1.6386	0.0214045	hsa_circ_chr11_108055958_108062917_R	NPAT_ENST00000278612
1.63844	0.000752709	hsa_circ_chr4_54249939_54292132_F	FIP1L1_ENST00000337488
1.63745	0.00233458	hsa_circ_chr13_35782836_35806756_F	NBEA_ENST00000400445
1.63595	0.000994113	hsa_circ_chr15_67923225_67950952_F	MAP2K5_ENST00000178640
1.63455	0.00106978	hsa_circ_chr12_118610261_118619412_R	TAOK3_ENST00000419821
1.6342	0.000217352	hsa_circ_chr4_151388824_151392891_R	LRBA_ENST00000535741
1.63406	0.00015733	hsa_circ_chr2_170393736_170401345_R	FASTKD1_ENST00000453153
1.63356	0.00198375	hsa_circ_chr20_33045194_33069011_F	ITCH_ENST00000374864
1.63347	6.25517e-05	hsa_circ_chr11_20005670_20005793_F	NAV2_ENST00000360655
1.62941	5.06951e-05	hsa_circ_chr10_12039670_12042008_R	UPF2_ENST00000356352
1.62941	0.00176016	hsa_circ_chr3_57843459_57843886_F	SLMAP_ENST00000295951
1.62921	0.00286607	hsa_circ_chr21_34839316_34841233_R	TMEM50B_ENST00000420455
1.62774	0.0024959	hsa_circ_chr4_42553214_42581995_R	ATP8A1_ENST00000381668
1.62765	0.00229094	hsa_circ_chr2_99251684_99256691_R	MGAT4A_ENST00000264968
1.62595	2.9533e-05	hsa_circ_chr9_88961213_88961395_R	ZCCHC6_ENST00000277141
1.62532	0.000251278	hsa_circ_chr11_73933356_73942047_F	PPME1_ENST00000328257
1.62476	1.11842e-06	hsa_circ_chr18_2762102_2775922_F	SMCHD1_ENST00000320876
1.62445	0.00214175	hsa_circ_chr9_86590664_86591909_R	HNRNPK_ENST00000376281
1.62192	0.000671841	hsa_circ_chr2_153001401_153006743_R	STAM2_ENST00000263904
1.62052	8.35117e-05	hsa_circ_chr15_34542498_34542930_R	SLC12A6_ENST00000397707
1.62008	0.000316719	hsa_circ_chr13_77779390_77780960_R	MYCBP2_ENST00000544440
1.62003	0.00160724	hsa_circ_chr10_11973639_11994248_R	UPF2_ENST00000356352
1.61889	0.00200467	hsa_circ_chr15_76957993_76998325_R	SCAPER_ENST00000538941
1.61768	0.000362807	hsa_circ_chr3_56173536_56207548_R	ERC2_ENST00000288221
1.61728	0.00234593	hsa_circ_chrX_153036764_153036858_F	PLXNB3_ENST00000538966
1.6163	0.00343971	hsa_circ_chr1_235926019_235938386_R	LYST_ENST00000389794
1.61398	2.28408e-05	hsa_circ_chr5_108207065_108233549_F	FER_ENST00000281092
1.61221	0.000239218	hsa_circ_chr8_141745349_141749206_R	PTK2_ENST00000522684
1.61215	0.000228603	hsa_circ_chr7_5944724_5949747_F	CCZ1_ENST00000325974
1.61124	1.00255e-06	hsa_circ_chr5_61658276_61659726_F	KIF2A_ENST00000401507
1.61082	0.0259979	hsa_circ_chr7_129297182_129317598_F	NRF1_ENST00000539636
1.60973	4.10001e-05	hsa_circ_chr16_14674730_14711507_R	PARN_ENST00000437198
1.60913	0.00227378	hsa_circ_chr7_91957096_91991587_F	ANKIB1_ENST00000265742
1.60636	0.00785103	hsa_circ_chr18_21860805_21957499_R	OSBPL1A_ENST00000319481
1.60556	1.5567e-05	hsa_circ_chr17_57816197_57842499_F	VMP1_ENST00000262291
1.6036	0.00179441	hsa_circ_chr3_138407716_138431146_R	PIK3CB_ENST00000477593
1.60146	0.0262485	hsa_circ_chr7_5949665_5958531_F	CCZ1_ENST00000325974
1.60096	0.000992613	hsa_circ_chr1_78107206_78107340_R	ZZZ3_ENST00000370801
1.59888	0.0227011	hsa_circ_chr15_85619092_85620018_F	PDE8A_ENST00000310298
1.59816	0.000160703	hsa_circ_chr9_99304107_99327765_R	CDC14B_ENST00000474602
1.59784	0.000120117	hsa_circ_chr2_152273074_152285436_F	RIF1_ENST00000444746
1.59771	0.00414082	hsa_circ_chr2_160104882_160116354_R	WDSUB1_ENST00000359774
1.59582	0.00349541	hsa_circ_chr8_131192996_131370389_R	ASAP1_ENST00000357668
1.59343	0.00234473	hsa_circ_chr2_225664867_225664980_R	DOCK10_ENST00000409592
1.59097	0.000211682	hsa_circ_chr6_155129203_155148374_F	SCAF8_ENST00000367178
1.58959	0.00950491	hsa_circ_chr18_76903801_76974038_F	ATP9B_ENST00000426216
1.58869	0.00553252	hsa_circ_chr17_27434097_27434207_R	MYO18A_ENST00000354329
1.588	0.00399673	hsa_circ_chr22_41550998_41553412_F	EP300_ENST00000263253
1.58766	9.85793e-05	hsa_circ_chr2_135848567_135872951_F	RAB3GAP1_ENST00000264158
1.58724	0.00632304	hsa_circ_chr9_20926299_20933102_F	FOCAD_ENST00000380249
1.58614	0.000613807	hsa_circ_chr7_107188555_107188777_R	COG5_ENST00000347053
1.58565	0.00123627	hsa_circ_chr6_42582808_42585076_F	UBR2_ENST00000372899
1.58562	0.00235749	hsa_circ_chrX_17043181_17121902_F	REPS2_ENST00000357277
1.5847	0.000169676	hsa_circ_chr18_76914503_76967012_F	ATP9B_ENST00000586366
1.58446	0.0013811	hsa_circ_chr1_70639147_70654956_R	LRRC40_ENST00000370952
1.58382	0.00688993	hsa_circ_chr2_99135426_99137194_F	INPP4A_ENST00000409016
1.58288	0.00339506	hsa_circ_chr5_54623543_54636012_F	SKIV2L2_ENST00000230640
1.58123	3.04165e-06	hsa_circ_chr4_2230825_2230970_R	POLN_ENST00000511885
1.58119	0.00619728	hsa_circ_chr19_10287967_10292753_R	DNMT1_ENST00000592705
1.58095	0.00113156	hsa_circ_chr4_151656409_151719294_R	LRBA_ENST00000535741
1.57919	0.00123973	hsa_circ_chr17_526772_530556_R	VPS53_ENST00000437048
1.57867	0.00702142	hsa_circ_chr10_93940719_93952393_R	CPEB3_ENST00000412050
1.57786	8.80975e-05	hsa_circ_chr6_84879046_84896341_R	KIAA1009_ENST00000461137
1.5763	0.000357447	hsa_circ_chr4_54245239_54257306_F	FIP1L1_ENST00000337488
1.57598	0.0345695	hsa_circ_chr20_5167332_5167485_F	CDS2_ENST00000460006
1.57393	0.00242476	hsa_circ_chr12_109046047_109055934_R	CORO1C_ENST00000261401
1.5733	0.0144529	hsa_circ_chr5_167920898_167921655_F	RARS_ENST00000231572
1.57298	0.00309336	hsa_circ_chr17_27804678_27818883_F	TAOK1_ENST00000261716
1.57255	0.00696793	hsa_circ_chr12_14613428_14619524_F	ATF7IP_ENST00000537653
1.572	0.00020385	hsa_circ_chr1_28365349_28384605_R	EYA3_ENST00000373871
1.572	0.000470112	hsa_circ_chr1_21188720_21191755_R	EIF4G3_ENST00000264211
1.57199	0.00124266	hsa_circ_chr1_179312724_179318077_F	SOAT1_ENST00000539888
1.56805	0.00668269	hsa_circ_chr5_37170142_37176088_R	C5orf42_ENST00000508244
1.56682	0.00134709	hsa_circ_chr11_120328429_120343836_F	ARHGEF12_ENST00000397843
1.56525	0.0025777	hsa_circ_chr3_100100458_100105822_R	TOMM70A_ENST00000284320
1.5651	0.000590191	hsa_circ_chr8_71495398_71496028_R	TRAM1_ENST00000521425
1.56437	0.00352955	hsa_circ_chr3_184642649_184689540_F	VPS8_ENST00000287546
1.56382	0.00449976	hsa_circ_chr13_43474445_43491760_R	EPSTI1_ENST00000313640
1.56352	0.00303783	hsa_circ_chr10_32751610_32761470_F	CCDC7_ENST00000476558
1.56277	0.000154906	hsa_circ_chr6_154533903_154542462_R	IPCEF1_ENST00000265198
1.56132	0.00510471	hsa_circ_chr1_174188262_174210795_F	RABGAP1L_ENST00000367689
1.56116	0.0017396	hsa_circ_chr9_125772632_125777915_F	RABGAP1_ENST00000456584
1.56063	0.00061019	hsa_circ_chr5_93964515_93964872_F	ANKRD32_ENST00000265140
1.55995	2.47313e-05	hsa_circ_chr13_77732071_77732244_R	MYCBP2_ENST00000544440
1.55994	0.00326528	hsa_circ_chr14_50929382_50930851_R	MAP4K5_ENST00000013125
1.55982	0.0158912	hsa_circ_chr19_38673158_38673380_F	SIPA1L3_ENST00000222345
1.55917	6.01418e-05	hsa_circ_chr14_81945955_81953882_R	SEL1L_ENST00000336735
1.55853	0.0145401	hsa_circ_chr2_173451005_173457776_F	PDK1_ENST00000543905
1.55844	0.000157554	hsa_circ_chr4_129869650_129880932_R	SCLT1_ENST00000281142
1.55803	0.00129857	hsa_circ_chr10_96269847_96271411_F	TBC1D12_ENST00000225235
1.55679	0.00542364	hsa_circ_chr12_112096539_112119639_R	BRAP_ENST00000419234
1.55558	0.0368897	hsa_circ_chr7_131060182_131060252_F	MKLN1_ENST00000421797
1.55465	0.0237059	hsa_circ_chr16_47627410_47644831_F	PHKB_ENST00000566044
1.55458	0.00178426	hsa_circ_chr2_102487955_102488147_F	MAP4K4_ENST00000425019
1.55263	0.0174991	hsa_circ_chr1_212506838_212520748_F	PPP2R5A_ENST00000261461
1.55122	0.000330174	hsa_circ_chr15_43307885_43314999_R	UBR1_ENST00000290650
1.5511	0.00176692	hsa_circ_chr7_84671486_84685175_R	SEMA3D_ENST00000284136
1.55046	0.000708923	hsa_circ_chr15_76584959_76585041_R	ETFA_ENST00000557943
1.54996	1.38726e-05	hsa_circ_chr5_37173856_37181107_R	C5orf42_ENST00000508244
1.54878	9.88868e-05	hsa_circ_chr16_47644736_47684832_F	PHKB_ENST00000566044
1.54848	0.00132691	hsa_circ_chr8_71506740_71512317_R	TRAM1_ENST00000521425
1.5471	0.000182668	hsa_circ_chr1_193094241_193094347_F	CDC73_ENST00000367435
1.54667	0.00351465	hsa_circ_chr18_39609288_39629569_F	PIK3C3_ENST00000262039
1.54559	0.00774448	hsa_circ_chr7_26236020_26236101_R	HNRNPA2B1_ENST00000354667
1.54551	0.000544509	hsa_circ_chr18_39593405_39629569_F	PIK3C3_ENST00000262039
1.54551	0.00264623	hsa_circ_chr5_178994461_179018742_F	RUFY1_ENST00000319449
1.54445	0.000374388	hsa_circ_chr2_37291882_37296073_R	HEATR5B_ENST00000233099
1.54407	0.000190977	hsa_circ_chr8_25257426_25258582_F	DOCK5_ENST00000276440
1.54407	0.00266825	hsa_circ_chr1_52305897_52306186_R	NRD1_ENST00000352171
1.54402	0.00492319	hsa_circ_chrX_20181081_20193406_R	RPS6KA3_ENST00000379565
1.54384	0.00340567	hsa_circ_chr15_44907560_44921586_R	SPG11_ENST00000261866
1.54314	8.70627e-05	hsa_circ_chr1_10318550_10332364_F	KIF1B_ENST00000377093
1.54265	7.45104e-05	hsa_circ_chr1_25669451_25683344_F	TMEM50A_ENST00000374358
1.54238	0.0025697	hsa_circ_chr6_76331247_76333676_F	SENP6_ENST00000370010
1.54207	0.000142003	hsa_circ_chr17_29119457_29119590_R	CRLF3_ENST00000324238
1.54165	6.95183e-05	hsa_circ_chr4_129964549_130003528_R	SCLT1_ENST00000281142
1.54145	0.00754801	hsa_circ_chr1_44280562_44323980_F	ST3GAL3_ENST00000489897
1.54066	0.00344408	hsa_circ_chr17_19843025_19871774_R	AKAP10_ENST00000225737
1.54049	0.000268536	hsa_circ_chr1_197621364_197641286_R	DENND1B_ENST00000294737
1.53938	0.00267463	hsa_circ_chr15_52876941_52885933_R	FAM214A_ENST00000261844
1.5388	6.797e-05	hsa_circ_chr4_129867161_129891623_R	SCLT1_ENST00000281142
1.53871	0.00272496	hsa_circ_chr4_148778703_148796301_F	ARHGAP10_ENST00000336498
1.53862	0.000345427	hsa_circ_chr17_27837881_27844674_F	TAOK1_ENST00000261716
1.538	0.00136571	hsa_circ_chr3_196778447_196778539_R	DLG1_ENST00000314062
1.53703	0.00143907	hsa_circ_chr1_92789001_92811471_F	RPAP2_ENST00000610020
1.5369	0.0260555	hsa_circ_chr1_21554423_21554534_R	ECE1_ENST00000415912
1.53668	0.00310102	hsa_circ_chr13_103309405_103309557_F	TPP2_ENST00000376065
1.53624	0.00439387	hsa_circ_chr5_108103793_108171508_F	FER_ENST00000281092
1.53579	0.000483991	hsa_circ_chr7_128845450_128846210_F	SMO_ENST00000249373
1.53325	0.00264062	hsa_circ_chr6_7398930_7405588_F	RIOK1_ENST00000379834
1.53212	0.00372676	hsa_circ_chr9_79946925_79955466_F	VPS13A_ENST00000376634
1.53036	0.000173352	hsa_circ_chr10_64937476_64957323_R	JMJD1C_ENST00000399262
1.52962	0.000378297	hsa_circ_chr19_33390762_33417179_R	CEP89_ENST00000305768
1.52955	0.00376732	hsa_circ_chr9_19086731_19096767_R	HAUS6_ENST00000380502
1.52856	0.0101024	hsa_circ_chr3_17226600_17226700_R	TBC1D5_ENST00000253692
1.52854	0.000324027	hsa_circ_chr4_143191815_143383879_R	INPP4B_ENST00000513000
1.5282	3.56547e-05	hsa_circ_chr9_6814630_6893232_F	KDM4C_ENST00000535193
1.52808	0.00381229	hsa_circ_chr14_67490349_67525503_F	GPHN_ENST00000315266
1.52807	0.0339166	hsa_circ_chr17_27807385_27835150_F	TAOK1_ENST00000261716
1.52754	0.00277693	hsa_circ_chrX_17070504_17080655_F	REPS2_ENST00000357277
1.5268	0.000381717	hsa_circ_chr18_39595439_39613921_F	PIK3C3_ENST00000262039
1.52662	0.000136296	hsa_circ_chr6_155108994_155131342_F	SCAF8_ENST00000367178
1.52549	0.000621077	hsa_circ_chr4_108622326_108622441_R	PAPSS1_ENST00000265174
1.52383	0.000159454	hsa_circ_chr1_225372992_225394922_F	DNAH14_ENST00000445597
1.5238	5.5491e-05	hsa_circ_chr6_37342395_37349130_F	RNF8_ENST00000373479
1.52364	0.00230351	hsa_circ_chr14_39782543_39796226_F	RP11-407N17.3_ENST00000553728
1.52302	0.011068	hsa_circ_chr12_22659644_22680826_R	C2CD5_ENST00000333957
1.52264	9.19039e-09	hsa_circ_chr4_7000811_7002978_F	TBC1D14_ENST00000448507
1.52261	0.00211444	hsa_circ_chr6_121544381_121577431_R	TBC1D32_ENST00000275159
1.52096	0.000730167	hsa_circ_chr2_32698179_32712868_F	BIRC6_ENST00000421745
1.52071	0.00250232	hsa_circ_chr11_120929053_120930794_F	TBCEL_ENST00000529397
1.52062	0.00227002	hsa_circ_chr18_2718155_2722661_F	SMCHD1_ENST00000320876
1.52058	0.00368485	hsa_circ_chr18_18548732_18559965_R	ROCK1_ENST00000399799
1.51998	0.00279975	hsa_circ_chr5_108133824_108295048_F	FER_ENST00000281092
1.51911	0.00372736	hsa_circ_chr14_50272738_50298079_R	NEMF_ENST00000298310
1.51798	0.00235804	hsa_circ_chr2_183826886_183888644_R	NCKAP1_ENST00000361354
1.51784	0.033412	hsa_circ_chr14_39748540_39748741_F	RP11-407N17.3_ENST00000553728
1.51706	0.000189811	hsa_circ_chr10_123549683_123683844_R	ATE1_ENST00000369043
1.51608	0.000671496	hsa_circ_chr17_27844470_27849537_F	TAOK1_ENST00000261716
1.51443	0.000163549	hsa_circ_chr8_26217684_26220364_F	PPP2R2A_ENST00000380737
1.51286	0.000749431	hsa_circ_chr12_111907911_111926584_R	ATXN2_ENST00000389153
1.51261	0.000261073	hsa_circ_chr12_120947819_120954591_R	COQ5_ENST00000288532
1.51008	0.000728745	hsa_circ_chr13_21148518_21190018_F	IFT88_ENST00000382778
1.50973	0.0027706	hsa_circ_chr6_43495371_43495469_R	XPO5_ENST00000265351
1.50932	0.0353898	hsa_circ_chr13_100959445_101020828_F	PCCA_ENST00000376279
1.50914	0.0361662	hsa_circ_chr8_71510129_71512317_R	TRAM1_ENST00000521425
1.50899	0.000502624	hsa_circ_chr2_55873393_55874588_R	PNPT1_ENST00000447944
1.50823	0.00166316	hsa_circ_chr17_58332535_58366043_R	USP32_ENST00000300896
1.50773	0.00111539	hsa_circ_chr8_37978449_37986469_F	ASH2L_ENST00000343823
1.50767	0.000189032	hsa_circ_chr18_18546877_18562793_R	ROCK1_ENST00000399799
1.50717	0.0250687	hsa_circ_chr14_65922338_65922436_F	FUT8_ENST00000360689
1.50587	0.0059069	hsa_circ_chr18_55287800_55287883_R	NARS_ENST00000256854
1.5058	0.0253337	hsa_circ_chr7_91734991_91736736_F	AKAP9_ENST00000356239
1.50577	0.00107736	hsa_circ_chr3_15749430_15756163_R	ANKRD28_ENST00000383777
1.50574	0.0267204	hsa_circ_chr11_86267594_86270865_R	ME3_ENST00000393324
1.50556	0.000735688	hsa_circ_chr15_43733723_43762264_R	TP53BP1_ENST00000263801
1.50541	0.0117142	hsa_circ_chr8_42780699_42814457_F	HOOK3_ENST00000307602
1.50512	0.0034984	hsa_circ_chr6_47501337_47512442_F	CD2AP_ENST00000359314
1.50508	0.0133955	hsa_circ_chr2_17888485_17890020_R	SMC6_ENST00000448223
1.50488	0.00292187	hsa_circ_chr6_147556385_147612308_F	STXBP5_ENST00000546097
1.5045	0.00355336	hsa_circ_chr4_129857809_129886473_R	SCLT1_ENST00000281142
1.50389	0.00145581	hsa_circ_chr2_159477501_159477933_F	PKP4_ENST00000426248
1.50204	0.00145756	hsa_circ_chr10_43654162_43671480_F	CSGALNACT2_ENST00000374466
1.50194	0.00831528	hsa_circ_chr6_109900752_109940439_R	AK9_ENST00000424296
1.50126	0.00416994	hsa_circ_chr4_184626131_184626223_F	TRAPPC11_ENST00000334690
1.50109	0.000650322	hsa_circ_chr12_102154904_102160072_R	GNPTAB_ENST00000299314
1.50093	5.76534e-06	hsa_circ_chr3_142272068_142279296_R	ATR_ENST00000350721
-1.5073	0.00146552	hsa_circ_chr11_113704141_113705057_R	USP28_ENST00000003302
-1.50829	0.0180978	hsa_circ_chr12_124950718_124957677_R	NCOR2_ENST00000405201
-1.51408	0.00104771	hsa_circ_chr2_99256270_99262005_R	MGAT4A_ENST00000264968
-1.51448	0.000201513	hsa_circ_chr18_2732262_2743926_F	SMCHD1_ENST00000320876
-1.51462	0.017197	hsa_circ_chr12_124968141_124971114_R	NCOR2_ENST00000405201
-1.51644	0.00204423	hsa_circ_chr4_129919028_129964622_R	SCLT1_ENST00000281142
-1.51905	0.0222671	hsa_circ_chr19_4430545_4430638_F	CHAF1A_ENST00000301280
-1.5486	0.00101638	hsa_circ_chrX_117676888_117676978_F	DOCK11_ENST00000276204
-1.55135	0.00192304	hsa_circ_chr4_38037208_38055959_F	TBC1D1_ENST00000508802
-1.55739	0.0180745	hsa_circ_chr9_129102786_129246311_F	MVB12B_ENST00000361171
-1.55944	0.000763969	hsa_circ_chr8_54656136_54682303_R	ATP6V1H_ENST00000355221
-1.56171	0.0197801	hsa_circ_chr9_5021962_5078444_F	JAK2_ENST00000539801
-1.56352	0.0415703	hsa_circ_chr5_80390114_80422982_F	RASGRF2_ENST00000265080
-1.5646	0.00658274	hsa_circ_chr11_18505416_18524124_R	TSG101_ENST00000536719
-1.57394	0.00682042	hsa_circ_chr12_69109406_69126519_F	NUP107_ENST00000229179
-1.59419	0.0272429	hsa_circ_chr14_25443870_25444056_R	STXBP6_ENST00000396700
-1.59493	0.000232787	hsa_circ_chr11_34107851_34112225_F	CAPRIN1_ENST00000341394
-1.60964	0.000477016	hsa_circ_chr17_58756813_58824640_F	BCAS3_ENST00000589222
-1.6104	0.00187117	hsa_circ_chr15_85656607_85658718_F	PDE8A_ENST00000310298
-1.6131	0.00344699	hsa_circ_chr11_20075625_20099650_F	NAV2_ENST00000360655
-1.61793	0.000429862	hsa_circ_chr3_196792578_196796131_R	DLG1_ENST00000314062
-1.61821	0.00178078	hsa_circ_chr1_92224169_92263028_R	TGFBR3_ENST00000212355
-1.64416	0.00100801	hsa_circ_chr6_166831712_166836905_R	RPS6KA2_ENST00000265678
-1.65919	0.00505119	hsa_circ_chr10_103558598_103563776_R	MGEA5_ENST00000439817
-1.67326	0.00568674	hsa_circ_chr10_116605933_116621093_F	FAM160B1_ENST00000369248
-1.68233	0.00162544	hsa_circ_chr16_89795642_89795726_F	ZNF276_ENST00000446326
-1.68921	0.00021533	hsa_circ_chr12_90003713_90029028_R	ATP2B1_ENST00000261173
-1.69047	5.56406e-05	hsa_circ_chr9_33467277_33467391_R	NOL6_ENST00000353159
-1.69226	0.0411955	hsa_circ_chr5_94224583_94353188_R	MCTP1_ENST00000515393
-1.70496	0.0465215	hsa_circ_chr2_61344601_61348411_F	KIAA1841_ENST00000453186
-1.70692	0.0375865	hsa_circ_chr5_31421378_31451747_R	DROSHA_ENST00000511367
-1.71158	0.0204592	hsa_circ_chr6_152762264_152763380_R	SYNE1_ENST00000367255
-1.71199	0.018771	hsa_circ_chr16_47683010_47703328_F	PHKB_ENST00000566044
-1.72003	0.022613	hsa_circ_chr4_148800382_148800489_F	ARHGAP10_ENST00000336498
-1.72707	0.032735	hsa_circ_chr8_43037287_43046738_F	HGSNAT_ENST00000458501
-1.72917	0.0156043	hsa_circ_chr8_42852692_42863072_F	HOOK3_ENST00000307602
-1.72953	0.00188756	hsa_circ_chr9_88650282_88655783_R	GOLM1_ENST00000388712
-1.74847	0.013117	hsa_circ_chr17_58541381_58571978_R	APPBP2_ENST00000083182
-1.75581	0.0287427	hsa_circ_chr7_97867820_97872904_R	TECPR1_ENST00000447648
-1.76377	0.033543	hsa_circ_chr7_912106_912199_F	SUN1_ENST00000456758
-1.79715	0.000123263	hsa_circ_chr6_25420341_25426788_F	LRRC16A_ENST00000461945
-1.8019	0.00223272	hsa_circ_chr1_48917223_48918803_R	SPATA6_ENST00000371847
-1.80311	0.00768621	hsa_circ_chr6_159029690_159029782_F	TMEM181_ENST00000367090
-1.80845	0.00770864	hsa_circ_chr12_95498782_95535315_R	FGD6_ENST00000343958
-1.81909	0.0105018	hsa_circ_chr7_97872778_97872904_R	TECPR1_ENST00000447648
-1.82727	0.0337817	hsa_circ_chrX_41082469_41082655_F	USP9X_ENST00000378308
-1.85456	0.0109284	hsa_circ_chr2_120567412_120567567_F	PTPN4_ENST00000263708
-1.8729	0.00216097	hsa_circ_chr21_47754310_47754682_F	PCNT_ENST00000359568
-1.87435	0.00806009	hsa_circ_chr1_19244855_19246267_R	RP13-279N23.2_ENST00000494072
-1.88153	0.00189864	hsa_circ_chr2_98412680_98413449_R	TMEM131_ENST00000186436
-1.89795	0.0320432	hsa_circ_chr3_39942277_39942417_F	MYRIP_ENST00000444716
-1.90209	0.00958665	hsa_circ_chr9_14150143_14150264_R	NFIB_ENST00000380934
-1.91341	0.00188247	hsa_circ_chr5_68558031_68558131_F	CDK7_ENST00000506563
-1.91694	0.0320175	hsa_circ_chr10_95447160_95459863_R	FRA10AC1_ENST00000359204
-1.93102	0.00604754	hsa_circ_chr4_42069101_42069209_F	SLC30A9_ENST00000264451
-1.9366	0.00183296	hsa_circ_chr1_237538016_237540735_F	RYR2_ENST00000366574
-1.96434	0.00182379	hsa_circ_chr16_354303_354441_R	AXIN1_ENST00000461023
-1.96538	0.00178512	hsa_circ_chr6_36485493_36485617_R	STK38_ENST00000229812
-2.0226	0.011621	hsa_circ_chr15_76994098_77064295_R	SCAPER_ENST00000538941
-2.02979	0.0495924	hsa_circ_chr8_62593526_62596747_R	ASPH_ENST00000541428
-2.03114	0.0335078	hsa_circ_chr20_7990846_7990962_R	TMX4_ENST00000246024
-2.04147	0.00174171	hsa_circ_chr19_38633212_38643607_F	SIPA1L3_ENST00000222345
-2.06017	0.034063	hsa_circ_chr17_40474299_40474512_R	STAT3_ENST00000264657
-2.07046	0.0120014	hsa_circ_chr7_156994414_157018233_F	UBE3C_ENST00000348165
-2.09682	0.00076	hsa_circ_chr1_67108492_67109402_F	SGIP1_ENST00000237247
-2.12638	0.00169375	hsa_circ_chr1_171548492_171548605_F	PRRC2C_ENST00000392078
-2.18997	0.00168431	hsa_circ_chr12_51084831_51084934_F	DIP2B_ENST00000301180
-2.20338	0.0241672	hsa_circ_chr12_123472331_123472448_R	PITPNM2_ENST00000320201
-2.20934	0.0246172	hsa_circ_chr18_163307_163453_F	USP14_ENST00000582707
-2.24684	0.000987607	hsa_circ_chr7_40027197_40102699_F	CDK13_ENST00000181839
-2.52595	0.0015436	hsa_circ_chr17_40872290_40872467_R	EZH1_ENST00000428826
-2.6404	0.0282388	hsa_circ_chr11_120310837_120310930_F	ARHGEF12_ENST00000397843
-3.0834	0.00147265	hsa_circ_chr12_125457048_125457145_R	DHX37_ENST00000539298
-3.21256	0.0177578	hsa_circ_chr7_104678572_104678646_F	KMT2E_ENST00000311117
-4.37098	0.0410013	hsa_circ_chr9_129184132_129184227_F	MVB12B_ENST00000361171
4.32513	0.00828185	hsa_circ_chr6_144835044_144844324_F	UTRN_ENST00000367545
4.13372	0.00939217	hsa_circ_chr7_32584305_32594208_F	AVL9_ENST00000318709
4.11743	0.00138803	hsa_circ_chr18_52544797_52551667_F	RAB27B_ENST00000262094
4.09046	0.00129342	hsa_circ_chr5_61745753_61747760_F	IPO11_ENST00000424533
4.01115	0.0274389	hsa_circ_chr17_28011580_28022541_R	SSH2_ENST00000269033
3.82368	0.0355693	hsa_circ_chr4_48503639_48507632_R	FRYL_ENST00000503238
3.79287	0.0124885	hsa_circ_chr2_38536520_38546161_R	ATL2_ENST00000378954
3.71737	0.0136057	hsa_circ_chr21_32554737_32567621_R	TIAM1_ENST00000286827
3.57157	0.00125123	hsa_circ_chr20_35683955_35693876_R	RBL1_ENST00000373664
3.57123	0.00785009	hsa_circ_chr13_28597486_28602425_R	FLT3_ENST00000241453
3.5709	0.00123709	hsa_circ_chr2_215632205_215661841_R	BARD1_ENST00000260947
3.51345	0.00107316	hsa_circ_chr5_74041502_74047318_R	GFM2_ENST00000296805
3.44697	0.000696426	hsa_circ_chr2_61304054_61315603_F	KIAA1841_ENST00000453186
3.42076	0.00108669	hsa_circ_chr11_110007387_110023783_F	ZC3H12C_ENST00000278590
3.42076	0.0240344	hsa_circ_chr6_47575662_47580272_F	CD2AP_ENST00000359314
3.42076	0.00102976	hsa_circ_chr10_70218860_70229920_R	DNA2_ENST00000551118
3.42038	0.0161971	hsa_circ_chr14_93182480_93183806_R	LGMN_ENST00000555699
3.38059	0.026157	hsa_circ_chr4_56885518_56885721_F	CEP135_ENST00000257287
3.38021	0.000919278	hsa_circ_chr16_75445722_75448593_R	CFDP1_ENST00000283882
3.3392	0.000823014	hsa_circ_chr2_99802639_99804720_F	C2orf15_ENST00000424491
3.3392	0.0272324	hsa_circ_chr13_20567202_20580726_F	ZMYM2_ENST00000382869
3.28172	0.000797215	hsa_circ_chr7_5941287_5951553_F	CCZ1_ENST00000325974
3.28172	0.00259056	hsa_circ_chr1_179955303_179966310_F	CEP350_ENST00000367607
3.28172	0.00102941	hsa_circ_chr6_42629921_42633983_F	UBR2_ENST00000372899
3.28132	0.0194506	hsa_circ_chr15_41988272_41989221_F	MGA_ENST00000563576
3.28091	0.0488428	hsa_circ_chr8_18622958_18662408_R	PSD3_ENST00000327040
3.28091	0.00572976	hsa_circ_chr7_77236551_77265166_F	PTPN12_ENST00000248594
3.2711	0.0041985	hsa_circ_chr2_121043449_121047333_F	RALB_ENST00000474855
-3.00156	0.0458016	hsa_circ_chr1_21377358_21437876_R	EIF4G3_ENST00000356916
-4.34381	4.19308e-05	hsa_circ_chr1_28362054_28384605_R	EYA3_ENST00000373871
-4.39121	0.042854	hsa_circ_chr12_111923068_111924628_R	ATXN2_ENST00000389154
-4.67566	0.0293331	hsa_circ_chr3_67546221_67559327_R	SUCLG2_ENST00000493112
-4.79945	0.0241045	hsa_circ_chr19_18258252_18258434_F	MAST3_ENST00000262811
